# Supplementary material for: Investigating the potential anti-depressive mechanisms of statins: a transcriptomic and Mendelian randomization analysis
Source: Transl Psychiatry. 2023 Apr 4;13:110. doi: 10.1038/s41398-023-02403-8 (PMC10073189; doi:10.1038/s41398-023-02403-8)
Supplement: Supplementary file 2 — Additional File 2 (.xlsx). [file 41398_2023_2403_MOESM2_ESM.xlsx]

## Sheet: Sheet1
Compound_ID	Compound_name	Atorvastatin_HA1E	Fluvastatin_HA1E	Lovastatin_HA1E	Mevastatin_HA1E	Rosuvastatin_HA1E	Simvastatin_HA1E	Averaged_tau
BRD-K26664453	cytochalasin-b	99.94	99.86	99.84	99.89	99.92	99.92	99.895
BRD-A11678676	wortmannin	99.75	99.7	99.84	99.8	99.66	99.67	99.7367
BRD-K95992530	Cyclo-[Arg-Gly-Asp-D-Phe-Val]	99.81	99.87	99.92	99.88	99.71	99.09	99.7133
BRD-A18763547	BAX-channel-blocker	99.7	99.66	99.59	99.82	99.6	99.78	99.6917
BRD-K97365803	PI-828	99.64	99.52	99.89	99.8	99.57	99.67	99.6817
BRD-K51018020	VAMA-37	99.75	99.31	99.58	99.44	99.8	99.7	99.5967
BRD-K12906962	dichlorobenzamil	99.54	99.66	99.44	99.77	99.56	99.54	99.585
BRD-K11911061	GR-127935	99.66	99.57	99.58	99.45	99.4	99.79	99.575
BRD-K10705233	GW-405833	99.58	99.66	99.28	99.46	99.6	99.67	99.5417
BRD-K17896185	FIT	99.53	99.45	99.3	99.75	99.38	99.73	99.5233
BRD-A55946879	BW-B70C	99.73	99.34	99.71	99.35	99.72	99.24	99.515
BRD-K05653692	DL-PDMP	99.46	99.44	99.17	99.46	99.46	99.82	99.4683
BRD-K52911425	GDC-0941	99.24	99.38	99.19	99.71	99.51	99.38	99.4017
BRD-K47598052	PP-1	99.53	99.21	99.58	99.5	99.66	98.8	99.38
BRD-K95785537	PP-2	99.38	99.31	99.37	99.26	99.66	99.14	99.3533
BRD-K27737647	H-89	99.41	99.33	99.44	99.09	99.42	99.43	99.3533
BRD-K37991163	paroxetine	99.05	99.51	98.97	99.33	99.59	99.66	99.3517
BRD-K76840893	RS-17053	99.27	99.78	98.55	99.57	99.43	99.5	99.35
BRD-K44084986	Y-27632	99.55	99.49	99.7	99.19	99.38	98.65	99.3267
BRD-K10995081	perphenazine	99.04	99.25	99.4	99.24	99.37	99.41	99.285
BRD-K94294671	OSI-027	99.34	99.06	99.4	99.57	99.11	99.09	99.2617
BRD-K82036761	sertraline	99.12	99.11	99.24	99.1	99.4	99.44	99.235
BRD-K94832621	Y-134	99.34	99.08	98.84	99.43	99.31	99.41	99.235
BRD-K85015012	NNC-05-2090	99.31	99.12	99.34	99.18	99.34	99.12	99.235
BRD-K30677119	PP-30	99.66	98.45	99.33	99.27	99.27	99.29	99.2117
BRD-K59058766	chlorprothixene	98.97	99	99.19	99.41	99.34	99.3	99.2017
BRD-K70557564	zosuquidar	99.34	99.79	98.27	99.12	99.82	98.84	99.1967
BRD-K63675182	triflupromazine	99.3	99.44	98.85	99.22	98.95	99.3	99.1767
BRD-K62221994	T-98475	99.07	99.02	98.64	99.26	99.49	99.39	99.145
BRD-K15791587	L-733060	99.52	99.1	98.92	98.96	99.01	99.19	99.1167
BRD-K70914287	BIBX-1382	99.06	99.01	99.06	99.06	99.32	99.12	99.105
BRD-A19248578	latrunculin-b	99.54	99.29	98.95	98.21	99.15	99.34	99.08
BRD-K91263825	nortriptyline	98.89	98.68	98.91	99.3	99.3	99.35	99.0717
BRD-K79353516	indolophenanthridine	99.14	99.23	99.21	99.82	98.78	98.11	99.0483
BRD-A84481105	thioridazine	99.13	98.99	98.86	98.58	99.31	99.38	99.0417
BRD-K01649396	indatraline	98.94	98.94	98.92	99.22	98.82	99.33	99.0283
BRD-K67566344	KU-0063794	99.21	98.81	99.3	99.3	98.78	98.68	99.0133
BRD-K67537649	PQ-401	97.46	99.45	99.24	98.74	99.37	99.37	98.9383
BRD-K93480852	KN-93	99.57	97.7	98.61	98.93	99.39	99.37	98.9283
BRD-K78122587	NNC-55-0396	99.11	99.68	97.8	99.56	98.27	99.11	98.9217
BRD-K29950728	clomifene	98.82	98.92	98.48	98.98	99.26	99.01	98.9117
BRD-K17743697	KB-R7943	99.39	98.02	98.62	98.97	99.11	99.2	98.885
BRD-K73395020	SA-1478088	99.04	98.75	98.63	99.05	98.89	98.88	98.8733
BRD-K59962020	CHEMBL-374350	99.14	99.13	97.94	98.29	99.23	99.4	98.855
BRD-K89997465	chlorpromazine	98.78	98.79	98.65	98.78	98.27	99.57	98.8067
BRD-K69932463	AZD-8055	99.11	98.85	99.13	99.33	98.19	98.2	98.8017
BRD-A70407468	PSB-36	99.31	98.21	99.2	98.63	98.14	99.29	98.7967
BRD-A30435184	metergoline	98.91	97.71	98.58	99.1	99.06	99.38	98.79
BRD-K09549677	mibefradil	98.92	98.51	98.42	98.91	98.91	98.99	98.7767
BRD-K27305650	LY-294002	98.78	98.71	99.25	97.76	98.75	99.32	98.7617
BRD-K30867024	SB-216641	98.86	97.73	99.18	99.04	98.71	98.96	98.7467
BRD-K78373679	RO-3306	97.39	99.34	99.36	98.26	99.09	98.92	98.7267
BRD-A48570745	ivermectin	97.11	99.41	98.74	99.46	98.81	98.8	98.7217
BRD-A41692738	TGX-221	98.2	99.5	99.04	99.04	99.03	97.5	98.7183
BRD-K12184916	NVP-BEZ235	98.56	97.78	99.63	99.23	98	98.95	98.6917
BRD-K68065987	MK-2206	98.95	97.46	99	99.03	98.06	99.54	98.6733
BRD-K97309399	thiothixene	98.69	97.82	98.76	99.09	98.23	99.41	98.6667
BRD-K49294207	BIBU-1361	98.97	98.2	98.33	98.62	98.41	99.31	98.64
BRD-A08003242	rhodomyrtoxin-b	99.11	99.32	96.69	98.55	98.53	99.34	98.59
BRD-K04210847	tamoxifen	98.58	97.77	98.48	98.56	98.79	99.27	98.575
BRD-A18579359	wiskostatin	98.83	97.34	98.5	98.92	98.85	98.82	98.5433
BRD-K06980535	promazine	98.42	98.76	97.64	98.7	98.77	98.89	98.53
BRD-K99818283	PIK-90	98.65	97.72	98.65	98.88	98.33	98.57	98.4667
BRD-A19195498	trimipramine	98.14	98.29	98.4	97.95	98.86	98.95	98.4317
BRD-A43331270	niguldipine	98.44	98.44	97.74	98.21	98.29	99.22	98.39
BRD-K77286328	reversine	98.86	98.93	98.74	97.33	99.72	96.2	98.2967
BRD-K00337317	NU-7441	99.33	97.98	98.95	99.12	96.7	97.67	98.2917
BRD-A49225603	alimemazine	98.99	97.35	97.61	98.09	98.68	99.02	98.29
BRD-A94413429	NTNCB	98.12	98.63	96.94	98.45	98.76	98.81	98.285
BRD-K89732114	trifluoperazine	98.81	97.45	98.87	96.63	98.63	98.79	98.1967
BRD-K73397362	purmorphamine	98.39	98.04	98.69	96.57	99.24	98.18	98.185
BRD-A38030642	cyclosporin-a	97.23	99.58	95.27	98.57	99	99.2	98.1417
BRD-K13049116	BMS-754807	99.57	98.9	97.77	97.77	98.46	95.74	98.035
BRD-A50737080	CGK-733	97.24	99.18	97.91	97.41	98.17	98.19	98.0167
BRD-K72420232	WZ-4002	98.61	99.43	98.88	97.42	98.73	94.4	97.9117
BRD-K30240666	clemastine	97.25	96.83	98.53	97.27	98.57	98.11	97.76
BRD-K18909381	CGS-12066B	98.74	97.41	98.83	96.99	94.12	99.57	97.61
BRD-K58772419	AZD-6482	97.33	96.48	98.41	98.72	98.32	96.33	97.5983
BRD-K60762818	desipramine	98.64	97.77	96.19	96.95	97.95	98.04	97.59
BRD-K03642198	AY-9944	98.94	94.64	96.99	97.84	98.13	98.99	97.5883
BRD-K62289640	lylamine	95.66	98.54	96.38	98.98	96.1	99.41	97.5117
BRD-K01292756	pimozide	98.2	97	95.47	96.61	98.48	99.19	97.4917
BRD-U73238814	QL-XI-92	97.83	96.08	97.04	97.72	97.68	98.48	97.4717
BRD-K09499853	KU-0060648	98.88	96.95	99.11	98.99	91.27	99.23	97.405
BRD-K67868012	PI-103	99	96.49	98.39	98.28	94.43	97.79	97.3967
BRD-K36740062	GSK-1070916	96.13	98.61	97.6	97.87	98.24	95.73	97.3633
BRD-K47983010	BX-795	98.14	95.32	99.78	95.92	99.68	94.23	97.1783
BRD-A29901043	KIN001-127	97.79	96.81	95.92	98.71	95.72	98.06	97.1683
BRD-K60460488	nelfinavir	96.48	97.28	98.18	97.22	96.22	97.34	97.12
BRD-K75958195	pizotifen	98.56	96.24	96.27	94.83	98.25	98.42	97.095
BRD-K34581968	BMS-536924	98.23	98.63	97.49	97.17	99.2	91.66	97.0633
BRD-K77793136	hydroxyfasudil	98.58	98.7	98.78	93.53	96.18	96.57	97.0567
BRD-A52660433	tetrindole	95.41	97.75	96.94	97.72	94.85	99.56	97.0383
BRD-A81795050	U-18666A	98.86	92.69	96.46	98.85	95.83	98.67	96.8933
BRD-K20742498	RS-39604	98.28	95.98	96.35	96.17	95.02	99.15	96.825
BRD-K95921201	reserpine	97.55	95.85	95.54	96.23	96.87	98.39	96.7383
BRD-K08438429	BRD-K08438429	96.86	98.58	96.53	96.59	97.15	94	96.6183
BRD-K53414658	tivozanib	98.85	96.35	96.64	95.56	97.65	94.44	96.5817
BRD-A41519720	ezetimibe	98.05	98.69	95.53	96.3	98.9	91.76	96.5383
BRD-K68336408	tyrphostin-AG-1478	95.53	98.08	96.01	95.23	97.19	96.67	96.4517
BRD-K56343971	vemurafenib	96.94	98.7	96.51	95.11	98.92	91.87	96.3417
BRD-K73290745	ICI-199441	97.71	89.19	96.88	97.46	98.53	98.08	96.3083
BRD-K11634954	GBR-13069	99.2	84.91	94.97	99.44	99.08	99.36	96.16
BRD-K39120595	bithionol	94.75	97.33	95.19	94.99	97	97.32	96.0967
BRD-K05151076	ZK-164015	96.78	97.07	93.08	95.33	98.46	95.34	96.01
BRD-U44618005	WH-4023	97.14	96.5	94.67	95.53	95.99	95.8	95.9383
BRD-K35960502	niclosamide	97.67	98.26	91.06	98.72	90.78	98.48	95.8283
BRD-K74305673	IKK-2-inhibitor-V	97.3	98.74	90.89	98.5	91.06	98.36	95.8083
BRD-K72541103	JAK3-inhibitor-I	97.3	95.29	98.46	97.72	97.16	88.7	95.7717
BRD-A07875874	cilnidipine	96.15	98.62	97.28	93.64	99.26	89.65	95.7667
BRD-K02265150	amoxapine	97.42	96.91	93.5	91.75	96.09	98.93	95.7667
BRD-K50836978	purvalanol-a	95.34	95.57	97.1	94.66	95.37	95.82	95.6433
BRD-K05434375	HA-1004	98.75	98.88	89.47	94.35	97.18	94.5	95.5217
BRD-K17561142	amiodarone	97.09	96.95	95.56	87.66	96.71	99.12	95.515
BRD-K03816923	rottlerin	95.57	97.26	95.4	91.82	96.14	96.33	95.42
BRD-K60219430	serdemetan	98.29	95.19	90.79	94.94	93.82	99.03	95.3433
BRD-K53737926	amitriptyline	97.5	95.98	92.7	96.66	93.7	95.4	95.3233
BRD-K36038115	BRD-K36038115	94.67	97.02	97.95	96.99	93.83	91.46	95.32
BRD-K49810818	sorafenib	95.32	96.33	96.23	95.21	97.9	90.9	95.315
BRD-K37940862	BRD-K37940862	97.82	96.65	84.51	98.18	95.88	98.74	95.2967
BRD-A31159102	fluoxetine	91.14	96.54	95.32	96.15	95.31	97.24	95.2833
BRD-K31912990	CGP-71683	90.88	98.96	88.21	98.91	94.38	99.53	95.145
BRD-K09537769	NU-7026	96.69	96.57	97.65	89.09	95.62	94.94	95.0933
BRD-K38477985	malonoben	92.45	97.33	95.11	94.27	94.27	96.98	95.0683
BRD-K73293050	WZ-3146	98.18	97.73	96.87	94.71	91.77	90.8	95.01
BRD-K19352500	prochlorperazine	97.24	95.23	96.21	95.74	93.17	92.44	95.005
BRD-K03319035	maprotiline	95.44	91.6	95.33	97.66	94.79	95.07	94.9817
BRD-K77008974	WYE-354	92.83	98.09	90.14	98.7	97.01	92.59	94.8933
BRD-K20285085	fostamatinib	97.94	95.46	99.06	96.2	97.53	82.01	94.7
BRD-K55127134	fluphenazine	90.34	95.86	93.27	97.05	94.3	97.34	94.6933
BRD-K89152108	liothyronine	99.18	96.16	98.68	99.57	98.34	75.64	94.595
BRD-K86930074	cediranib	90.24	98.15	95.11	95.75	94.56	93.32	94.5217
BRD-K13646352	midostaurin	93.37	97.49	94.22	95.06	93.85	92.64	94.4383
BRD-K50168500	canertinib	94.26	95.42	97.17	94.45	97.04	88.25	94.4317
BRD-K93658967	aloisine	95.53	93.68	99.2	94.43	94.67	88.7	94.3683
BRD-K75430629	BRD-K75430629	98.87	91.52	92.72	96.08	94.76	92.06	94.335
BRD-K48722258	dilazep	96.23	90.38	93.46	96.32	90.27	98.75	94.235
BRD-K10042277	desmethylclozapine	85.02	95.34	96.46	98.32	95.52	94.68	94.2233
BRD-K41731458	triclosan	91.96	95.97	93.92	92.04	97.18	94.09	94.1933
BRD-U25771771	WZ-4-145	96.36	95.65	93.24	95.15	92.51	91.71	94.1033
BRD-K82823804	SA-792987	90.16	93.28	93.38	98.16	92.14	97.47	94.0983
BRD-K40919711	BAPTA-AM	95.41	98.31	94.08	96.58	91.31	88.43	94.02
BRD-K44849676	capsazepine	91.33	94.28	91.39	94.52	93.45	98.42	93.8983
BRD-K52989797	clomipramine	88.44	95.13	87.9	98.33	98.21	95.2	93.8683
BRD-K19540840	saracatinib	93.33	93.86	93.73	98.13	95.25	87.45	93.625
BRD-A06352418	terfenadine	91.3	96.09	92.24	95.44	88.69	96.68	93.4067
BRD-A10523515	GSK-429286A	94.02	97.24	92.7	91.95	88.88	95.42	93.3683
BRD-K54330070	SB-202190	91.04	78.83	98.36	97.39	96.25	98.11	93.33
BRD-K68174511	torin-2	87.99	97.69	94.04	97.67	94.72	87.44	93.2583
BRD-K28761384	zuclopenthixol	94.36	94.17	92.97	96.2	92.82	88.54	93.1767
BRD-K94176593	TWS-119	96.4	95.51	93.98	98.67	94.57	79.61	93.1233
BRD-K97274161	BRD-K97274161	89.62	89.26	93.71	94.99	92.14	98.07	92.965
BRD-K61829047	7b-cis	96.08	91.81	91.95	97.48	84.09	96.12	92.9217
BRD-A13084692	troglitazone	86.33	89.71	96.03	94.26	97.39	93.05	92.795
BRD-A45498368	WYE-125132	92.48	92.08	90.08	99.1	94.3	88.62	92.7767
BRD-A16311756	profenamine	93.52	82.52	93.86	93.94	97.39	95.4	92.7717
BRD-K64517075	heliomycin	92.66	96.35	82.01	97.76	89.74	98.08	92.7667
BRD-K27665173	D-64406	98.18	98.4	84.13	83.91	98.54	93.32	92.7467
BRD-A28105619	cucurbitacin-i	92.25	98.71	82.25	98.69	91.47	92.8	92.695
BRD-K59469039	AG-879	89.33	98.75	87.53	84.75	98.32	97.02	92.6167
BRD-K89626439	sirolimus	95.52	93.59	89.39	87.8	95.72	92.83	92.475
BRD-A75769826	SDM25N	91.63	97.01	95.65	92.08	92.46	85.91	92.4567
BRD-K64052750	gefitinib	93.32	96.63	79.26	92.53	96.39	95.82	92.325
BRD-K85606544	neratinib	89.72	95.32	77.3	97.85	94.73	98.96	92.3133
BRD-K76304753	phenazopyridine	98.67	66.83	97.76	98.45	98.37	92.21	92.0483
BRD-K15588452	R-96544	93.51	88.07	89.66	95.92	92.89	91.42	91.9117
BRD-K08219523	5-nonyloxytryptamine	89.36	95.45	91.57	94.79	87.02	93.23	91.9033
BRD-A62025033	temsirolimus	83.55	95.2	93.58	93.15	88.29	97.43	91.8667
BRD-K68437527	EMF-bca1-60	91.47	95.34	92.24	81.87	97.94	91.83	91.7817
BRD-K57011718	UK-356618	97.94	97.85	88	89.76	98.75	78.23	91.755
BRD-K36198571	WAY-170523	84.48	97.4	92.34	89.05	96.42	90.05	91.6233
BRD-K71103788	duloxetine	91.08	92.82	85.63	94.83	94.62	89.58	91.4267
BRD-A81177136	KN-62	88.48	86.25	83.03	93.39	97.68	98.88	91.285
BRD-K18779551	bifemelane	97.94	97.47	93.16	98.04	82.82	77.82	91.2083
BRD-K07762753	aminopurvalanol-a	95.01	92.54	98.54	93.22	86.81	80.31	91.0717
BRD-K84709232	caffeic-acid	81.82	97.51	78.81	96.18	94.43	97.52	91.045
BRD-K39520573	GW-5074	85.72	89.17	91.26	92.29	98.3	89.07	90.9683
BRD-K20755323	SA-792728	85.88	96.42	87.91	93.92	92.42	87.92	90.745
BRD-A72711497	lasalocid	90.81	92.91	77.46	93.91	92.4	96.05	90.59
BRD-K50140147	NVP-TAE684	95.16	93.27	82.78	89.96	89.23	92.27	90.445
BRD-A28746609	paclitaxel	94.66	99.23	94.87	98.65	63.74	90.41	90.26
BRD-K70487031	flupentixol	94.49	74.2	91.19	96	90.6	94.55	90.1717
