# Supplementary material for: Investigating the potential anti-depressive mechanisms of statins: a transcriptomic and Mendelian randomization analysis
Source: Transl Psychiatry. 2023 Apr 4;13:110. doi: 10.1038/s41398-023-02403-8 (PMC10073189; doi:10.1038/s41398-023-02403-8)
Supplement: Supplementary file 3 — Additional File 3 (.xlsx). [file 41398_2023_2403_MOESM3_ESM.xlsx]

## Sheet: Statins_HA1E_GO_BP_sig_each_res
query	significant	p_value	term_size	query_size	intersection_size	precision	recall	term_id	source	term_name	effective_domain_size	source_order	parents	Statin	Cell	Direction_DEGs	thresh_DEGs	BP_ancestor	Immune_ancestor	Primary_metabolic_ancestor
query_1	TRUE	0.0128937	1662	1584	281	0.177399	0.169073	GO:0016192	GO:BP	vesicle-mediated transport	12265	5762	c(\"GO:0006810\", \"GO:0009987\")	atorvastatin	HA1E	up	thresh1	GO:0009987|GO:0051179
query_1	TRUE	0.0430226	406	1584	87	0.0549242	0.214286	GO:0010256	GO:BP	endomembrane system organization	12265	4521	GO:0016043	atorvastatin	HA1E	up	thresh1	GO:0009987
query_1	TRUE	1.39252e-07	753	4200	347	0.082619	0.460823	GO:0007186	GO:BP	G protein-coupled receptor signaling pathway	12265	3097	GO:0007165	fluvastatin	HA1E	up	thresh1	GO:0009987|GO:0023052|GO:0050896|GO:0065007
query_1	TRUE	1.19788e-06	863	4200	386	0.0919048	0.447277	GO:0050877	GO:BP	nervous system process	12265	15439	GO:0003008	fluvastatin	HA1E	up	thresh1	GO:0032501
query_1	TRUE	8.07095e-06	64	4200	47	0.0111905	0.734375	GO:0050907	GO:BP	detection of chemical stimulus involved in sensory perception	12265	15466	c(\"GO:0007606\", \"GO:0009593\", \"GO:0050906\")	fluvastatin	HA1E	up	thresh1	GO:0032501|GO:0050896
query_1	TRUE	2.24335e-05	113	4200	71	0.0169048	0.628319	GO:0050906	GO:BP	detection of stimulus involved in sensory perception	12265	15465	c(\"GO:0007600\", \"GO:0051606\")	fluvastatin	HA1E	up	thresh1	GO:0032501|GO:0050896
query_1	TRUE	2.72456e-05	452	4200	217	0.0516667	0.480088	GO:0007600	GO:BP	sensory perception	12265	3474	GO:0050877	fluvastatin	HA1E	up	thresh1	GO:0032501
query_1	TRUE	0.000133119	38	4200	31	0.00738095	0.815789	GO:0050911	GO:BP	detection of chemical stimulus involved in sensory perception of smell	12265	15470	c(\"GO:0007608\", \"GO:0050907\")	fluvastatin	HA1E	up	thresh1	GO:0032501|GO:0050896
query_1	TRUE	0.000566839	102	4200	63	0.015	0.617647	GO:0007606	GO:BP	sensory perception of chemical stimulus	12265	3480	GO:0007600	fluvastatin	HA1E	up	thresh1	GO:0032501
query_1	TRUE	0.00208219	1545	4200	624	0.148571	0.403883	GO:0003008	GO:BP	system process	12265	1593	GO:0032501	fluvastatin	HA1E	up	thresh1	GO:0032501
query_1	TRUE	0.00835788	799	2493	221	0.0886482	0.276596	GO:0044255	GO:BP	cellular lipid metabolic process	12265	12736	c(\"GO:0006629\", \"GO:0044237\")	lovastatin	HA1E	up	thresh1	GO:0008152|GO:0009987		GO:0006629
query_1	TRUE	0.0202399	1084	2493	285	0.11432	0.262915	GO:0006629	GO:BP	lipid metabolic process	12265	2614	c(\"GO:0044238\", \"GO:0071704\")	lovastatin	HA1E	up	thresh1	GO:0008152		GO:0006629
query_1	TRUE	1.88977e-19	753	4695	421	0.0896699	0.559097	GO:0007186	GO:BP	G protein-coupled receptor signaling pathway	12265	3097	GO:0007165	mevastatin	HA1E	up	thresh1	GO:0009987|GO:0023052|GO:0050896|GO:0065007
query_1	TRUE	6.62972e-12	452	4695	258	0.0549521	0.570796	GO:0007600	GO:BP	sensory perception	12265	3474	GO:0050877	mevastatin	HA1E	up	thresh1	GO:0032501
query_1	TRUE	1.01873e-08	863	4695	432	0.0920128	0.500579	GO:0050877	GO:BP	nervous system process	12265	15439	GO:0003008	mevastatin	HA1E	up	thresh1	GO:0032501
query_1	TRUE	2.45369e-08	113	4695	81	0.0172524	0.716814	GO:0050906	GO:BP	detection of stimulus involved in sensory perception	12265	15465	c(\"GO:0007600\", \"GO:0051606\")	mevastatin	HA1E	up	thresh1	GO:0032501|GO:0050896
query_1	TRUE	4.21313e-06	64	4695	50	0.0106496	0.78125	GO:0050907	GO:BP	detection of chemical stimulus involved in sensory perception	12265	15466	c(\"GO:0007606\", \"GO:0009593\", \"GO:0050906\")	mevastatin	HA1E	up	thresh1	GO:0032501|GO:0050896
query_1	TRUE	8.20339e-06	4879	4695	2034	0.433227	0.416889	GO:0023052	GO:BP	signaling	12265	7671	GO:0008150	mevastatin	HA1E	up	thresh1	GO:0023052
query_1	TRUE	1.95377e-05	4896	4695	2037	0.433866	0.416054	GO:0007154	GO:BP	cell communication	12265	3067	GO:0009987	mevastatin	HA1E	up	thresh1	GO:0009987
query_1	TRUE	0.00021985	163	4695	99	0.0210863	0.607362	GO:0050953	GO:BP	sensory perception of light stimulus	12265	15512	GO:0007600	mevastatin	HA1E	up	thresh1	GO:0032501
query_1	TRUE	0.00022314	161	4695	98	0.0208733	0.608696	GO:0007601	GO:BP	visual perception	12265	3475	GO:0050953	mevastatin	HA1E	up	thresh1	GO:0032501
query_1	TRUE	0.000266509	102	4695	68	0.0144835	0.666667	GO:0007606	GO:BP	sensory perception of chemical stimulus	12265	3480	GO:0007600	mevastatin	HA1E	up	thresh1	GO:0032501
query_1	TRUE	0.000566758	552	4695	275	0.0585729	0.498188	GO:0043269	GO:BP	regulation of ion transport	12265	12252	c(\"GO:0006811\", \"GO:0051049\")	mevastatin	HA1E	up	thresh1	GO:0051179|GO:0065007
query_1	TRUE	0.000748772	96	4695	64	0.0136315	0.666667	GO:0009593	GO:BP	detection of chemical stimulus	12265	3981	c(\"GO:0042221\", \"GO:0051606\")	mevastatin	HA1E	up	thresh1	GO:0050896
query_1	TRUE	0.000917473	1545	4695	691	0.147178	0.447249	GO:0003008	GO:BP	system process	12265	1593	GO:0032501	mevastatin	HA1E	up	thresh1	GO:0032501
query_1	TRUE	0.00157652	589	4695	289	0.0615548	0.490662	GO:0007268	GO:BP	chemical synaptic transmission	12265	3172	GO:0098916	mevastatin	HA1E	up	thresh1	GO:0009987|GO:0023052
query_1	TRUE	0.00157652	589	4695	289	0.0615548	0.490662	GO:0098916	GO:BP	anterograde trans-synaptic signaling	12265	22221	GO:0099537	mevastatin	HA1E	up	thresh1	GO:0009987|GO:0023052
query_1	TRUE	0.00255478	596	4695	291	0.0619808	0.488255	GO:0099537	GO:BP	trans-synaptic signaling	12265	22391	GO:0099536	mevastatin	HA1E	up	thresh1	GO:0009987|GO:0023052
query_1	TRUE	0.00279837	38	4695	31	0.00660277	0.815789	GO:0050911	GO:BP	detection of chemical stimulus involved in sensory perception of smell	12265	15470	c(\"GO:0007608\", \"GO:0050907\")	mevastatin	HA1E	up	thresh1	GO:0032501|GO:0050896
query_1	TRUE	0.00308864	1190	4695	541	0.115229	0.454622	GO:0006811	GO:BP	ion transport	12265	2780	GO:0006810	mevastatin	HA1E	up	thresh1	GO:0051179
query_1	TRUE	0.00397672	5624	4695	2294	0.488605	0.407895	GO:0032501	GO:BP	multicellular organismal process	12265	8831	GO:0008150	mevastatin	HA1E	up	thresh1	GO:0032501
query_1	TRUE	0.00504664	4497	4695	1857	0.395527	0.412942	GO:0007165	GO:BP	signal transduction	12265	3078	c(\"GO:0007154\", \"GO:0009987\", \"GO:0023052\", \"GO:0050794\", \"GO:0051716\")	mevastatin	HA1E	up	thresh1	GO:0009987|GO:0023052|GO:0050896|GO:0065007
query_1	TRUE	0.00781574	6597	4695	2663	0.567199	0.403668	GO:0050896	GO:BP	response to stimulus	12265	15456	GO:0008150	mevastatin	HA1E	up	thresh1	GO:0050896
query_1	TRUE	0.0100432	617	4695	297	0.0632588	0.481361	GO:0099536	GO:BP	synaptic signaling	12265	22390	GO:0007267	mevastatin	HA1E	up	thresh1	GO:0009987|GO:0023052
query_1	TRUE	0.0132979	117	4695	72	0.0153355	0.615385	GO:0060078	GO:BP	regulation of postsynaptic membrane potential	12265	16941	GO:0042391	mevastatin	HA1E	up	thresh1	GO:0065007
query_1	TRUE	0.0175829	262	4695	140	0.029819	0.534351	GO:0051606	GO:BP	detection of stimulus	12265	16014	GO:0050896	mevastatin	HA1E	up	thresh1	GO:0050896
query_1	TRUE	0.0179501	63	4695	44	0.00937167	0.698413	GO:0006956	GO:BP	complement activation	12265	2902	c(\"GO:0002252\", \"GO:0002253\", \"GO:0006959\")	mevastatin	HA1E	up	thresh1	GO:0002376|GO:0050896|GO:0065007	GO:0002252|GO:0002253|GO:0006955
query_1	TRUE	2.14691e-05	1084	2684	320	0.119225	0.295203	GO:0006629	GO:BP	lipid metabolic process	12265	2614	c(\"GO:0044238\", \"GO:0071704\")	simvastatin	HA1E	up	thresh1	GO:0008152		GO:0006629
query_1	TRUE	0.00146166	1662	2684	451	0.168033	0.27136	GO:0016192	GO:BP	vesicle-mediated transport	12265	5762	c(\"GO:0006810\", \"GO:0009987\")	simvastatin	HA1E	up	thresh1	GO:0009987|GO:0051179
query_1	TRUE	0.0122326	799	2684	234	0.0871833	0.292866	GO:0044255	GO:BP	cellular lipid metabolic process	12265	12736	c(\"GO:0006629\", \"GO:0044237\")	simvastatin	HA1E	up	thresh1	GO:0008152|GO:0009987		GO:0006629
query_1	TRUE	0.0130527	273	2684	96	0.0357675	0.351648	GO:0008202	GO:BP	steroid metabolic process	12265	3556	c(\"GO:0006629\", \"GO:1901360\")	simvastatin	HA1E	up	thresh1	GO:0008152		GO:0006629
query_1	TRUE	0.0159579	92	2684	42	0.0156483	0.456522	GO:0007041	GO:BP	lysosomal transport	12265	2971	GO:0007034	simvastatin	HA1E	up	thresh1	GO:0009987|GO:0051179
query_1	TRUE	0.0260952	125	2684	52	0.0193741	0.416	GO:0008203	GO:BP	cholesterol metabolic process	12265	3557	c(\"GO:0016125\", \"GO:1902652\")	simvastatin	HA1E	up	thresh1	GO:0008152		GO:0006629
query_1	TRUE	1.61729e-34	386	1602	151	0.0942572	0.391192	GO:0022613	GO:BP	ribonucleoprotein complex biogenesis	12265	7628	GO:0044085	atorvastatin	HA1E	down	thresh1	GO:0009987
query_1	TRUE	6.78637e-28	777	1602	222	0.138577	0.285714	GO:0006396	GO:BP	RNA processing	12265	2400	c(\"GO:0010467\", \"GO:0016070\")	atorvastatin	HA1E	down	thresh1	GO:0008152|GO:0009987		GO:0006139
query_1	TRUE	9.48075e-28	271	1602	113	0.0705368	0.416974	GO:0042254	GO:BP	ribosome biogenesis	12265	11668	GO:0022613	atorvastatin	HA1E	down	thresh1	GO:0009987
query_1	TRUE	1.37584e-26	336	1602	127	0.0792759	0.377976	GO:0034470	GO:BP	ncRNA processing	12265	9964	c(\"GO:0006396\", \"GO:0034660\")	atorvastatin	HA1E	down	thresh1	GO:0008152|GO:0009987		GO:0006139
query_1	TRUE	5.78833e-25	396	1602	138	0.0861423	0.348485	GO:0034660	GO:BP	ncRNA metabolic process	12265	10040	GO:0016070	atorvastatin	HA1E	down	thresh1	GO:0008152|GO:0009987		GO:0006139
query_1	TRUE	2.09355e-22	4669	1602	807	0.503745	0.172842	GO:0034641	GO:BP	cellular nitrogen compound metabolic process	12265	10027	c(\"GO:0006807\", \"GO:0044237\")	atorvastatin	HA1E	down	thresh1	GO:0008152|GO:0009987
query_1	TRUE	8.88833e-21	219	1602	90	0.0561798	0.410959	GO:0006364	GO:BP	rRNA processing	12265	2374	c(\"GO:0016072\", \"GO:0034470\", \"GO:0042254\")	atorvastatin	HA1E	down	thresh1	GO:0008152|GO:0009987		GO:0006139
query_1	TRUE	4.21778e-20	223	1602	90	0.0561798	0.403587	GO:0016072	GO:BP	rRNA metabolic process	12265	5689	GO:0034660	atorvastatin	HA1E	down	thresh1	GO:0008152|GO:0009987		GO:0006139
query_1	TRUE	2.25028e-19	4105	1602	717	0.447566	0.174665	GO:0006139	GO:BP	nucleobase-containing compound metabolic process	12265	2173	c(\"GO:0006725\", \"GO:0034641\", \"GO:0044238\", \"GO:0046483\", \"GO:1901360\")	atorvastatin	HA1E	down	thresh1	GO:0008152|GO:0009987		GO:0006139
query_1	TRUE	2.4404e-19	4250	1602	737	0.46005	0.173412	GO:0046483	GO:BP	heterocycle metabolic process	12265	14204	GO:0044237	atorvastatin	HA1E	down	thresh1	GO:0008152|GO:0009987
query_1	TRUE	1.14484e-18	4292	1602	740	0.461923	0.172414	GO:0006725	GO:BP	cellular aromatic compound metabolic process	12265	2705	GO:0044237	atorvastatin	HA1E	down	thresh1	GO:0008152|GO:0009987
query_1	TRUE	3.73928e-16	4306	1602	731	0.456305	0.169763	GO:0010467	GO:BP	gene expression	12265	4661	GO:0043170	atorvastatin	HA1E	down	thresh1	GO:0008152
query_1	TRUE	7.09318e-16	4490	1602	755	0.471286	0.168151	GO:1901360	GO:BP	organic cyclic compound metabolic process	12265	24636	GO:0071704	atorvastatin	HA1E	down	thresh1	GO:0008152
query_1	TRUE	1.03357e-15	3696	1602	644	0.401998	0.174242	GO:0090304	GO:BP	nucleic acid metabolic process	12265	21373	c(\"GO:0006139\", \"GO:0043170\")	atorvastatin	HA1E	down	thresh1	GO:0008152|GO:0009987		GO:0006139
query_1	TRUE	2.54694e-13	3328	1602	581	0.362672	0.174579	GO:0016070	GO:BP	RNA metabolic process	12265	5687	GO:0090304	atorvastatin	HA1E	down	thresh1	GO:0008152|GO:0009987		GO:0006139
query_1	TRUE	3.6507e-11	2574	1602	462	0.28839	0.179487	GO:0044085	GO:BP	cellular component biogenesis	12265	12668	GO:0071840	atorvastatin	HA1E	down	thresh1	GO:0009987
query_1	TRUE	1.14059e-10	7078	1602	1068	0.666667	0.15089	GO:0006807	GO:BP	nitrogen compound metabolic process	12265	2776	GO:0008152	atorvastatin	HA1E	down	thresh1	GO:0008152
query_1	TRUE	1.87347e-10	7641	1602	1137	0.709738	0.148803	GO:0044237	GO:BP	cellular metabolic process	12265	12725	c(\"GO:0008152\", \"GO:0009987\")	atorvastatin	HA1E	down	thresh1	GO:0008152|GO:0009987
query_1	TRUE	1.26233e-09	112	1602	47	0.0293383	0.419643	GO:0140053	GO:BP	mitochondrial gene expression	12265	23006	GO:0010467	atorvastatin	HA1E	down	thresh1	GO:0008152
query_1	TRUE	1.84045e-09	700	1602	162	0.101124	0.231429	GO:0016071	GO:BP	mRNA metabolic process	12265	5688	GO:0016070	atorvastatin	HA1E	down	thresh1	GO:0008152|GO:0009987		GO:0006139
query_1	TRUE	1.95205e-09	90	1602	41	0.025593	0.455556	GO:0008033	GO:BP	tRNA processing	12265	3515	c(\"GO:0006399\", \"GO:0034470\")	atorvastatin	HA1E	down	thresh1	GO:0008152|GO:0009987		GO:0006139
query_1	TRUE	3.09104e-09	6783	1602	1023	0.638577	0.150818	GO:0043170	GO:BP	macromolecule metabolic process	12265	12224	GO:0071704	atorvastatin	HA1E	down	thresh1	GO:0008152
query_1	TRUE	3.70079e-09	131	1602	51	0.0318352	0.389313	GO:0006399	GO:BP	tRNA metabolic process	12265	2403	GO:0034660	atorvastatin	HA1E	down	thresh1	GO:0008152|GO:0009987		GO:0006139
query_1	TRUE	5.03211e-09	7880	1602	1159	0.723471	0.147081	GO:0071704	GO:BP	organic substance metabolic process	12265	19739	GO:0008152	atorvastatin	HA1E	down	thresh1	GO:0008152
query_1	TRUE	1.65694e-08	1548	1602	296	0.184769	0.191214	GO:0043933	GO:BP	protein-containing complex subunit organization	12265	12553	GO:0016043	atorvastatin	HA1E	down	thresh1	GO:0009987
query_1	TRUE	1.79466e-08	166	1602	58	0.0362047	0.349398	GO:0022618	GO:BP	ribonucleoprotein complex assembly	12265	7633	c(\"GO:0022613\", \"GO:0034622\", \"GO:0071826\")	atorvastatin	HA1E	down	thresh1	GO:0009987
query_1	TRUE	2.31705e-08	7401	1602	1096	0.684145	0.148088	GO:0044238	GO:BP	primary metabolic process	12265	12726	GO:0008152	atorvastatin	HA1E	down	thresh1	GO:0008152
query_1	TRUE	1.31224e-07	173	1602	58	0.0362047	0.33526	GO:0071826	GO:BP	ribonucleoprotein complex subunit organization	12265	19802	GO:0043933	atorvastatin	HA1E	down	thresh1	GO:0009987
query_1	TRUE	1.51387e-07	8223	1602	1193	0.744694	0.145081	GO:0008152	GO:BP	metabolic process	12265	3544	GO:0008150	atorvastatin	HA1E	down	thresh1	GO:0008152
query_1	TRUE	2.03265e-07	858	1602	182	0.113608	0.212121	GO:0034622	GO:BP	cellular protein-containing complex assembly	12265	10013	GO:0065003	atorvastatin	HA1E	down	thresh1	GO:0009987
query_1	TRUE	2.64367e-07	366	1602	96	0.0599251	0.262295	GO:0008380	GO:BP	RNA splicing	12265	3621	GO:0006396	atorvastatin	HA1E	down	thresh1	GO:0008152|GO:0009987		GO:0006139
query_1	TRUE	4.90681e-07	72	1602	33	0.0205993	0.458333	GO:0006415	GO:BP	translational termination	12265	2418	c(\"GO:0006412\", \"GO:0043624\")	atorvastatin	HA1E	down	thresh1	GO:0008152|GO:0009987		GO:0019538
query_1	TRUE	7.45648e-07	1329	1602	255	0.159176	0.191874	GO:0065003	GO:BP	protein-containing complex assembly	12265	18660	c(\"GO:0022607\", \"GO:0043933\")	atorvastatin	HA1E	down	thresh1	GO:0009987
query_1	TRUE	1.46057e-06	409	1602	102	0.0636704	0.249389	GO:0006397	GO:BP	mRNA processing	12265	2401	c(\"GO:0006396\", \"GO:0016071\")	atorvastatin	HA1E	down	thresh1	GO:0008152|GO:0009987		GO:0006139
query_1	TRUE	1.47116e-06	187	1602	59	0.036829	0.315508	GO:0006403	GO:BP	RNA localization	12265	2407	GO:0033036	atorvastatin	HA1E	down	thresh1	GO:0051179
query_1	TRUE	1.90049e-06	14	1602	13	0.00811486	0.928571	GO:1904874	GO:BP	positive regulation of telomerase RNA localization to Cajal body	12265	27779	c(\"GO:0048518\", \"GO:0090671\", \"GO:1904872\")	atorvastatin	HA1E	down	thresh1	GO:0051179|GO:0065007
query_1	TRUE	2.38035e-06	3574	1602	579	0.361423	0.162003	GO:0044271	GO:BP	cellular nitrogen compound biosynthetic process	12265	12747	c(\"GO:0034641\", \"GO:0044249\")	atorvastatin	HA1E	down	thresh1	GO:0008152|GO:0009987
query_1	TRUE	2.78966e-06	295	1602	80	0.0499376	0.271186	GO:0000375	GO:BP	RNA splicing, via transesterification reactions	12265	154	GO:0008380	atorvastatin	HA1E	down	thresh1	GO:0008152|GO:0009987		GO:0006139
query_1	TRUE	2.91087e-06	61	1602	29	0.0181024	0.47541	GO:0042273	GO:BP	ribosomal large subunit biogenesis	12265	11681	c(\"GO:0022613\", \"GO:0042254\")	atorvastatin	HA1E	down	thresh1	GO:0009987
query_1	TRUE	3.94142e-06	58	1602	28	0.0174782	0.482759	GO:0070126	GO:BP	mitochondrial translational termination	12265	18706	c(\"GO:0006415\", \"GO:0032543\")	atorvastatin	HA1E	down	thresh1	GO:0008152|GO:0009987		GO:0019538
query_1	TRUE	4.48541e-06	518	1602	120	0.0749064	0.23166	GO:0010608	GO:BP	posttranscriptional regulation of gene expression	12265	4767	GO:0010468	atorvastatin	HA1E	down	thresh1	GO:0008152|GO:0065007
query_1	TRUE	6.57304e-06	59	1602	28	0.0174782	0.474576	GO:0070125	GO:BP	mitochondrial translational elongation	12265	18705	c(\"GO:0006414\", \"GO:0032543\")	atorvastatin	HA1E	down	thresh1	GO:0008152|GO:0009987		GO:0019538
query_1	TRUE	1.06945e-05	292	1602	78	0.0486891	0.267123	GO:0000398	GO:BP	mRNA splicing, via spliceosome	12265	168	c(\"GO:0000377\", \"GO:0006397\")	atorvastatin	HA1E	down	thresh1	GO:0008152|GO:0009987		GO:0006139
query_1	TRUE	1.06945e-05	292	1602	78	0.0486891	0.267123	GO:0000377	GO:BP	RNA splicing, via transesterification reactions with bulged adenosine as nucleophile	12265	156	GO:0000375	atorvastatin	HA1E	down	thresh1	GO:0008152|GO:0009987		GO:0006139
query_1	TRUE	1.09713e-05	308	1602	81	0.0505618	0.262987	GO:1903311	GO:BP	regulation of mRNA metabolic process	12265	26352	c(\"GO:0016071\", \"GO:0051252\")	atorvastatin	HA1E	down	thresh1	GO:0008152|GO:0009987|GO:0065007		GO:0006139
query_1	TRUE	1.73756e-05	5125	1602	784	0.489388	0.152976	GO:0071840	GO:BP	cellular component organization or biogenesis	12265	19815	GO:0009987	atorvastatin	HA1E	down	thresh1	GO:0009987
query_1	TRUE	1.96091e-05	97	1602	37	0.0230961	0.381443	GO:0006414	GO:BP	translational elongation	12265	2417	c(\"GO:0006412\", \"GO:0034645\")	atorvastatin	HA1E	down	thresh1	GO:0008152|GO:0009987		GO:0019538
query_1	TRUE	3.14805e-05	90	1602	35	0.0218477	0.388889	GO:0032543	GO:BP	mitochondrial translation	12265	8860	c(\"GO:0006412\", \"GO:0140053\")	atorvastatin	HA1E	down	thresh1	GO:0008152|GO:0009987		GO:0019538
query_1	TRUE	3.65843e-05	18	1602	14	0.00873908	0.777778	GO:0090685	GO:BP	RNA localization to nucleus	12265	21619	GO:0006403	atorvastatin	HA1E	down	thresh1	GO:0051179
query_1	TRUE	3.65843e-05	18	1602	14	0.00873908	0.777778	GO:0090672	GO:BP	telomerase RNA localization	12265	21610	GO:0006403	atorvastatin	HA1E	down	thresh1	GO:0051179
query_1	TRUE	3.65843e-05	18	1602	14	0.00873908	0.777778	GO:0090671	GO:BP	telomerase RNA localization to Cajal body	12265	21609	c(\"GO:0090670\", \"GO:0090672\")	atorvastatin	HA1E	down	thresh1	GO:0051179
query_1	TRUE	3.65843e-05	18	1602	14	0.00873908	0.777778	GO:0090670	GO:BP	RNA localization to Cajal body	12265	21608	GO:0090685	atorvastatin	HA1E	down	thresh1	GO:0051179
query_1	TRUE	7.05164e-05	10	1602	10	0.0062422	1	GO:1904851	GO:BP	positive regulation of establishment of protein localization to telomere	12265	27760	c(\"GO:0070200\", \"GO:0070203\", \"GO:1904816\", \"GO:1904951\")	atorvastatin	HA1E	down	thresh1	GO:0009987|GO:0051179|GO:0065007
query_1	TRUE	9.68432e-05	12	1602	11	0.00686642	0.916667	GO:0070202	GO:BP	regulation of establishment of protein localization to chromosome	12265	18765	c(\"GO:0070199\", \"GO:0070201\", \"GO:1903827\")	atorvastatin	HA1E	down	thresh1	GO:0009987|GO:0051179|GO:0065007
query_1	TRUE	0.000135485	4499	1602	694	0.433208	0.154257	GO:1901576	GO:BP	organic substance biosynthetic process	12265	24835	c(\"GO:0009058\", \"GO:0071704\")	atorvastatin	HA1E	down	thresh1	GO:0008152
query_1	TRUE	0.000154505	203	1602	58	0.0362047	0.285714	GO:0043487	GO:BP	regulation of RNA stability	12265	12402	c(\"GO:0006401\", \"GO:0010608\", \"GO:0031329\", \"GO:0051252\", \"GO:0065008\")	atorvastatin	HA1E	down	thresh1	GO:0008152|GO:0009987|GO:0065007		GO:0006139
query_1	TRUE	0.000219965	17	1602	13	0.00811486	0.764706	GO:1904872	GO:BP	regulation of telomerase RNA localization to Cajal body	12265	27777	c(\"GO:0032879\", \"GO:0090671\")	atorvastatin	HA1E	down	thresh1	GO:0051179|GO:0065007
query_1	TRUE	0.000245839	4572	1602	702	0.438202	0.153543	GO:0009058	GO:BP	biosynthetic process	12265	3674	GO:0008152	atorvastatin	HA1E	down	thresh1	GO:0008152
query_1	TRUE	0.000281044	206	1602	58	0.0362047	0.281553	GO:0061013	GO:BP	regulation of mRNA catabolic process	12265	17813	c(\"GO:0006402\", \"GO:0010468\", \"GO:0031329\", \"GO:1903311\")	atorvastatin	HA1E	down	thresh1	GO:0008152|GO:0009987|GO:0065007		GO:0006139
query_1	TRUE	0.000289691	181	1602	53	0.0330836	0.292818	GO:0006261	GO:BP	DNA-dependent DNA replication	12265	2288	GO:0006260	atorvastatin	HA1E	down	thresh1	GO:0008152|GO:0009987
query_1	TRUE	0.000346747	76	1602	30	0.0187266	0.394737	GO:0031145	GO:BP	anaphase-promoting complex-dependent catabolic process	12265	8215	GO:0043161	atorvastatin	HA1E	down	thresh1	GO:0008152|GO:0009987		GO:0019538
query_1	TRUE	0.000357557	72	1602	29	0.0181024	0.402778	GO:1902036	GO:BP	regulation of hematopoietic stem cell differentiation	12265	25265	c(\"GO:0060218\", \"GO:1901532\", \"GO:2000736\")	atorvastatin	HA1E	down	thresh1	GO:0002376|GO:0009987|GO:0032501|GO:0032502|GO:0065007	GO:0002520
query_1	TRUE	0.000400202	111	1602	38	0.0237203	0.342342	GO:0090501	GO:BP	RNA phosphodiester bond hydrolysis	12265	21522	c(\"GO:0016070\", \"GO:0090305\")	atorvastatin	HA1E	down	thresh1	GO:0008152|GO:0009987		GO:0006139
query_1	TRUE	0.000427732	32	1602	18	0.011236	0.5625	GO:0000460	GO:BP	maturation of 5.8S rRNA	12265	204	GO:0006364	atorvastatin	HA1E	down	thresh1	GO:0008152|GO:0009987		GO:0006139
query_1	TRUE	0.000430745	198	1602	56	0.0349563	0.282828	GO:0043488	GO:BP	regulation of mRNA stability	12265	12403	c(\"GO:0043487\", \"GO:0061013\")	atorvastatin	HA1E	down	thresh1	GO:0008152|GO:0009987|GO:0065007		GO:0006139
query_1	TRUE	0.00044613	4430	1602	681	0.425094	0.153725	GO:0044249	GO:BP	cellular biosynthetic process	12265	12733	c(\"GO:0009058\", \"GO:0044237\")	atorvastatin	HA1E	down	thresh1	GO:0008152|GO:0009987
query_1	TRUE	0.000538998	39	1602	20	0.0124844	0.512821	GO:0030490	GO:BP	maturation of SSU-rRNA	12265	7894	c(\"GO:0006364\", \"GO:0042274\")	atorvastatin	HA1E	down	thresh1	GO:0008152|GO:0009987		GO:0006139
query_1	TRUE	0.000554628	13	1602	11	0.00686642	0.846154	GO:1904816	GO:BP	positive regulation of protein localization to chromosome, telomeric region	12265	27728	c(\"GO:0070198\", \"GO:1903829\", \"GO:1904814\")	atorvastatin	HA1E	down	thresh1	GO:0009987|GO:0051179|GO:0065007
query_1	TRUE	0.000684075	11	1602	10	0.0062422	0.909091	GO:0070203	GO:BP	regulation of establishment of protein localization to telomere	12265	18766	c(\"GO:0070200\", \"GO:0070202\", \"GO:1904814\")	atorvastatin	HA1E	down	thresh1	GO:0009987|GO:0051179|GO:0065007
query_1	TRUE	0.000757067	58	1602	25	0.0156055	0.431034	GO:0042274	GO:BP	ribosomal small subunit biogenesis	12265	11682	c(\"GO:0022613\", \"GO:0042254\")	atorvastatin	HA1E	down	thresh1	GO:0009987
query_1	TRUE	0.000981914	3546	1602	558	0.348315	0.15736	GO:0034645	GO:BP	cellular macromolecule biosynthetic process	12265	10031	c(\"GO:0009059\", \"GO:0044249\", \"GO:0044260\")	atorvastatin	HA1E	down	thresh1	GO:0008152|GO:0009987
query_1	TRUE	0.00130019	16	1602	12	0.00749064	0.75	GO:0034471	GO:BP	ncRNA 5'-end processing	12265	9965	c(\"GO:0000966\", \"GO:0034470\")	atorvastatin	HA1E	down	thresh1	GO:0008152|GO:0009987		GO:0006139
query_1	TRUE	0.00135237	356	1602	84	0.0524345	0.235955	GO:0006401	GO:BP	RNA catabolic process	12265	2405	c(\"GO:0016070\", \"GO:0034655\", \"GO:0044265\")	atorvastatin	HA1E	down	thresh1	GO:0008152|GO:0009987		GO:0006139
query_1	TRUE	0.00173148	60	1602	25	0.0156055	0.416667	GO:0006521	GO:BP	regulation of cellular amino acid metabolic process	12265	2507	c(\"GO:0006520\", \"GO:0010565\", \"GO:0033238\", \"GO:0080090\")	atorvastatin	HA1E	down	thresh1	GO:0008152|GO:0009987|GO:0065007		GO:0006520
query_1	TRUE	0.00173795	551	1602	117	0.0730337	0.212341	GO:0006412	GO:BP	translation	12265	2415	c(\"GO:0010467\", \"GO:0034645\", \"GO:0043043\", \"GO:0044267\")	atorvastatin	HA1E	down	thresh1	GO:0008152|GO:0009987		GO:0019538
query_1	TRUE	0.00176934	85	1602	31	0.0193508	0.364706	GO:0060218	GO:BP	hematopoietic stem cell differentiation	12265	17052	c(\"GO:0002244\", \"GO:0048863\")	atorvastatin	HA1E	down	thresh1	GO:0002376|GO:0009987|GO:0032501|GO:0032502	GO:0002520
query_1	TRUE	0.00188051	3597	1602	563	0.351436	0.156519	GO:0009059	GO:BP	macromolecule biosynthetic process	12265	3675	c(\"GO:0043170\", \"GO:1901576\")	atorvastatin	HA1E	down	thresh1	GO:0008152
query_1	TRUE	0.00189266	275	1602	69	0.0430712	0.250909	GO:0006260	GO:BP	DNA replication	12265	2287	GO:0034645	atorvastatin	HA1E	down	thresh1	GO:0008152|GO:0009987
query_1	TRUE	0.00255139	95	1602	33	0.0205993	0.347368	GO:0070498	GO:BP	interleukin-1-mediated signaling pathway	12265	18950	c(\"GO:0019221\", \"GO:0071347\")	atorvastatin	HA1E	down	thresh1	GO:0009987|GO:0023052|GO:0050896|GO:0065007
query_1	TRUE	0.00257263	61	1602	25	0.0156055	0.409836	GO:0006353	GO:BP	DNA-templated transcription, termination	12265	2364	c(\"GO:0006351\", \"GO:0032774\")	atorvastatin	HA1E	down	thresh1	GO:0008152|GO:0009987		GO:0006139
query_1	TRUE	0.00269275	187	1602	52	0.0324594	0.278075	GO:0006457	GO:BP	protein folding	12265	2450	GO:0009987	atorvastatin	HA1E	down	thresh1	GO:0009987
query_1	TRUE	0.00318757	575	1602	120	0.0749064	0.208696	GO:0043043	GO:BP	peptide biosynthetic process	12265	12141	c(\"GO:0006518\", \"GO:0043604\", \"GO:1901566\")	atorvastatin	HA1E	down	thresh1	GO:0008152|GO:0009987
query_1	TRUE	0.0034719	70	1602	27	0.0168539	0.385714	GO:0002479	GO:BP	antigen processing and presentation of exogenous peptide antigen via MHC class I, TAP-dependent	12265	1134	GO:0042590	atorvastatin	HA1E	down	thresh1	GO:0002376	GO:0019882
query_1	TRUE	0.00352098	163	1602	47	0.0293383	0.288344	GO:0071347	GO:BP	cellular response to interleukin-1	12265	19432	c(\"GO:0070555\", \"GO:0071345\")	atorvastatin	HA1E	down	thresh1	GO:0009987|GO:0050896
query_1	TRUE	0.00362023	12	1602	10	0.0062422	0.833333	GO:1903405	GO:BP	protein localization to nuclear body	12265	26445	GO:1990173	atorvastatin	HA1E	down	thresh1	GO:0009987|GO:0051179
query_1	TRUE	0.00362023	12	1602	10	0.0062422	0.833333	GO:1904867	GO:BP	protein localization to Cajal body	12265	27772	GO:1903405	atorvastatin	HA1E	down	thresh1	GO:0009987|GO:0051179
query_1	TRUE	0.00370639	83	1602	30	0.0187266	0.361446	GO:1901532	GO:BP	regulation of hematopoietic progenitor cell differentiation	12265	24793	c(\"GO:0002244\", \"GO:0045595\")	atorvastatin	HA1E	down	thresh1	GO:0002376|GO:0009987|GO:0032501|GO:0032502|GO:0065007	GO:0002520
query_1	TRUE	0.00378021	62	1602	25	0.0156055	0.403226	GO:0036388	GO:BP	pre-replicative complex assembly	12265	11087	c(\"GO:0006261\", \"GO:0065004\")	atorvastatin	HA1E	down	thresh1	GO:0008152|GO:0009987
query_1	TRUE	0.00389274	17	1602	12	0.00749064	0.705882	GO:0000966	GO:BP	RNA 5'-end processing	12265	342	GO:0006396	atorvastatin	HA1E	down	thresh1	GO:0008152|GO:0009987		GO:0006139
query_1	TRUE	0.00396948	422	1602	94	0.0586767	0.222749	GO:0007005	GO:BP	mitochondrion organization	12265	2941	GO:0006996	atorvastatin	HA1E	down	thresh1	GO:0009987
query_1	TRUE	0.00423132	29	1602	16	0.00998752	0.551724	GO:0000462	GO:BP	maturation of SSU-rRNA from tricistronic rRNA transcript (SSU-rRNA, 5.8S rRNA, LSU-rRNA)	12265	206	GO:0030490	atorvastatin	HA1E	down	thresh1	GO:0008152|GO:0009987		GO:0006139
query_1	TRUE	0.00452904	75	1602	28	0.0174782	0.373333	GO:0042590	GO:BP	antigen processing and presentation of exogenous peptide antigen via MHC class I	12265	11868	c(\"GO:0002474\", \"GO:0002478\")	atorvastatin	HA1E	down	thresh1	GO:0002376	GO:0019882
query_1	TRUE	0.00550224	196	1602	53	0.0330836	0.270408	GO:0036294	GO:BP	cellular response to decreased oxygen levels	12265	11029	c(\"GO:0036293\", \"GO:0071453\")	atorvastatin	HA1E	down	thresh1	GO:0009987|GO:0050896
query_1	TRUE	0.00566858	107	1602	35	0.0218477	0.327103	GO:0071426	GO:BP	ribonucleoprotein complex export from nucleus	12265	19510	c(\"GO:0031503\", \"GO:0051168\", \"GO:0071166\")	atorvastatin	HA1E	down	thresh1	GO:0009987|GO:0051179
query_1	TRUE	0.00628601	76	1602	28	0.0174782	0.368421	GO:0033238	GO:BP	regulation of cellular amine metabolic process	12265	9338	c(\"GO:0031323\", \"GO:0044106\", \"GO:0051171\")	atorvastatin	HA1E	down	thresh1	GO:0008152|GO:0009987|GO:0065007
query_1	TRUE	0.00709985	187	1602	51	0.0318352	0.272727	GO:0070555	GO:BP	response to interleukin-1	12265	18976	GO:0034097	atorvastatin	HA1E	down	thresh1	GO:0050896
query_1	TRUE	0.00734698	108	1602	35	0.0218477	0.324074	GO:0071166	GO:BP	ribonucleoprotein complex localization	12265	19292	GO:0051641	atorvastatin	HA1E	down	thresh1	GO:0009987|GO:0051179
query_1	TRUE	0.00753764	15	1602	11	0.00686642	0.733333	GO:1904814	GO:BP	regulation of protein localization to chromosome, telomeric region	12265	27726	c(\"GO:0070198\", \"GO:1903827\")	atorvastatin	HA1E	down	thresh1	GO:0009987|GO:0051179|GO:0065007
query_1	TRUE	0.00852977	188	1602	51	0.0318352	0.271277	GO:0071456	GO:BP	cellular response to hypoxia	12265	19534	c(\"GO:0001666\", \"GO:0033554\", \"GO:0036294\")	atorvastatin	HA1E	down	thresh1	GO:0009987|GO:0050896
query_1	TRUE	0.0101708	114	1602	36	0.0224719	0.315789	GO:0009451	GO:BP	RNA modification	12265	3953	c(\"GO:0016070\", \"GO:0043412\")	atorvastatin	HA1E	down	thresh1	GO:0008152|GO:0009987		GO:0006139
query_1	TRUE	0.0123226	87	1602	30	0.0187266	0.344828	GO:1902750	GO:BP	negative regulation of cell cycle G2/M phase transition	12265	25858	c(\"GO:0044839\", \"GO:1901988\", \"GO:1902749\")	atorvastatin	HA1E	down	thresh1	GO:0009987|GO:0065007
query_1	TRUE	0.0138389	13	1602	10	0.0062422	0.769231	GO:1990173	GO:BP	protein localization to nucleoplasm	12265	28854	GO:0034504	atorvastatin	HA1E	down	thresh1	GO:0009987|GO:0051179
query_1	TRUE	0.0181275	75	1602	27	0.0168539	0.36	GO:0061418	GO:BP	regulation of transcription from RNA polymerase II promoter in response to hypoxia	12265	18197	c(\"GO:0043618\", \"GO:0071456\")	atorvastatin	HA1E	down	thresh1	GO:0008152|GO:0009987|GO:0050896|GO:0065007		GO:0006139
query_1	TRUE	0.0190572	35	1602	17	0.0106117	0.485714	GO:0000959	GO:BP	mitochondrial RNA metabolic process	12265	335	GO:0016070	atorvastatin	HA1E	down	thresh1	GO:0008152|GO:0009987		GO:0006139
query_1	TRUE	0.0193977	325	1602	75	0.0468165	0.230769	GO:0006402	GO:BP	mRNA catabolic process	12265	2406	c(\"GO:0006401\", \"GO:0010629\", \"GO:0016071\")	atorvastatin	HA1E	down	thresh1	GO:0008152|GO:0009987|GO:0065007		GO:0006139
query_1	TRUE	0.0205287	98	1602	32	0.019975	0.326531	GO:2000736	GO:BP	regulation of stem cell differentiation	12265	29917	c(\"GO:0045595\", \"GO:0048863\")	atorvastatin	HA1E	down	thresh1	GO:0009987|GO:0032502|GO:0065007
query_1	TRUE	0.0210779	167	1602	46	0.0287141	0.275449	GO:0051168	GO:BP	nuclear export	12265	15683	GO:0006913	atorvastatin	HA1E	down	thresh1	GO:0009987|GO:0051179
query_1	TRUE	0.0214917	682	1602	134	0.0836454	0.196481	GO:0043604	GO:BP	amide biosynthetic process	12265	12473	c(\"GO:0043603\", \"GO:0044271\")	atorvastatin	HA1E	down	thresh1	GO:0008152|GO:0009987
query_1	TRUE	0.0232702	11	1602	9	0.00561798	0.818182	GO:1904869	GO:BP	regulation of protein localization to Cajal body	12265	27774	c(\"GO:1900180\", \"GO:1904867\")	atorvastatin	HA1E	down	thresh1	GO:0009987|GO:0051179|GO:0065007
query_1	TRUE	0.0232702	11	1602	9	0.00561798	0.818182	GO:1904871	GO:BP	positive regulation of protein localization to Cajal body	12265	27776	c(\"GO:1900182\", \"GO:1904867\", \"GO:1904869\")	atorvastatin	HA1E	down	thresh1	GO:0009987|GO:0051179|GO:0065007
query_1	TRUE	0.0251767	85	1602	29	0.0181024	0.341176	GO:0010972	GO:BP	negative regulation of G2/M transition of mitotic cell cycle	12265	5103	c(\"GO:0000086\", \"GO:0010389\", \"GO:1901991\", \"GO:1902750\")	atorvastatin	HA1E	down	thresh1	GO:0009987|GO:0065007
query_1	TRUE	0.0304233	109	1602	34	0.0212235	0.311927	GO:0043620	GO:BP	regulation of DNA-templated transcription in response to stress	12265	12488	c(\"GO:0006355\", \"GO:0033554\")	atorvastatin	HA1E	down	thresh1	GO:0008152|GO:0009987|GO:0050896|GO:0065007		GO:0006139
query_1	TRUE	0.0381815	296	1602	69	0.0430712	0.233108	GO:0051169	GO:BP	nuclear transport	12265	15684	GO:0046907	atorvastatin	HA1E	down	thresh1	GO:0009987|GO:0051179
query_1	TRUE	0.0399587	213	1602	54	0.0337079	0.253521	GO:0071453	GO:BP	cellular response to oxygen levels	12265	19531	c(\"GO:0070482\", \"GO:0070887\")	atorvastatin	HA1E	down	thresh1	GO:0009987|GO:0050896
query_1	TRUE	0.0402317	52	1602	21	0.0131086	0.403846	GO:0042255	GO:BP	ribosome assembly	12265	11669	c(\"GO:0042254\", \"GO:0070925\")	atorvastatin	HA1E	down	thresh1	GO:0009987
query_1	TRUE	0.0465937	106	1602	33	0.0205993	0.311321	GO:0006405	GO:BP	RNA export from nucleus	12265	2409	c(\"GO:0050658\", \"GO:0051168\")	atorvastatin	HA1E	down	thresh1	GO:0009987|GO:0051179
query_1	TRUE	6.00471e-26	386	1593	137	0.0860013	0.354922	GO:0022613	GO:BP	ribonucleoprotein complex biogenesis	12265	7628	GO:0044085	fluvastatin	HA1E	down	thresh1	GO:0009987
query_1	TRUE	4.82008e-25	777	1593	215	0.134965	0.276705	GO:0006396	GO:BP	RNA processing	12265	2400	c(\"GO:0010467\", \"GO:0016070\")	fluvastatin	HA1E	down	thresh1	GO:0008152|GO:0009987		GO:0006139
query_1	TRUE	6.3769e-23	396	1593	134	0.084118	0.338384	GO:0034660	GO:BP	ncRNA metabolic process	12265	10040	GO:0016070	fluvastatin	HA1E	down	thresh1	GO:0008152|GO:0009987		GO:0006139
query_1	TRUE	6.91388e-22	271	1593	104	0.0652856	0.383764	GO:0042254	GO:BP	ribosome biogenesis	12265	11668	GO:0022613	fluvastatin	HA1E	down	thresh1	GO:0009987
query_1	TRUE	9.8545e-21	336	1593	117	0.0734463	0.348214	GO:0034470	GO:BP	ncRNA processing	12265	9964	c(\"GO:0006396\", \"GO:0034660\")	fluvastatin	HA1E	down	thresh1	GO:0008152|GO:0009987		GO:0006139
query_1	TRUE	2.20406e-20	4669	1593	795	0.499058	0.170272	GO:0034641	GO:BP	cellular nitrogen compound metabolic process	12265	10027	c(\"GO:0006807\", \"GO:0044237\")	fluvastatin	HA1E	down	thresh1	GO:0008152|GO:0009987
query_1	TRUE	5.89799e-17	219	1593	84	0.0527307	0.383562	GO:0006364	GO:BP	rRNA processing	12265	2374	c(\"GO:0016072\", \"GO:0034470\", \"GO:0042254\")	fluvastatin	HA1E	down	thresh1	GO:0008152|GO:0009987		GO:0006139
query_1	TRUE	2.21649e-16	2574	1593	482	0.302574	0.187257	GO:0044085	GO:BP	cellular component biogenesis	12265	12668	GO:0071840	fluvastatin	HA1E	down	thresh1	GO:0009987
query_1	TRUE	2.34582e-16	223	1593	84	0.0527307	0.376682	GO:0016072	GO:BP	rRNA metabolic process	12265	5689	GO:0034660	fluvastatin	HA1E	down	thresh1	GO:0008152|GO:0009987		GO:0006139
query_1	TRUE	7.87178e-16	7641	1593	1156	0.725675	0.151289	GO:0044237	GO:BP	cellular metabolic process	12265	12725	c(\"GO:0008152\", \"GO:0009987\")	fluvastatin	HA1E	down	thresh1	GO:0008152|GO:0009987
query_1	TRUE	9.47386e-16	4105	1593	698	0.438167	0.170037	GO:0006139	GO:BP	nucleobase-containing compound metabolic process	12265	2173	c(\"GO:0006725\", \"GO:0034641\", \"GO:0044238\", \"GO:0046483\", \"GO:1901360\")	fluvastatin	HA1E	down	thresh1	GO:0008152|GO:0009987		GO:0006139
query_1	TRUE	1.63163e-15	5125	1593	835	0.524168	0.162927	GO:0071840	GO:BP	cellular component organization or biogenesis	12265	19815	GO:0009987	fluvastatin	HA1E	down	thresh1	GO:0009987
query_1	TRUE	1.75971e-15	518	1593	144	0.0903955	0.277992	GO:0010608	GO:BP	posttranscriptional regulation of gene expression	12265	4767	GO:0010468	fluvastatin	HA1E	down	thresh1	GO:0008152|GO:0065007
query_1	TRUE	3.75876e-15	4490	1593	748	0.469554	0.166592	GO:1901360	GO:BP	organic cyclic compound metabolic process	12265	24636	GO:0071704	fluvastatin	HA1E	down	thresh1	GO:0008152
query_1	TRUE	4.22762e-15	4250	1593	715	0.448839	0.168235	GO:0046483	GO:BP	heterocycle metabolic process	12265	14204	GO:0044237	fluvastatin	HA1E	down	thresh1	GO:0008152|GO:0009987
query_1	TRUE	1.66259e-14	4292	1593	718	0.450722	0.167288	GO:0006725	GO:BP	cellular aromatic compound metabolic process	12265	2705	GO:0044237	fluvastatin	HA1E	down	thresh1	GO:0008152|GO:0009987
query_1	TRUE	1.71925e-14	8223	1593	1220	0.765851	0.148364	GO:0008152	GO:BP	metabolic process	12265	3544	GO:0008150	fluvastatin	HA1E	down	thresh1	GO:0008152
query_1	TRUE	9.23688e-14	76	1593	42	0.0263653	0.552632	GO:0031145	GO:BP	anaphase-promoting complex-dependent catabolic process	12265	8215	GO:0043161	fluvastatin	HA1E	down	thresh1	GO:0008152|GO:0009987		GO:0019538
query_1	TRUE	1.11923e-13	4306	1593	716	0.449466	0.16628	GO:0010467	GO:BP	gene expression	12265	4661	GO:0043170	fluvastatin	HA1E	down	thresh1	GO:0008152
query_1	TRUE	3.50983e-13	1548	1593	313	0.196485	0.202196	GO:0043933	GO:BP	protein-containing complex subunit organization	12265	12553	GO:0016043	fluvastatin	HA1E	down	thresh1	GO:0009987
query_1	TRUE	2.89639e-12	7880	1593	1169	0.733836	0.14835	GO:0071704	GO:BP	organic substance metabolic process	12265	19739	GO:0008152	fluvastatin	HA1E	down	thresh1	GO:0008152
query_1	TRUE	3.70475e-12	7401	1593	1110	0.696798	0.14998	GO:0044238	GO:BP	primary metabolic process	12265	12726	GO:0008152	fluvastatin	HA1E	down	thresh1	GO:0008152
query_1	TRUE	4.21586e-12	700	1593	169	0.106089	0.241429	GO:0016071	GO:BP	mRNA metabolic process	12265	5688	GO:0016070	fluvastatin	HA1E	down	thresh1	GO:0008152|GO:0009987		GO:0006139
query_1	TRUE	8.85808e-12	70	1593	38	0.0238544	0.542857	GO:0002479	GO:BP	antigen processing and presentation of exogenous peptide antigen via MHC class I, TAP-dependent	12265	1134	GO:0042590	fluvastatin	HA1E	down	thresh1	GO:0002376	GO:0019882
query_1	TRUE	1.41633e-11	95	1593	45	0.0282486	0.473684	GO:0070498	GO:BP	interleukin-1-mediated signaling pathway	12265	18950	c(\"GO:0019221\", \"GO:0071347\")	fluvastatin	HA1E	down	thresh1	GO:0009987|GO:0023052|GO:0050896|GO:0065007
query_1	TRUE	1.4714e-11	7078	1593	1067	0.669805	0.150749	GO:0006807	GO:BP	nitrogen compound metabolic process	12265	2776	GO:0008152	fluvastatin	HA1E	down	thresh1	GO:0008152
query_1	TRUE	2.49176e-11	75	1593	39	0.0244821	0.52	GO:0061418	GO:BP	regulation of transcription from RNA polymerase II promoter in response to hypoxia	12265	18197	c(\"GO:0043618\", \"GO:0071456\")	fluvastatin	HA1E	down	thresh1	GO:0008152|GO:0009987|GO:0050896|GO:0065007		GO:0006139
query_1	TRUE	3.09834e-11	72	1593	38	0.0238544	0.527778	GO:1902036	GO:BP	regulation of hematopoietic stem cell differentiation	12265	25265	c(\"GO:0060218\", \"GO:1901532\", \"GO:2000736\")	fluvastatin	HA1E	down	thresh1	GO:0002376|GO:0009987|GO:0032501|GO:0032502|GO:0065007	GO:0002520
query_1	TRUE	3.21411e-11	93	1593	44	0.0276208	0.473118	GO:0002474	GO:BP	antigen processing and presentation of peptide antigen via MHC class I	12265	1129	GO:0048002	fluvastatin	HA1E	down	thresh1	GO:0002376	GO:0019882
query_1	TRUE	4.67229e-11	3696	1593	619	0.388575	0.167478	GO:0090304	GO:BP	nucleic acid metabolic process	12265	21373	c(\"GO:0006139\", \"GO:0043170\")	fluvastatin	HA1E	down	thresh1	GO:0008152|GO:0009987		GO:0006139
query_1	TRUE	6.40641e-11	1329	1593	270	0.169492	0.20316	GO:0065003	GO:BP	protein-containing complex assembly	12265	18660	c(\"GO:0022607\", \"GO:0043933\")	fluvastatin	HA1E	down	thresh1	GO:0009987
query_1	TRUE	8.85336e-11	163	1593	61	0.0382925	0.374233	GO:0071347	GO:BP	cellular response to interleukin-1	12265	19432	c(\"GO:0070555\", \"GO:0071345\")	fluvastatin	HA1E	down	thresh1	GO:0009987|GO:0050896
query_1	TRUE	9.93075e-11	99	1593	45	0.0282486	0.454545	GO:1990858	GO:BP	cellular response to lectin	12265	29136	GO:1990840	fluvastatin	HA1E	down	thresh1	GO:0050896
query_1	TRUE	9.93075e-11	99	1593	45	0.0282486	0.454545	GO:1990840	GO:BP	response to lectin	12265	29126	GO:0009607	fluvastatin	HA1E	down	thresh1	GO:0050896
query_1	TRUE	1.35148e-10	85	1593	41	0.0257376	0.482353	GO:0060218	GO:BP	hematopoietic stem cell differentiation	12265	17052	c(\"GO:0002244\", \"GO:0048863\")	fluvastatin	HA1E	down	thresh1	GO:0002376|GO:0009987|GO:0032501|GO:0032502	GO:0002520
query_1	TRUE	1.81125e-10	75	1593	38	0.0238544	0.506667	GO:0042590	GO:BP	antigen processing and presentation of exogenous peptide antigen via MHC class I	12265	11868	c(\"GO:0002474\", \"GO:0002478\")	fluvastatin	HA1E	down	thresh1	GO:0002376	GO:0019882
query_1	TRUE	2.30509e-10	62	1593	34	0.0213434	0.548387	GO:0036388	GO:BP	pre-replicative complex assembly	12265	11087	c(\"GO:0006261\", \"GO:0065004\")	fluvastatin	HA1E	down	thresh1	GO:0008152|GO:0009987
query_1	TRUE	3.56205e-10	98	1593	44	0.0276208	0.44898	GO:0002223	GO:BP	stimulatory C-type lectin receptor signaling pathway	12265	889	c(\"GO:0002220\", \"GO:1990858\")	fluvastatin	HA1E	down	thresh1	GO:0002376|GO:0009987|GO:0023052|GO:0044419|GO:0050896|GO:0065007	GO:0002253|GO:0006955
query_1	TRUE	3.74734e-10	203	1593	69	0.0433145	0.339901	GO:0043487	GO:BP	regulation of RNA stability	12265	12402	c(\"GO:0006401\", \"GO:0010608\", \"GO:0031329\", \"GO:0051252\", \"GO:0065008\")	fluvastatin	HA1E	down	thresh1	GO:0008152|GO:0009987|GO:0065007		GO:0006139
query_1	TRUE	3.75127e-10	308	1593	91	0.0571249	0.295455	GO:1903311	GO:BP	regulation of mRNA metabolic process	12265	26352	c(\"GO:0016071\", \"GO:0051252\")	fluvastatin	HA1E	down	thresh1	GO:0008152|GO:0009987|GO:0065007		GO:0006139
query_1	TRUE	5.19964e-10	60	1593	33	0.0207156	0.55	GO:0006521	GO:BP	regulation of cellular amino acid metabolic process	12265	2507	c(\"GO:0006520\", \"GO:0010565\", \"GO:0033238\", \"GO:0080090\")	fluvastatin	HA1E	down	thresh1	GO:0008152|GO:0009987|GO:0065007		GO:0006520
query_1	TRUE	1.18616e-09	198	1593	67	0.042059	0.338384	GO:0043488	GO:BP	regulation of mRNA stability	12265	12403	c(\"GO:0043487\", \"GO:0061013\")	fluvastatin	HA1E	down	thresh1	GO:0008152|GO:0009987|GO:0065007		GO:0006139
query_1	TRUE	1.36422e-09	101	1593	44	0.0276208	0.435644	GO:0002220	GO:BP	innate immune response activating cell surface receptor signaling pathway	12265	886	c(\"GO:0002429\", \"GO:0002758\")	fluvastatin	HA1E	down	thresh1	GO:0002376|GO:0009987|GO:0023052|GO:0044419|GO:0050896|GO:0065007	GO:0002253|GO:0006955
query_1	TRUE	1.92613e-09	83	1593	39	0.0244821	0.46988	GO:1901532	GO:BP	regulation of hematopoietic progenitor cell differentiation	12265	24793	c(\"GO:0002244\", \"GO:0045595\")	fluvastatin	HA1E	down	thresh1	GO:0002376|GO:0009987|GO:0032501|GO:0032502|GO:0065007	GO:0002520
query_1	TRUE	2.10189e-09	102	1593	44	0.0276208	0.431373	GO:0002758	GO:BP	innate immune response-activating signal transduction	12265	1402	c(\"GO:0002218\", \"GO:0002757\")	fluvastatin	HA1E	down	thresh1	GO:0002376|GO:0009987|GO:0023052|GO:0044419|GO:0050896|GO:0065007	GO:0002253|GO:0006955
query_1	TRUE	2.48882e-09	187	1593	64	0.0401758	0.342246	GO:0070555	GO:BP	response to interleukin-1	12265	18976	GO:0034097	fluvastatin	HA1E	down	thresh1	GO:0050896
query_1	TRUE	3.00768e-09	206	1593	68	0.0426868	0.330097	GO:0061013	GO:BP	regulation of mRNA catabolic process	12265	17813	c(\"GO:0006402\", \"GO:0010468\", \"GO:0031329\", \"GO:1903311\")	fluvastatin	HA1E	down	thresh1	GO:0008152|GO:0009987|GO:0065007		GO:0006139
query_1	TRUE	3.51532e-09	4499	1593	719	0.45135	0.159813	GO:1901576	GO:BP	organic substance biosynthetic process	12265	24835	c(\"GO:0009058\", \"GO:0071704\")	fluvastatin	HA1E	down	thresh1	GO:0008152
query_1	TRUE	4.80072e-09	551	1593	134	0.084118	0.243194	GO:0006412	GO:BP	translation	12265	2415	c(\"GO:0010467\", \"GO:0034645\", \"GO:0043043\", \"GO:0044267\")	fluvastatin	HA1E	down	thresh1	GO:0008152|GO:0009987		GO:0019538
query_1	TRUE	5.14914e-09	3328	1593	557	0.349655	0.167368	GO:0016070	GO:BP	RNA metabolic process	12265	5687	GO:0090304	fluvastatin	HA1E	down	thresh1	GO:0008152|GO:0009987		GO:0006139
query_1	TRUE	5.80409e-09	1701	1593	320	0.200879	0.188125	GO:0033554	GO:BP	cellular response to stress	12265	9546	c(\"GO:0006950\", \"GO:0051716\")	fluvastatin	HA1E	down	thresh1	GO:0009987|GO:0050896
query_1	TRUE	7.45919e-09	4572	1593	727	0.456372	0.159011	GO:0009058	GO:BP	biosynthetic process	12265	3674	GO:0008152	fluvastatin	HA1E	down	thresh1	GO:0008152
query_1	TRUE	8.37187e-09	858	1593	186	0.116761	0.216783	GO:0034622	GO:BP	cellular protein-containing complex assembly	12265	10013	GO:0065003	fluvastatin	HA1E	down	thresh1	GO:0009987
query_1	TRUE	9.99067e-09	682	1593	156	0.0979284	0.228739	GO:0043604	GO:BP	amide biosynthetic process	12265	12473	c(\"GO:0043603\", \"GO:0044271\")	fluvastatin	HA1E	down	thresh1	GO:0008152|GO:0009987
query_1	TRUE	1.23817e-08	356	1593	97	0.0608914	0.272472	GO:0006401	GO:BP	RNA catabolic process	12265	2405	c(\"GO:0016070\", \"GO:0034655\", \"GO:0044265\")	fluvastatin	HA1E	down	thresh1	GO:0008152|GO:0009987		GO:0006139
query_1	TRUE	1.33225e-08	575	1593	137	0.0860013	0.238261	GO:0043043	GO:BP	peptide biosynthetic process	12265	12141	c(\"GO:0006518\", \"GO:0043604\", \"GO:1901566\")	fluvastatin	HA1E	down	thresh1	GO:0008152|GO:0009987
query_1	TRUE	1.84175e-08	422	1593	109	0.0684244	0.258294	GO:0007005	GO:BP	mitochondrion organization	12265	2941	GO:0006996	fluvastatin	HA1E	down	thresh1	GO:0009987
query_1	TRUE	1.88022e-08	237	1593	73	0.0458255	0.308017	GO:0070646	GO:BP	protein modification by small protein removal	12265	19033	c(\"GO:0006508\", \"GO:0070647\")	fluvastatin	HA1E	down	thresh1	GO:0008152|GO:0009987		GO:0019538
query_1	TRUE	2.38189e-08	112	1593	45	0.0282486	0.401786	GO:0140053	GO:BP	mitochondrial gene expression	12265	23006	GO:0010467	fluvastatin	HA1E	down	thresh1	GO:0008152
query_1	TRUE	2.97108e-08	125	1593	48	0.0301318	0.384	GO:0090263	GO:BP	positive regulation of canonical Wnt signaling pathway	12265	21333	c(\"GO:0030177\", \"GO:0060070\", \"GO:0060828\")	fluvastatin	HA1E	down	thresh1	GO:0009987|GO:0023052|GO:0050896|GO:0065007
query_1	TRUE	3.11565e-08	6783	1593	1012	0.635279	0.149197	GO:0043170	GO:BP	macromolecule metabolic process	12265	12224	GO:0071704	fluvastatin	HA1E	down	thresh1	GO:0008152
query_1	TRUE	4.09529e-08	188	1593	62	0.0389203	0.329787	GO:0071456	GO:BP	cellular response to hypoxia	12265	19534	c(\"GO:0001666\", \"GO:0033554\", \"GO:0036294\")	fluvastatin	HA1E	down	thresh1	GO:0009987|GO:0050896
query_1	TRUE	5.40967e-08	4953	1593	773	0.485248	0.156067	GO:0016043	GO:BP	cellular component organization	12265	5665	GO:0071840	fluvastatin	HA1E	down	thresh1	GO:0009987
query_1	TRUE	5.43995e-08	131	1593	49	0.0307596	0.374046	GO:0006399	GO:BP	tRNA metabolic process	12265	2403	GO:0034660	fluvastatin	HA1E	down	thresh1	GO:0008152|GO:0009987		GO:0006139
query_1	TRUE	5.70615e-08	61	1593	31	0.0194601	0.508197	GO:0042273	GO:BP	ribosomal large subunit biogenesis	12265	11681	c(\"GO:0022613\", \"GO:0042254\")	fluvastatin	HA1E	down	thresh1	GO:0009987
query_1	TRUE	7.13325e-08	87	1593	38	0.0238544	0.436782	GO:1902750	GO:BP	negative regulation of cell cycle G2/M phase transition	12265	25858	c(\"GO:0044839\", \"GO:1901988\", \"GO:1902749\")	fluvastatin	HA1E	down	thresh1	GO:0009987|GO:0065007
query_1	TRUE	7.92951e-08	154	1593	54	0.0338983	0.350649	GO:0038061	GO:BP	NIK/NF-kappaB signaling	12265	11197	GO:0035556	fluvastatin	HA1E	down	thresh1	GO:0009987|GO:0023052|GO:0050896|GO:0065007
query_1	TRUE	9.7458e-08	196	1593	63	0.039548	0.321429	GO:0036294	GO:BP	cellular response to decreased oxygen levels	12265	11029	c(\"GO:0036293\", \"GO:0071453\")	fluvastatin	HA1E	down	thresh1	GO:0009987|GO:0050896
query_1	TRUE	1.22117e-07	151	1593	53	0.0332706	0.350993	GO:0033209	GO:BP	tumor necrosis factor-mediated signaling pathway	12265	9324	c(\"GO:0019221\", \"GO:0071356\")	fluvastatin	HA1E	down	thresh1	GO:0009987|GO:0023052|GO:0050896|GO:0065007
query_1	TRUE	1.22117e-07	151	1593	53	0.0332706	0.350993	GO:0030177	GO:BP	positive regulation of Wnt signaling pathway	12265	7749	c(\"GO:0009967\", \"GO:0016055\", \"GO:0030111\")	fluvastatin	HA1E	down	thresh1	GO:0009987|GO:0023052|GO:0050896|GO:0065007
query_1	TRUE	1.26577e-07	125	1593	47	0.0295041	0.376	GO:0002218	GO:BP	activation of innate immune response	12265	885	c(\"GO:0002253\", \"GO:0045089\")	fluvastatin	HA1E	down	thresh1	GO:0002376|GO:0044419|GO:0050896|GO:0065007	GO:0002253|GO:0006955
query_1	TRUE	1.59498e-07	85	1593	37	0.0232266	0.435294	GO:0010972	GO:BP	negative regulation of G2/M transition of mitotic cell cycle	12265	5103	c(\"GO:0000086\", \"GO:0010389\", \"GO:1901991\", \"GO:1902750\")	fluvastatin	HA1E	down	thresh1	GO:0009987|GO:0065007
query_1	TRUE	1.70379e-07	105	1593	42	0.0263653	0.4	GO:0038095	GO:BP	Fc-epsilon receptor signaling pathway	12265	11212	GO:0038093	fluvastatin	HA1E	down	thresh1	GO:0002376|GO:0009987|GO:0023052|GO:0050896|GO:0065007	GO:0006955
query_1	TRUE	2.08498e-07	340	1593	91	0.0571249	0.267647	GO:0036293	GO:BP	response to decreased oxygen levels	12265	11028	GO:0070482	fluvastatin	HA1E	down	thresh1	GO:0050896
query_1	TRUE	2.39487e-07	325	1593	88	0.0552417	0.270769	GO:0006402	GO:BP	mRNA catabolic process	12265	2406	c(\"GO:0006401\", \"GO:0010629\", \"GO:0016071\")	fluvastatin	HA1E	down	thresh1	GO:0008152|GO:0009987|GO:0065007		GO:0006139
query_1	TRUE	2.59687e-07	98	1593	40	0.0251099	0.408163	GO:2000736	GO:BP	regulation of stem cell differentiation	12265	29917	c(\"GO:0045595\", \"GO:0048863\")	fluvastatin	HA1E	down	thresh1	GO:0009987|GO:0032502|GO:0065007
query_1	TRUE	3.71591e-07	103	1593	41	0.0257376	0.398058	GO:0043618	GO:BP	regulation of transcription from RNA polymerase II promoter in response to stress	12265	12486	c(\"GO:0006357\", \"GO:0043620\")	fluvastatin	HA1E	down	thresh1	GO:0008152|GO:0009987|GO:0050896|GO:0065007		GO:0006139
query_1	TRUE	3.95086e-07	221	1593	67	0.042059	0.303167	GO:0016579	GO:BP	protein deubiquitination	12265	5876	GO:0070646	fluvastatin	HA1E	down	thresh1	GO:0008152|GO:0009987		GO:0019538
query_1	TRUE	3.98327e-07	365	1593	95	0.0596359	0.260274	GO:0070482	GO:BP	response to oxygen levels	12265	18937	GO:0009628	fluvastatin	HA1E	down	thresh1	GO:0050896
query_1	TRUE	4.19744e-07	72	1593	33	0.0207156	0.458333	GO:0006415	GO:BP	translational termination	12265	2418	c(\"GO:0006412\", \"GO:0043624\")	fluvastatin	HA1E	down	thresh1	GO:0008152|GO:0009987		GO:0019538
query_1	TRUE	4.7268e-07	76	1593	34	0.0213434	0.447368	GO:0033238	GO:BP	regulation of cellular amine metabolic process	12265	9338	c(\"GO:0031323\", \"GO:0044106\", \"GO:0051171\")	fluvastatin	HA1E	down	thresh1	GO:0008152|GO:0009987|GO:0065007
query_1	TRUE	5.17888e-07	58	1593	29	0.0182046	0.5	GO:0070126	GO:BP	mitochondrial translational termination	12265	18706	c(\"GO:0006415\", \"GO:0032543\")	fluvastatin	HA1E	down	thresh1	GO:0008152|GO:0009987		GO:0019538
query_1	TRUE	6.7145e-07	73	1593	33	0.0207156	0.452055	GO:0031146	GO:BP	SCF-dependent proteasomal ubiquitin-dependent protein catabolic process	12265	8216	GO:0043161	fluvastatin	HA1E	down	thresh1	GO:0008152|GO:0009987		GO:0019538
query_1	TRUE	7.28846e-07	109	1593	42	0.0263653	0.385321	GO:0043620	GO:BP	regulation of DNA-templated transcription in response to stress	12265	12488	c(\"GO:0006355\", \"GO:0033554\")	fluvastatin	HA1E	down	thresh1	GO:0008152|GO:0009987|GO:0050896|GO:0065007		GO:0006139
query_1	TRUE	7.88787e-07	3574	1593	579	0.363465	0.162003	GO:0044271	GO:BP	cellular nitrogen compound biosynthetic process	12265	12747	c(\"GO:0034641\", \"GO:0044249\")	fluvastatin	HA1E	down	thresh1	GO:0008152|GO:0009987
query_1	TRUE	8.87618e-07	20	1593	16	0.0100439	0.8	GO:0010499	GO:BP	proteasomal ubiquitin-independent protein catabolic process	12265	4679	GO:0010498	fluvastatin	HA1E	down	thresh1	GO:0008152|GO:0009987		GO:0019538
query_1	TRUE	8.93032e-07	59	1593	29	0.0182046	0.491525	GO:0070125	GO:BP	mitochondrial translational elongation	12265	18705	c(\"GO:0006414\", \"GO:0032543\")	fluvastatin	HA1E	down	thresh1	GO:0008152|GO:0009987		GO:0019538
query_1	TRUE	1.05438e-06	328	1593	87	0.0546139	0.265244	GO:0001666	GO:BP	response to hypoxia	12265	496	c(\"GO:0006950\", \"GO:0036293\")	fluvastatin	HA1E	down	thresh1	GO:0050896
query_1	TRUE	1.26254e-06	90	1593	37	0.0232266	0.411111	GO:0032543	GO:BP	mitochondrial translation	12265	8860	c(\"GO:0006412\", \"GO:0140053\")	fluvastatin	HA1E	down	thresh1	GO:0008152|GO:0009987		GO:0019538
query_1	TRUE	1.34504e-06	472	1593	113	0.0709353	0.239407	GO:0034655	GO:BP	nucleobase-containing compound catabolic process	12265	10037	c(\"GO:0006139\", \"GO:0019439\", \"GO:0044270\", \"GO:0046700\", \"GO:1901361\")	fluvastatin	HA1E	down	thresh1	GO:0008152|GO:0009987		GO:0006139
query_1	TRUE	1.56955e-06	4430	1593	694	0.435656	0.156659	GO:0044249	GO:BP	cellular biosynthetic process	12265	12733	c(\"GO:0009058\", \"GO:0044237\")	fluvastatin	HA1E	down	thresh1	GO:0008152|GO:0009987
query_1	TRUE	1.76715e-06	14	1593	13	0.0081607	0.928571	GO:1904874	GO:BP	positive regulation of telomerase RNA localization to Cajal body	12265	27779	c(\"GO:0048518\", \"GO:0090671\", \"GO:1904872\")	fluvastatin	HA1E	down	thresh1	GO:0051179|GO:0065007
query_1	TRUE	1.78823e-06	213	1593	64	0.0401758	0.300469	GO:0071453	GO:BP	cellular response to oxygen levels	12265	19531	c(\"GO:0070482\", \"GO:0070887\")	fluvastatin	HA1E	down	thresh1	GO:0009987|GO:0050896
query_1	TRUE	2.14602e-06	1369	1593	258	0.161959	0.188459	GO:1901566	GO:BP	organonitrogen compound biosynthetic process	12265	24826	c(\"GO:1901564\", \"GO:1901576\")	fluvastatin	HA1E	down	thresh1	GO:0008152
query_1	TRUE	3.81308e-06	97	1593	38	0.0238544	0.391753	GO:0006414	GO:BP	translational elongation	12265	2417	c(\"GO:0006412\", \"GO:0034645\")	fluvastatin	HA1E	down	thresh1	GO:0008152|GO:0009987		GO:0019538
query_1	TRUE	4.19574e-06	703	1593	151	0.0947897	0.214794	GO:0006518	GO:BP	peptide metabolic process	12265	2505	c(\"GO:0043603\", \"GO:1901564\")	fluvastatin	HA1E	down	thresh1	GO:0008152|GO:0009987
query_1	TRUE	5.69319e-06	184	1593	57	0.0357815	0.309783	GO:0045089	GO:BP	positive regulation of innate immune response	12265	13161	c(\"GO:0002833\", \"GO:0031349\", \"GO:0032103\", \"GO:0045087\", \"GO:0045088\", \"GO:0050778\")	fluvastatin	HA1E	down	thresh1	GO:0002376|GO:0044419|GO:0050896|GO:0065007	GO:0006955
query_1	TRUE	5.74957e-06	94	1593	37	0.0232266	0.393617	GO:0060071	GO:BP	Wnt signaling pathway, planar cell polarity pathway	12265	16937	c(\"GO:0035567\", \"GO:0090175\")	fluvastatin	HA1E	down	thresh1	GO:0009987|GO:0023052|GO:0032501|GO:0032502|GO:0050896|GO:0065007
query_1	TRUE	5.97012e-06	90	1593	36	0.0225989	0.4	GO:0008033	GO:BP	tRNA processing	12265	3515	c(\"GO:0006399\", \"GO:0034470\")	fluvastatin	HA1E	down	thresh1	GO:0008152|GO:0009987		GO:0006139
query_1	TRUE	6.45501e-06	275	1593	75	0.047081	0.272727	GO:0006260	GO:BP	DNA replication	12265	2287	GO:0034645	fluvastatin	HA1E	down	thresh1	GO:0008152|GO:0009987
query_1	TRUE	6.6844e-06	916	1593	185	0.116133	0.201965	GO:0043603	GO:BP	cellular amide metabolic process	12265	12472	GO:0034641	fluvastatin	HA1E	down	thresh1	GO:0008152|GO:0009987
query_1	TRUE	6.73508e-06	147	1593	49	0.0307596	0.333333	GO:0002244	GO:BP	hematopoietic progenitor cell differentiation	12265	909	c(\"GO:0030097\", \"GO:0030154\")	fluvastatin	HA1E	down	thresh1	GO:0002376|GO:0009987|GO:0032501|GO:0032502	GO:0002520
query_1	TRUE	7.11225e-06	2358	1593	402	0.252354	0.170483	GO:0022607	GO:BP	cellular component assembly	12265	7622	c(\"GO:0016043\", \"GO:0044085\")	fluvastatin	HA1E	down	thresh1	GO:0009987
query_1	TRUE	7.36437e-06	255	1593	71	0.04457	0.278431	GO:0071356	GO:BP	cellular response to tumor necrosis factor	12265	19441	c(\"GO:0034612\", \"GO:0071345\")	fluvastatin	HA1E	down	thresh1	GO:0009987|GO:0050896
query_1	TRUE	1.17696e-05	96	1593	37	0.0232266	0.385417	GO:0090175	GO:BP	regulation of establishment of planar polarity	12265	21250	c(\"GO:0001736\", \"GO:2000027\")	fluvastatin	HA1E	down	thresh1	GO:0032501|GO:0032502|GO:0065007
query_1	TRUE	1.46174e-05	164	1593	52	0.0326428	0.317073	GO:0038093	GO:BP	Fc receptor signaling pathway	12265	11210	GO:0002768	fluvastatin	HA1E	down	thresh1	GO:0002376|GO:0009987|GO:0023052|GO:0050896|GO:0065007	GO:0006955
query_1	TRUE	1.75497e-05	160	1593	51	0.0320151	0.31875	GO:0002478	GO:BP	antigen processing and presentation of exogenous peptide antigen	12265	1133	c(\"GO:0019884\", \"GO:0048002\")	fluvastatin	HA1E	down	thresh1	GO:0002376	GO:0019882
query_1	TRUE	1.81506e-05	858	1593	174	0.109228	0.202797	GO:0009894	GO:BP	regulation of catabolic process	12265	4227	c(\"GO:0009056\", \"GO:0019222\")	fluvastatin	HA1E	down	thresh1	GO:0008152|GO:0065007
query_1	TRUE	2.40249e-05	505	1593	115	0.0721908	0.227723	GO:0046700	GO:BP	heterocycle catabolic process	12265	14349	c(\"GO:0044248\", \"GO:0046483\")	fluvastatin	HA1E	down	thresh1	GO:0008152|GO:0009987
query_1	TRUE	2.51849e-05	272	1593	73	0.0458255	0.268382	GO:0034612	GO:BP	response to tumor necrosis factor	12265	10008	GO:0034097	fluvastatin	HA1E	down	thresh1	GO:0050896
query_1	TRUE	3.50521e-05	3085	1593	501	0.314501	0.162399	GO:0006996	GO:BP	organelle organization	12265	2933	GO:0016043	fluvastatin	HA1E	down	thresh1	GO:0009987
query_1	TRUE	3.57257e-05	366	1593	90	0.0564972	0.245902	GO:0008380	GO:BP	RNA splicing	12265	3621	GO:0006396	fluvastatin	HA1E	down	thresh1	GO:0008152|GO:0009987		GO:0006139
query_1	TRUE	4.49016e-05	11168	1593	1511	0.948525	0.135297	GO:0009987	GO:BP	cellular process	12265	4286	GO:0008150	fluvastatin	HA1E	down	thresh1	GO:0009987
query_1	TRUE	5.04904e-05	174	1593	53	0.0332706	0.304598	GO:0050852	GO:BP	T cell receptor signaling pathway	12265	15417	GO:0050851	fluvastatin	HA1E	down	thresh1	GO:0002376|GO:0009987|GO:0023052|GO:0050896|GO:0065007	GO:0002253|GO:0006955
query_1	TRUE	5.47848e-05	16	1593	13	0.0081607	0.8125	GO:0034471	GO:BP	ncRNA 5'-end processing	12265	9965	c(\"GO:0000966\", \"GO:0034470\")	fluvastatin	HA1E	down	thresh1	GO:0008152|GO:0009987		GO:0006139
query_1	TRUE	6.41646e-05	834	1593	168	0.105461	0.201439	GO:0070647	GO:BP	protein modification by small protein conjugation or removal	12265	19034	GO:0006464	fluvastatin	HA1E	down	thresh1	GO:0008152|GO:0009987		GO:0019538
query_1	TRUE	8.10431e-05	509	1593	114	0.0715631	0.223969	GO:0044270	GO:BP	cellular nitrogen compound catabolic process	12265	12746	c(\"GO:0034641\", \"GO:0044248\")	fluvastatin	HA1E	down	thresh1	GO:0008152|GO:0009987
query_1	TRUE	8.11479e-05	181	1593	54	0.0338983	0.298343	GO:0006261	GO:BP	DNA-dependent DNA replication	12265	2288	GO:0006260	fluvastatin	HA1E	down	thresh1	GO:0008152|GO:0009987
query_1	TRUE	8.37729e-05	521	1593	116	0.0728186	0.222649	GO:0019439	GO:BP	aromatic compound catabolic process	12265	6697	c(\"GO:0006725\", \"GO:0044248\")	fluvastatin	HA1E	down	thresh1	GO:0008152|GO:0009987
query_1	TRUE	9.40594e-05	882	1593	175	0.109856	0.198413	GO:0051726	GO:BP	regulation of cell cycle	12265	16112	c(\"GO:0007049\", \"GO:0050794\")	fluvastatin	HA1E	down	thresh1	GO:0009987|GO:0065007
query_1	TRUE	0.000102093	187	1593	55	0.0345261	0.294118	GO:0006403	GO:BP	RNA localization	12265	2407	GO:0033036	fluvastatin	HA1E	down	thresh1	GO:0051179
query_1	TRUE	0.000118692	168	1593	51	0.0320151	0.303571	GO:0019884	GO:BP	antigen processing and presentation of exogenous antigen	12265	7019	GO:0019882	fluvastatin	HA1E	down	thresh1	GO:0002376	GO:0019882
query_1	TRUE	0.000121784	173	1593	52	0.0326428	0.300578	GO:0071826	GO:BP	ribonucleoprotein complex subunit organization	12265	19802	GO:0043933	fluvastatin	HA1E	down	thresh1	GO:0009987
query_1	TRUE	0.000133968	409	1593	96	0.0602637	0.234719	GO:0006397	GO:BP	mRNA processing	12265	2401	c(\"GO:0006396\", \"GO:0016071\")	fluvastatin	HA1E	down	thresh1	GO:0008152|GO:0009987		GO:0006139
query_1	TRUE	0.00014728	214	1593	60	0.0376648	0.280374	GO:0002833	GO:BP	positive regulation of response to biotic stimulus	12265	1476	c(\"GO:0002831\", \"GO:0009607\", \"GO:0048584\")	fluvastatin	HA1E	down	thresh1	GO:0050896|GO:0065007
query_1	TRUE	0.00015639	932	1593	182	0.11425	0.195279	GO:0044265	GO:BP	cellular macromolecule catabolic process	12265	12743	c(\"GO:0009057\", \"GO:0044248\", \"GO:0044260\")	fluvastatin	HA1E	down	thresh1	GO:0008152|GO:0009987
query_1	TRUE	0.000166086	251	1593	67	0.042059	0.266932	GO:0046034	GO:BP	ATP metabolic process	12265	13778	GO:0008152	fluvastatin	HA1E	down	thresh1	GO:0008152
query_1	TRUE	0.000191629	109	1593	38	0.0238544	0.348624	GO:0001736	GO:BP	establishment of planar polarity	12265	532	c(\"GO:0001738\", \"GO:0007164\")	fluvastatin	HA1E	down	thresh1	GO:0032502
query_1	TRUE	0.000191629	109	1593	38	0.0238544	0.348624	GO:0007164	GO:BP	establishment of tissue polarity	12265	3077	GO:0009653	fluvastatin	HA1E	down	thresh1	GO:0032502
query_1	TRUE	0.000203675	295	1593	75	0.047081	0.254237	GO:0000375	GO:BP	RNA splicing, via transesterification reactions	12265	154	GO:0008380	fluvastatin	HA1E	down	thresh1	GO:0008152|GO:0009987		GO:0006139
query_1	TRUE	0.000205007	17	1593	13	0.0081607	0.764706	GO:0000966	GO:BP	RNA 5'-end processing	12265	342	GO:0006396	fluvastatin	HA1E	down	thresh1	GO:0008152|GO:0009987		GO:0006139
query_1	TRUE	0.000205007	17	1593	13	0.0081607	0.764706	GO:1904872	GO:BP	regulation of telomerase RNA localization to Cajal body	12265	27777	c(\"GO:0032879\", \"GO:0090671\")	fluvastatin	HA1E	down	thresh1	GO:0051179|GO:0065007
query_1	TRUE	0.000206124	3810	1593	596	0.374137	0.15643	GO:0044267	GO:BP	cellular protein metabolic process	12265	12744	c(\"GO:0019538\", \"GO:0044260\")	fluvastatin	HA1E	down	thresh1	GO:0008152|GO:0009987		GO:0019538
query_1	TRUE	0.000220157	1505	1593	269	0.168864	0.178738	GO:0044281	GO:BP	small molecule metabolic process	12265	12753	GO:0008152	fluvastatin	HA1E	down	thresh1	GO:0008152
query_1	TRUE	0.000228066	166	1593	50	0.0313873	0.301205	GO:0022618	GO:BP	ribonucleoprotein complex assembly	12265	7633	c(\"GO:0022613\", \"GO:0034622\", \"GO:0071826\")	fluvastatin	HA1E	down	thresh1	GO:0009987
query_1	TRUE	0.000245088	724	1593	148	0.0929065	0.20442	GO:0031329	GO:BP	regulation of cellular catabolic process	12265	8287	c(\"GO:0009894\", \"GO:0031323\", \"GO:0044248\")	fluvastatin	HA1E	down	thresh1	GO:0008152|GO:0009987|GO:0065007
query_1	TRUE	0.000275925	3597	1593	566	0.355304	0.157353	GO:0009059	GO:BP	macromolecule biosynthetic process	12265	3675	c(\"GO:0043170\", \"GO:1901576\")	fluvastatin	HA1E	down	thresh1	GO:0008152
query_1	TRUE	0.00029261	177	1593	52	0.0326428	0.293785	GO:0048002	GO:BP	antigen processing and presentation of peptide antigen	12265	14527	GO:0019882	fluvastatin	HA1E	down	thresh1	GO:0002376	GO:0019882
query_1	TRUE	0.000331044	4989	1593	753	0.472693	0.150932	GO:1901564	GO:BP	organonitrogen compound metabolic process	12265	24824	c(\"GO:0006807\", \"GO:0071704\")	fluvastatin	HA1E	down	thresh1	GO:0008152
query_1	TRUE	0.000386436	3546	1593	558	0.350282	0.15736	GO:0034645	GO:BP	cellular macromolecule biosynthetic process	12265	10031	c(\"GO:0009059\", \"GO:0044249\", \"GO:0044260\")	fluvastatin	HA1E	down	thresh1	GO:0008152|GO:0009987
query_1	TRUE	0.000390562	32	1593	18	0.0112994	0.5625	GO:0000460	GO:BP	maturation of 5.8S rRNA	12265	204	GO:0006364	fluvastatin	HA1E	down	thresh1	GO:0008152|GO:0009987		GO:0006139
query_1	TRUE	0.000408097	209	1593	58	0.0364093	0.277512	GO:1901991	GO:BP	negative regulation of mitotic cell cycle phase transition	12265	25220	c(\"GO:0044772\", \"GO:0045930\", \"GO:1901988\", \"GO:1901990\")	fluvastatin	HA1E	down	thresh1	GO:0009987|GO:0065007
query_1	TRUE	0.000469414	257	1593	67	0.042059	0.2607	GO:0045930	GO:BP	negative regulation of mitotic cell cycle	12265	13682	c(\"GO:0000278\", \"GO:0007346\", \"GO:0045786\")	fluvastatin	HA1E	down	thresh1	GO:0009987|GO:0065007
query_1	TRUE	0.00048854	39	1593	20	0.0125549	0.512821	GO:0030490	GO:BP	maturation of SSU-rRNA	12265	7894	c(\"GO:0006364\", \"GO:0042274\")	fluvastatin	HA1E	down	thresh1	GO:0008152|GO:0009987		GO:0006139
query_1	TRUE	0.000649875	18	1593	13	0.0081607	0.722222	GO:0090670	GO:BP	RNA localization to Cajal body	12265	21608	GO:0090685	fluvastatin	HA1E	down	thresh1	GO:0051179
query_1	TRUE	0.000649875	18	1593	13	0.0081607	0.722222	GO:0090671	GO:BP	telomerase RNA localization to Cajal body	12265	21609	c(\"GO:0090670\", \"GO:0090672\")	fluvastatin	HA1E	down	thresh1	GO:0051179
query_1	TRUE	0.000649875	18	1593	13	0.0081607	0.722222	GO:0090672	GO:BP	telomerase RNA localization	12265	21610	GO:0006403	fluvastatin	HA1E	down	thresh1	GO:0051179
query_1	TRUE	0.000649875	18	1593	13	0.0081607	0.722222	GO:0090685	GO:BP	RNA localization to nucleus	12265	21619	GO:0006403	fluvastatin	HA1E	down	thresh1	GO:0051179
query_1	TRUE	0.000707259	292	1593	73	0.0458255	0.25	GO:0000377	GO:BP	RNA splicing, via transesterification reactions with bulged adenosine as nucleophile	12265	156	GO:0000375	fluvastatin	HA1E	down	thresh1	GO:0008152|GO:0009987		GO:0006139
query_1	TRUE	0.000707259	292	1593	73	0.0458255	0.25	GO:0000398	GO:BP	mRNA splicing, via spliceosome	12265	168	c(\"GO:0000377\", \"GO:0006397\")	fluvastatin	HA1E	down	thresh1	GO:0008152|GO:0009987		GO:0006139
query_1	TRUE	0.000780383	388	1593	90	0.0564972	0.231959	GO:0045786	GO:BP	negative regulation of cell cycle	12265	13554	c(\"GO:0007049\", \"GO:0048523\", \"GO:0051726\")	fluvastatin	HA1E	down	thresh1	GO:0009987|GO:0065007
query_1	TRUE	0.000838066	167	1593	49	0.0307596	0.293413	GO:0051168	GO:BP	nuclear export	12265	15683	GO:0006913	fluvastatin	HA1E	down	thresh1	GO:0009987|GO:0051179
query_1	TRUE	0.0008664	213	1593	58	0.0364093	0.2723	GO:0019882	GO:BP	antigen processing and presentation	12265	7017	GO:0002376	fluvastatin	HA1E	down	thresh1	GO:0002376	GO:0019882
query_1	TRUE	0.000916998	548	1593	117	0.0734463	0.213504	GO:1901361	GO:BP	organic cyclic compound catabolic process	12265	24637	c(\"GO:1901360\", \"GO:1901575\")	fluvastatin	HA1E	down	thresh1	GO:0008152
query_1	TRUE	0.00100579	267	1593	68	0.0426868	0.254682	GO:0045088	GO:BP	regulation of innate immune response	12265	13160	c(\"GO:0002831\", \"GO:0031347\", \"GO:0032101\", \"GO:0045087\", \"GO:0050776\")	fluvastatin	HA1E	down	thresh1	GO:0002376|GO:0044419|GO:0050896|GO:0065007	GO:0006955
query_1	TRUE	0.00126056	179	1593	51	0.0320151	0.284916	GO:0045333	GO:BP	cellular respiration	12265	13267	GO:0015980	fluvastatin	HA1E	down	thresh1	GO:0008152|GO:0009987
query_1	TRUE	0.00126387	318	1593	77	0.0483365	0.242138	GO:0010948	GO:BP	negative regulation of cell cycle process	12265	5080	c(\"GO:0010564\", \"GO:0022402\", \"GO:0045786\")	fluvastatin	HA1E	down	thresh1	GO:0009987|GO:0065007
query_1	TRUE	0.00141414	978	1593	185	0.116133	0.189162	GO:0010629	GO:BP	negative regulation of gene expression	12265	4787	c(\"GO:0010467\", \"GO:0010468\", \"GO:0010605\")	fluvastatin	HA1E	down	thresh1	GO:0008152|GO:0065007
query_1	TRUE	0.00149606	216	1593	58	0.0364093	0.268519	GO:0006839	GO:BP	mitochondrial transport	12265	2801	GO:0006810	fluvastatin	HA1E	down	thresh1	GO:0051179
query_1	TRUE	0.00184047	186	1593	52	0.0326428	0.27957	GO:1902749	GO:BP	regulation of cell cycle G2/M phase transition	12265	25857	c(\"GO:0044839\", \"GO:1901987\")	fluvastatin	HA1E	down	thresh1	GO:0009987|GO:0065007
query_1	TRUE	0.00185175	752	1593	149	0.0935342	0.198138	GO:0061024	GO:BP	membrane organization	12265	17818	GO:0016043	fluvastatin	HA1E	down	thresh1	GO:0009987
query_1	TRUE	0.00201325	127	1593	40	0.0251099	0.314961	GO:0001738	GO:BP	morphogenesis of a polarized epithelium	12265	534	GO:0002009	fluvastatin	HA1E	down	thresh1	GO:0032502
query_1	TRUE	0.00201325	127	1593	40	0.0251099	0.314961	GO:0035567	GO:BP	non-canonical Wnt signaling pathway	12265	10505	GO:0016055	fluvastatin	HA1E	down	thresh1	GO:0009987|GO:0023052|GO:0050896|GO:0065007
query_1	TRUE	0.00223365	187	1593	52	0.0326428	0.278075	GO:0006457	GO:BP	protein folding	12265	2450	GO:0009987	fluvastatin	HA1E	down	thresh1	GO:0009987
query_1	TRUE	0.00279978	209	1593	56	0.0351538	0.267943	GO:0050851	GO:BP	antigen receptor-mediated signaling pathway	12265	15416	GO:0002429	fluvastatin	HA1E	down	thresh1	GO:0002376|GO:0009987|GO:0023052|GO:0050896|GO:0065007	GO:0002253|GO:0006955
query_1	TRUE	0.00321041	258	1593	65	0.0408035	0.251938	GO:1901988	GO:BP	negative regulation of cell cycle phase transition	12265	25217	c(\"GO:0010948\", \"GO:0044770\", \"GO:1901987\")	fluvastatin	HA1E	down	thresh1	GO:0009987|GO:0065007
query_1	TRUE	0.00331398	382	1593	87	0.0546139	0.227749	GO:0034248	GO:BP	regulation of cellular amide metabolic process	12265	9823	c(\"GO:0031323\", \"GO:0043603\", \"GO:0051171\")	fluvastatin	HA1E	down	thresh1	GO:0008152|GO:0009987|GO:0065007
query_1	TRUE	0.00336014	494	1593	106	0.0665411	0.214575	GO:0007346	GO:BP	regulation of mitotic cell cycle	12265	3238	c(\"GO:0000278\", \"GO:0051726\")	fluvastatin	HA1E	down	thresh1	GO:0009987|GO:0065007
query_1	TRUE	0.00341759	58	1593	24	0.0150659	0.413793	GO:0042274	GO:BP	ribosomal small subunit biogenesis	12265	11682	c(\"GO:0022613\", \"GO:0042254\")	fluvastatin	HA1E	down	thresh1	GO:0009987
query_1	TRUE	0.00342655	12	1593	10	0.00627746	0.833333	GO:0099116	GO:BP	tRNA 5'-end processing	12265	22321	c(\"GO:0008033\", \"GO:0034471\")	fluvastatin	HA1E	down	thresh1	GO:0008152|GO:0009987		GO:0006139
query_1	TRUE	0.00365565	354	1593	82	0.0514752	0.231638	GO:0002831	GO:BP	regulation of response to biotic stimulus	12265	1474	c(\"GO:0009607\", \"GO:0048583\")	fluvastatin	HA1E	down	thresh1	GO:0050896|GO:0065007
query_1	TRUE	0.00414357	111	1593	36	0.0225989	0.324324	GO:0090501	GO:BP	RNA phosphodiester bond hydrolysis	12265	21522	c(\"GO:0016070\", \"GO:0090305\")	fluvastatin	HA1E	down	thresh1	GO:0008152|GO:0009987		GO:0006139
query_1	TRUE	0.00436475	282	1593	69	0.0433145	0.244681	GO:0043687	GO:BP	post-translational protein modification	12265	12523	GO:0006464	fluvastatin	HA1E	down	thresh1	GO:0008152|GO:0009987		GO:0019538
query_1	TRUE	0.00455479	299	1593	72	0.0451977	0.240803	GO:0031349	GO:BP	positive regulation of defense response	12265	8306	c(\"GO:0006952\", \"GO:0031347\", \"GO:0048584\")	fluvastatin	HA1E	down	thresh1	GO:0050896|GO:0065007
query_1	TRUE	0.00455662	10	1593	9	0.00564972	0.9	GO:0001682	GO:BP	tRNA 5'-leader removal	12265	504	GO:0099116	fluvastatin	HA1E	down	thresh1	GO:0008152|GO:0009987		GO:0006139
query_1	TRUE	0.00455662	10	1593	9	0.00564972	0.9	GO:1904851	GO:BP	positive regulation of establishment of protein localization to telomere	12265	27760	c(\"GO:0070200\", \"GO:0070203\", \"GO:1904816\", \"GO:1904951\")	fluvastatin	HA1E	down	thresh1	GO:0009987|GO:0051179|GO:0065007
query_1	TRUE	0.0047396	356	1593	82	0.0514752	0.230337	GO:0062012	GO:BP	regulation of small molecule metabolic process	12265	18553	c(\"GO:0019222\", \"GO:0044281\")	fluvastatin	HA1E	down	thresh1	GO:0008152|GO:0065007
query_1	TRUE	0.00476252	121	1593	38	0.0238544	0.31405	GO:0007006	GO:BP	mitochondrial membrane organization	12265	2942	c(\"GO:0007005\", \"GO:0061024\")	fluvastatin	HA1E	down	thresh1	GO:0009987
query_1	TRUE	0.00489417	362	1593	83	0.052103	0.229282	GO:0019693	GO:BP	ribose phosphate metabolic process	12265	6935	c(\"GO:0006796\", \"GO:0019637\", \"GO:1901135\")	fluvastatin	HA1E	down	thresh1	GO:0008152|GO:0009987
query_1	TRUE	0.00549447	689	1593	137	0.0860013	0.198839	GO:0032446	GO:BP	protein modification by small protein conjugation	12265	8788	GO:0070647	fluvastatin	HA1E	down	thresh1	GO:0008152|GO:0009987		GO:0019538
query_1	TRUE	0.00623946	440	1593	96	0.0602637	0.218182	GO:0006091	GO:BP	generation of precursor metabolites and energy	12265	2131	GO:0044237	fluvastatin	HA1E	down	thresh1	GO:0008152|GO:0009987
query_1	TRUE	0.00658868	296	1593	71	0.04457	0.239865	GO:0051169	GO:BP	nuclear transport	12265	15684	GO:0046907	fluvastatin	HA1E	down	thresh1	GO:0009987|GO:0051179
query_1	TRUE	0.00664081	635	1593	128	0.0803515	0.201575	GO:0010564	GO:BP	regulation of cell cycle process	12265	4728	c(\"GO:0022402\", \"GO:0051726\")	fluvastatin	HA1E	down	thresh1	GO:0009987|GO:0065007
query_1	TRUE	0.00681334	142	1593	42	0.0263653	0.295775	GO:0009308	GO:BP	amine metabolic process	12265	3901	GO:1901564	fluvastatin	HA1E	down	thresh1	GO:0008152
query_1	TRUE	0.00687038	152	1593	44	0.0276208	0.289474	GO:0009060	GO:BP	aerobic respiration	12265	3676	GO:0045333	fluvastatin	HA1E	down	thresh1	GO:0008152|GO:0009987
query_1	TRUE	0.00728893	236	1593	60	0.0376648	0.254237	GO:0044839	GO:BP	cell cycle G2/M phase transition	12265	13069	GO:0044770	fluvastatin	HA1E	down	thresh1	GO:0009987
query_1	TRUE	0.00764905	178	1593	49	0.0307596	0.275281	GO:0010389	GO:BP	regulation of G2/M transition of mitotic cell cycle	12265	4593	c(\"GO:0000086\", \"GO:1901990\", \"GO:1902749\")	fluvastatin	HA1E	down	thresh1	GO:0009987|GO:0065007
query_1	TRUE	0.00789417	337	1593	78	0.0489642	0.231454	GO:0043161	GO:BP	proteasome-mediated ubiquitin-dependent protein catabolic process	12265	12219	c(\"GO:0006511\", \"GO:0010498\")	fluvastatin	HA1E	down	thresh1	GO:0008152|GO:0009987		GO:0019538
query_1	TRUE	0.00836616	138	1593	41	0.0257376	0.297101	GO:0044106	GO:BP	cellular amine metabolic process	12265	12678	c(\"GO:0009308\", \"GO:0034641\")	fluvastatin	HA1E	down	thresh1	GO:0008152|GO:0009987
query_1	TRUE	0.00886568	5842	1593	854	0.536095	0.146183	GO:0044260	GO:BP	cellular macromolecule metabolic process	12265	12740	c(\"GO:0043170\", \"GO:0044237\")	fluvastatin	HA1E	down	thresh1	GO:0008152|GO:0009987
query_1	TRUE	0.00951614	293	1593	70	0.0439422	0.238908	GO:0006913	GO:BP	nucleocytoplasmic transport	12265	2866	GO:0051169	fluvastatin	HA1E	down	thresh1	GO:0009987|GO:0051179
query_1	TRUE	0.00989078	11551	1593	1542	0.967985	0.133495	GO:0008150	GO:BP	biological_process	12265	3543	character(0)	fluvastatin	HA1E	down	thresh1
query_1	TRUE	0.0101016	24	1593	14	0.00878845	0.583333	GO:0000470	GO:BP	maturation of LSU-rRNA	12265	214	c(\"GO:0006364\", \"GO:0042273\")	fluvastatin	HA1E	down	thresh1	GO:0008152|GO:0009987		GO:0006139
query_1	TRUE	0.0108256	380	1593	85	0.0533584	0.223684	GO:0010498	GO:BP	proteasomal protein catabolic process	12265	4678	c(\"GO:0030163\", \"GO:0051603\")	fluvastatin	HA1E	down	thresh1	GO:0008152|GO:0009987		GO:0019538
query_1	TRUE	0.0109342	255	1593	63	0.039548	0.247059	GO:0015980	GO:BP	energy derivation by oxidation of organic compounds	12265	5642	GO:0006091	fluvastatin	HA1E	down	thresh1	GO:0008152|GO:0009987
query_1	TRUE	0.0131084	13	1593	10	0.00627746	0.769231	GO:1904816	GO:BP	positive regulation of protein localization to chromosome, telomeric region	12265	27728	c(\"GO:0070198\", \"GO:1903829\", \"GO:1904814\")	fluvastatin	HA1E	down	thresh1	GO:0009987|GO:0051179|GO:0065007
query_1	TRUE	0.0137276	251	1593	62	0.0389203	0.247012	GO:0000209	GO:BP	protein polyubiquitination	12265	100	GO:0016567	fluvastatin	HA1E	down	thresh1	GO:0008152|GO:0009987		GO:0019538
query_1	TRUE	0.0139632	353	1593	80	0.0502197	0.226629	GO:0009259	GO:BP	ribonucleotide metabolic process	12265	3869	c(\"GO:0009117\", \"GO:0019693\")	fluvastatin	HA1E	down	thresh1	GO:0008152|GO:0009987		GO:0006139
query_1	TRUE	0.014408	224	1593	57	0.0357815	0.254464	GO:0048863	GO:BP	stem cell differentiation	12265	15197	GO:0030154	fluvastatin	HA1E	down	thresh1	GO:0009987|GO:0032502
query_1	TRUE	0.0147899	166	1593	46	0.0288763	0.277108	GO:0046390	GO:BP	ribose phosphate biosynthetic process	12265	14130	c(\"GO:0019693\", \"GO:0090407\", \"GO:1901137\")	fluvastatin	HA1E	down	thresh1	GO:0008152|GO:0009987
query_1	TRUE	0.0161144	861	1593	162	0.101695	0.188153	GO:0006082	GO:BP	organic acid metabolic process	12265	2123	c(\"GO:0044237\", \"GO:0044281\", \"GO:0071704\")	fluvastatin	HA1E	down	thresh1	GO:0008152|GO:0009987
query_1	TRUE	0.0176203	326	1593	75	0.047081	0.230061	GO:0006417	GO:BP	regulation of translation	12265	2419	c(\"GO:0006412\", \"GO:0010608\", \"GO:0032268\", \"GO:0034248\", \"GO:2000112\")	fluvastatin	HA1E	down	thresh1	GO:0008152|GO:0009987|GO:0065007		GO:0019538
query_1	TRUE	0.0215838	762	1593	146	0.091651	0.191601	GO:1903047	GO:BP	mitotic cell cycle process	12265	26133	c(\"GO:0000278\", \"GO:0022402\")	fluvastatin	HA1E	down	thresh1	GO:0009987
query_1	TRUE	0.02215	11	1593	9	0.00564972	0.818182	GO:1904869	GO:BP	regulation of protein localization to Cajal body	12265	27774	c(\"GO:1900180\", \"GO:1904867\")	fluvastatin	HA1E	down	thresh1	GO:0009987|GO:0051179|GO:0065007
query_1	TRUE	0.02215	11	1593	9	0.00564972	0.818182	GO:0070203	GO:BP	regulation of establishment of protein localization to telomere	12265	18766	c(\"GO:0070200\", \"GO:0070202\", \"GO:1904814\")	fluvastatin	HA1E	down	thresh1	GO:0009987|GO:0051179|GO:0065007
query_1	TRUE	0.02215	11	1593	9	0.00564972	0.818182	GO:1904871	GO:BP	positive regulation of protein localization to Cajal body	12265	27776	c(\"GO:1900182\", \"GO:1904867\", \"GO:1904869\")	fluvastatin	HA1E	down	thresh1	GO:0009987|GO:0051179|GO:0065007
query_1	TRUE	0.022687	216	1593	55	0.0345261	0.25463	GO:0065004	GO:BP	protein-DNA complex assembly	12265	18661	c(\"GO:0034622\", \"GO:0071824\")	fluvastatin	HA1E	down	thresh1	GO:0009987
query_1	TRUE	0.0232582	59	1593	23	0.0144382	0.389831	GO:0090502	GO:BP	RNA phosphodiester bond hydrolysis, endonucleolytic	12265	21523	GO:0090501	fluvastatin	HA1E	down	thresh1	GO:0008152|GO:0009987		GO:0006139
query_1	TRUE	0.0254475	880	1593	164	0.10295	0.186364	GO:0000278	GO:BP	mitotic cell cycle	12265	118	GO:0007049	fluvastatin	HA1E	down	thresh1	GO:0009987
query_1	TRUE	0.027401	907	1593	168	0.105461	0.185226	GO:0016032	GO:BP	viral process	12265	5659	GO:0008150	fluvastatin	HA1E	down	thresh1	GO:0044419
query_1	TRUE	0.0280775	836	1593	157	0.0985562	0.187799	GO:0043436	GO:BP	oxoacid metabolic process	12265	12355	GO:0006082	fluvastatin	HA1E	down	thresh1	GO:0008152|GO:0009987
query_1	TRUE	0.0289854	359	1593	80	0.0502197	0.222841	GO:1901990	GO:BP	regulation of mitotic cell cycle phase transition	12265	25219	c(\"GO:0007346\", \"GO:0044772\", \"GO:1901987\")	fluvastatin	HA1E	down	thresh1	GO:0009987|GO:0065007
query_1	TRUE	0.0306893	29	1593	15	0.0094162	0.517241	GO:0000462	GO:BP	maturation of SSU-rRNA from tricistronic rRNA transcript (SSU-rRNA, 5.8S rRNA, LSU-rRNA)	12265	206	GO:0030490	fluvastatin	HA1E	down	thresh1	GO:0008152|GO:0009987		GO:0006139
query_1	TRUE	0.0343382	1121	1593	200	0.125549	0.178412	GO:0009057	GO:BP	macromolecule catabolic process	12265	3673	c(\"GO:0043170\", \"GO:1901575\")	fluvastatin	HA1E	down	thresh1	GO:0008152
query_1	TRUE	0.0347866	813	1593	153	0.0960452	0.188192	GO:0019752	GO:BP	carboxylic acid metabolic process	12265	6976	GO:0043436	fluvastatin	HA1E	down	thresh1	GO:0008152|GO:0009987
query_1	TRUE	0.0348113	474	1593	99	0.0621469	0.208861	GO:0044772	GO:BP	mitotic cell cycle phase transition	12265	13022	c(\"GO:0044770\", \"GO:1903047\")	fluvastatin	HA1E	down	thresh1	GO:0009987
query_1	TRUE	0.0409582	106	1593	33	0.0207156	0.311321	GO:0006405	GO:BP	RNA export from nucleus	12265	2409	c(\"GO:0050658\", \"GO:0051168\")	fluvastatin	HA1E	down	thresh1	GO:0009987|GO:0051179
query_1	TRUE	0.0436887	4243	1593	637	0.399874	0.15013	GO:0019538	GO:BP	protein metabolic process	12265	6791	c(\"GO:0043170\", \"GO:0044238\", \"GO:1901564\")	fluvastatin	HA1E	down	thresh1	GO:0008152		GO:0019538
query_1	TRUE	0.0461663	226	1593	56	0.0351538	0.247788	GO:0000086	GO:BP	G2/M transition of mitotic cell cycle	12265	45	c(\"GO:0044772\", \"GO:0044839\")	fluvastatin	HA1E	down	thresh1	GO:0009987
query_1	TRUE	1.1854e-28	386	1771	150	0.0846979	0.388601	GO:0022613	GO:BP	ribonucleoprotein complex biogenesis	12265	7628	GO:0044085	lovastatin	HA1E	down	thresh1	GO:0009987
query_1	TRUE	1.33855e-26	396	1771	149	0.0841333	0.376263	GO:0034660	GO:BP	ncRNA metabolic process	12265	10040	GO:0016070	lovastatin	HA1E	down	thresh1	GO:0008152|GO:0009987		GO:0006139
query_1	TRUE	4.60144e-25	271	1771	115	0.0649351	0.424354	GO:0042254	GO:BP	ribosome biogenesis	12265	11668	GO:0022613	lovastatin	HA1E	down	thresh1	GO:0009987
query_1	TRUE	1.04881e-21	336	1771	126	0.0711462	0.375	GO:0034470	GO:BP	ncRNA processing	12265	9964	c(\"GO:0006396\", \"GO:0034660\")	lovastatin	HA1E	down	thresh1	GO:0008152|GO:0009987		GO:0006139
query_1	TRUE	3.1348e-20	777	1771	219	0.123659	0.281853	GO:0006396	GO:BP	RNA processing	12265	2400	c(\"GO:0010467\", \"GO:0016070\")	lovastatin	HA1E	down	thresh1	GO:0008152|GO:0009987		GO:0006139
query_1	TRUE	2.81394e-18	219	1771	91	0.0513834	0.415525	GO:0006364	GO:BP	rRNA processing	12265	2374	c(\"GO:0016072\", \"GO:0034470\", \"GO:0042254\")	lovastatin	HA1E	down	thresh1	GO:0008152|GO:0009987		GO:0006139
query_1	TRUE	2.98938e-18	223	1771	92	0.0519481	0.412556	GO:0016072	GO:BP	rRNA metabolic process	12265	5689	GO:0034660	lovastatin	HA1E	down	thresh1	GO:0008152|GO:0009987		GO:0006139
query_1	TRUE	3.48289e-17	4669	1771	857	0.483907	0.183551	GO:0034641	GO:BP	cellular nitrogen compound metabolic process	12265	10027	c(\"GO:0006807\", \"GO:0044237\")	lovastatin	HA1E	down	thresh1	GO:0008152|GO:0009987
query_1	TRUE	6.47596e-16	7641	1771	1275	0.719932	0.166863	GO:0044237	GO:BP	cellular metabolic process	12265	12725	c(\"GO:0008152\", \"GO:0009987\")	lovastatin	HA1E	down	thresh1	GO:0008152|GO:0009987
query_1	TRUE	3.13773e-13	72	1771	42	0.0237154	0.583333	GO:0006415	GO:BP	translational termination	12265	2418	c(\"GO:0006412\", \"GO:0043624\")	lovastatin	HA1E	down	thresh1	GO:0008152|GO:0009987		GO:0019538
query_1	TRUE	4.31545e-13	4250	1771	774	0.437041	0.182118	GO:0046483	GO:BP	heterocycle metabolic process	12265	14204	GO:0044237	lovastatin	HA1E	down	thresh1	GO:0008152|GO:0009987
query_1	TRUE	7.64917e-13	4490	1771	809	0.456804	0.180178	GO:1901360	GO:BP	organic cyclic compound metabolic process	12265	24636	GO:0071704	lovastatin	HA1E	down	thresh1	GO:0008152
query_1	TRUE	8.00893e-13	4292	1771	779	0.439864	0.1815	GO:0006725	GO:BP	cellular aromatic compound metabolic process	12265	2705	GO:0044237	lovastatin	HA1E	down	thresh1	GO:0008152|GO:0009987
query_1	TRUE	3.98836e-12	4105	1771	747	0.421796	0.181973	GO:0006139	GO:BP	nucleobase-containing compound metabolic process	12265	2173	c(\"GO:0006725\", \"GO:0034641\", \"GO:0044238\", \"GO:0046483\", \"GO:1901360\")	lovastatin	HA1E	down	thresh1	GO:0008152|GO:0009987		GO:0006139
query_1	TRUE	2.23087e-11	1369	1771	302	0.170525	0.220599	GO:1901566	GO:BP	organonitrogen compound biosynthetic process	12265	24826	c(\"GO:1901564\", \"GO:1901576\")	lovastatin	HA1E	down	thresh1	GO:0008152
query_1	TRUE	2.60357e-11	7401	1771	1220	0.688876	0.164843	GO:0044238	GO:BP	primary metabolic process	12265	12726	GO:0008152	lovastatin	HA1E	down	thresh1	GO:0008152
query_1	TRUE	3.5689e-11	8223	1771	1331	0.751553	0.161863	GO:0008152	GO:BP	metabolic process	12265	3544	GO:0008150	lovastatin	HA1E	down	thresh1	GO:0008152
query_1	TRUE	4.55489e-11	551	1771	150	0.0846979	0.272232	GO:0006412	GO:BP	translation	12265	2415	c(\"GO:0010467\", \"GO:0034645\", \"GO:0043043\", \"GO:0044267\")	lovastatin	HA1E	down	thresh1	GO:0008152|GO:0009987		GO:0019538
query_1	TRUE	6.38114e-11	518	1771	143	0.0807453	0.276062	GO:0010608	GO:BP	posttranscriptional regulation of gene expression	12265	4767	GO:0010468	lovastatin	HA1E	down	thresh1	GO:0008152|GO:0065007
query_1	TRUE	1.06108e-10	112	1771	51	0.0287973	0.455357	GO:0140053	GO:BP	mitochondrial gene expression	12265	23006	GO:0010467	lovastatin	HA1E	down	thresh1	GO:0008152
query_1	TRUE	1.65711e-10	682	1771	174	0.0982496	0.255132	GO:0043604	GO:BP	amide biosynthetic process	12265	12473	c(\"GO:0043603\", \"GO:0044271\")	lovastatin	HA1E	down	thresh1	GO:0008152|GO:0009987
query_1	TRUE	2.32331e-10	700	1771	177	0.0999435	0.252857	GO:0016071	GO:BP	mRNA metabolic process	12265	5688	GO:0016070	lovastatin	HA1E	down	thresh1	GO:0008152|GO:0009987		GO:0006139
query_1	TRUE	2.95524e-10	7880	1771	1280	0.722756	0.162437	GO:0071704	GO:BP	organic substance metabolic process	12265	19739	GO:0008152	lovastatin	HA1E	down	thresh1	GO:0008152
query_1	TRUE	3.69215e-10	58	1771	34	0.0191982	0.586207	GO:0070126	GO:BP	mitochondrial translational termination	12265	18706	c(\"GO:0006415\", \"GO:0032543\")	lovastatin	HA1E	down	thresh1	GO:0008152|GO:0009987		GO:0019538
query_1	TRUE	5.63493e-10	7078	1771	1168	0.659514	0.165018	GO:0006807	GO:BP	nitrogen compound metabolic process	12265	2776	GO:0008152	lovastatin	HA1E	down	thresh1	GO:0008152
query_1	TRUE	6.70518e-10	1548	1771	327	0.184641	0.21124	GO:0043933	GO:BP	protein-containing complex subunit organization	12265	12553	GO:0016043	lovastatin	HA1E	down	thresh1	GO:0009987
query_1	TRUE	7.51327e-10	59	1771	34	0.0191982	0.576271	GO:0070125	GO:BP	mitochondrial translational elongation	12265	18705	c(\"GO:0006414\", \"GO:0032543\")	lovastatin	HA1E	down	thresh1	GO:0008152|GO:0009987		GO:0019538
query_1	TRUE	1.0094e-09	575	1771	151	0.0852626	0.262609	GO:0043043	GO:BP	peptide biosynthetic process	12265	12141	c(\"GO:0006518\", \"GO:0043604\", \"GO:1901566\")	lovastatin	HA1E	down	thresh1	GO:0008152|GO:0009987
query_1	TRUE	2.56601e-09	187	1771	68	0.0383964	0.363636	GO:0006403	GO:BP	RNA localization	12265	2407	GO:0033036	lovastatin	HA1E	down	thresh1	GO:0051179
query_1	TRUE	2.66164e-09	4499	1771	791	0.44664	0.175817	GO:1901576	GO:BP	organic substance biosynthetic process	12265	24835	c(\"GO:0009058\", \"GO:0071704\")	lovastatin	HA1E	down	thresh1	GO:0008152
query_1	TRUE	3.14587e-09	2574	1771	493	0.278374	0.191531	GO:0044085	GO:BP	cellular component biogenesis	12265	12668	GO:0071840	lovastatin	HA1E	down	thresh1	GO:0009987
query_1	TRUE	5.67378e-09	4572	1771	800	0.451722	0.174978	GO:0009058	GO:BP	biosynthetic process	12265	3674	GO:0008152	lovastatin	HA1E	down	thresh1	GO:0008152
query_1	TRUE	1.17249e-08	131	1771	53	0.0299266	0.40458	GO:0006399	GO:BP	tRNA metabolic process	12265	2403	GO:0034660	lovastatin	HA1E	down	thresh1	GO:0008152|GO:0009987		GO:0006139
query_1	TRUE	1.82536e-08	198	1771	69	0.038961	0.348485	GO:0043488	GO:BP	regulation of mRNA stability	12265	12403	c(\"GO:0043487\", \"GO:0061013\")	lovastatin	HA1E	down	thresh1	GO:0008152|GO:0009987|GO:0065007		GO:0006139
query_1	TRUE	2.21267e-08	203	1771	70	0.0395257	0.344828	GO:0043487	GO:BP	regulation of RNA stability	12265	12402	c(\"GO:0006401\", \"GO:0010608\", \"GO:0031329\", \"GO:0051252\", \"GO:0065008\")	lovastatin	HA1E	down	thresh1	GO:0008152|GO:0009987|GO:0065007		GO:0006139
query_1	TRUE	4.95957e-08	206	1771	70	0.0395257	0.339806	GO:0061013	GO:BP	regulation of mRNA catabolic process	12265	17813	c(\"GO:0006402\", \"GO:0010468\", \"GO:0031329\", \"GO:1903311\")	lovastatin	HA1E	down	thresh1	GO:0008152|GO:0009987|GO:0065007		GO:0006139
query_1	TRUE	5.86591e-08	90	1771	41	0.0231508	0.455556	GO:0032543	GO:BP	mitochondrial translation	12265	8860	c(\"GO:0006412\", \"GO:0140053\")	lovastatin	HA1E	down	thresh1	GO:0008152|GO:0009987		GO:0019538
query_1	TRUE	8.03938e-08	5125	1771	875	0.494071	0.170732	GO:0071840	GO:BP	cellular component organization or biogenesis	12265	19815	GO:0009987	lovastatin	HA1E	down	thresh1	GO:0009987
query_1	TRUE	2.51192e-07	97	1771	42	0.0237154	0.43299	GO:0006414	GO:BP	translational elongation	12265	2417	c(\"GO:0006412\", \"GO:0034645\")	lovastatin	HA1E	down	thresh1	GO:0008152|GO:0009987		GO:0019538
query_1	TRUE	3.24007e-07	4430	1771	768	0.433653	0.173363	GO:0044249	GO:BP	cellular biosynthetic process	12265	12733	c(\"GO:0009058\", \"GO:0044237\")	lovastatin	HA1E	down	thresh1	GO:0008152|GO:0009987
query_1	TRUE	4.41132e-07	703	1771	167	0.094297	0.237553	GO:0006518	GO:BP	peptide metabolic process	12265	2505	c(\"GO:0043603\", \"GO:1901564\")	lovastatin	HA1E	down	thresh1	GO:0008152|GO:0009987
query_1	TRUE	4.83217e-07	356	1771	100	0.0564653	0.280899	GO:0006401	GO:BP	RNA catabolic process	12265	2405	c(\"GO:0016070\", \"GO:0034655\", \"GO:0044265\")	lovastatin	HA1E	down	thresh1	GO:0008152|GO:0009987		GO:0006139
query_1	TRUE	6.32261e-07	916	1771	205	0.115754	0.223799	GO:0043603	GO:BP	cellular amide metabolic process	12265	12472	GO:0034641	lovastatin	HA1E	down	thresh1	GO:0008152|GO:0009987
query_1	TRUE	8.2461e-07	296	1771	87	0.0491248	0.293919	GO:0051169	GO:BP	nuclear transport	12265	15684	GO:0046907	lovastatin	HA1E	down	thresh1	GO:0009987|GO:0051179
query_1	TRUE	9.58531e-07	108	1771	44	0.0248447	0.407407	GO:0071166	GO:BP	ribonucleoprotein complex localization	12265	19292	GO:0051641	lovastatin	HA1E	down	thresh1	GO:0009987|GO:0051179
query_1	TRUE	9.65978e-07	61	1771	31	0.0175042	0.508197	GO:0042273	GO:BP	ribosomal large subunit biogenesis	12265	11681	c(\"GO:0022613\", \"GO:0042254\")	lovastatin	HA1E	down	thresh1	GO:0009987
query_1	TRUE	1.17041e-06	293	1771	86	0.0485601	0.293515	GO:0006913	GO:BP	nucleocytoplasmic transport	12265	2866	GO:0051169	lovastatin	HA1E	down	thresh1	GO:0009987|GO:0051179
query_1	TRUE	1.40817e-06	3696	1771	653	0.368718	0.176677	GO:0090304	GO:BP	nucleic acid metabolic process	12265	21373	c(\"GO:0006139\", \"GO:0043170\")	lovastatin	HA1E	down	thresh1	GO:0008152|GO:0009987		GO:0006139
query_1	TRUE	1.66658e-06	62	1771	31	0.0175042	0.5	GO:0036388	GO:BP	pre-replicative complex assembly	12265	11087	c(\"GO:0006261\", \"GO:0065004\")	lovastatin	HA1E	down	thresh1	GO:0008152|GO:0009987
query_1	TRUE	1.79222e-06	76	1771	35	0.0197628	0.460526	GO:0031145	GO:BP	anaphase-promoting complex-dependent catabolic process	12265	8215	GO:0043161	lovastatin	HA1E	down	thresh1	GO:0008152|GO:0009987		GO:0019538
query_1	TRUE	2.76678e-06	107	1771	43	0.0242801	0.401869	GO:0071426	GO:BP	ribonucleoprotein complex export from nucleus	12265	19510	c(\"GO:0031503\", \"GO:0051168\", \"GO:0071166\")	lovastatin	HA1E	down	thresh1	GO:0009987|GO:0051179
query_1	TRUE	3.16036e-06	4306	1771	743	0.419537	0.17255	GO:0010467	GO:BP	gene expression	12265	4661	GO:0043170	lovastatin	HA1E	down	thresh1	GO:0008152
query_1	TRUE	3.30396e-06	308	1771	88	0.0496894	0.285714	GO:1903311	GO:BP	regulation of mRNA metabolic process	12265	26352	c(\"GO:0016071\", \"GO:0051252\")	lovastatin	HA1E	down	thresh1	GO:0008152|GO:0009987|GO:0065007		GO:0006139
query_1	TRUE	5.10955e-06	325	1771	91	0.0513834	0.28	GO:0006402	GO:BP	mRNA catabolic process	12265	2406	c(\"GO:0006401\", \"GO:0010629\", \"GO:0016071\")	lovastatin	HA1E	down	thresh1	GO:0008152|GO:0009987|GO:0065007		GO:0006139
query_1	TRUE	5.26234e-06	167	1771	57	0.0321852	0.341317	GO:0051168	GO:BP	nuclear export	12265	15683	GO:0006913	lovastatin	HA1E	down	thresh1	GO:0009987|GO:0051179
query_1	TRUE	5.64223e-06	109	1771	43	0.0242801	0.394495	GO:0043620	GO:BP	regulation of DNA-templated transcription in response to stress	12265	12488	c(\"GO:0006355\", \"GO:0033554\")	lovastatin	HA1E	down	thresh1	GO:0008152|GO:0009987|GO:0050896|GO:0065007		GO:0006139
query_1	TRUE	5.8306e-06	75	1771	34	0.0191982	0.453333	GO:0061418	GO:BP	regulation of transcription from RNA polymerase II promoter in response to hypoxia	12265	18197	c(\"GO:0043618\", \"GO:0071456\")	lovastatin	HA1E	down	thresh1	GO:0008152|GO:0009987|GO:0050896|GO:0065007		GO:0006139
query_1	TRUE	6.93029e-06	14	1771	13	0.00734049	0.928571	GO:1904874	GO:BP	positive regulation of telomerase RNA localization to Cajal body	12265	27779	c(\"GO:0048518\", \"GO:0090671\", \"GO:1904872\")	lovastatin	HA1E	down	thresh1	GO:0051179|GO:0065007
query_1	TRUE	7.61846e-06	72	1771	33	0.0186335	0.458333	GO:1902036	GO:BP	regulation of hematopoietic stem cell differentiation	12265	25265	c(\"GO:0060218\", \"GO:1901532\", \"GO:2000736\")	lovastatin	HA1E	down	thresh1	GO:0002376|GO:0009987|GO:0032501|GO:0032502|GO:0065007	GO:0002520
query_1	TRUE	1.01445e-05	95	1771	39	0.0220215	0.410526	GO:0070498	GO:BP	interleukin-1-mediated signaling pathway	12265	18950	c(\"GO:0019221\", \"GO:0071347\")	lovastatin	HA1E	down	thresh1	GO:0009987|GO:0023052|GO:0050896|GO:0065007
query_1	TRUE	1.06372e-05	99	1771	40	0.0225861	0.40404	GO:1990840	GO:BP	response to lectin	12265	29126	GO:0009607	lovastatin	HA1E	down	thresh1	GO:0050896
query_1	TRUE	1.06372e-05	99	1771	40	0.0225861	0.40404	GO:1990858	GO:BP	cellular response to lectin	12265	29136	GO:1990840	lovastatin	HA1E	down	thresh1	GO:0050896
query_1	TRUE	1.09808e-05	103	1771	41	0.0231508	0.398058	GO:0043618	GO:BP	regulation of transcription from RNA polymerase II promoter in response to stress	12265	12486	c(\"GO:0006357\", \"GO:0043620\")	lovastatin	HA1E	down	thresh1	GO:0008152|GO:0009987|GO:0050896|GO:0065007		GO:0006139
query_1	TRUE	1.57007e-05	70	1771	32	0.0180689	0.457143	GO:0002479	GO:BP	antigen processing and presentation of exogenous peptide antigen via MHC class I, TAP-dependent	12265	1134	GO:0042590	lovastatin	HA1E	down	thresh1	GO:0002376	GO:0019882
query_1	TRUE	2.03621e-05	93	1771	38	0.0214568	0.408602	GO:0002474	GO:BP	antigen processing and presentation of peptide antigen via MHC class I	12265	1129	GO:0048002	lovastatin	HA1E	down	thresh1	GO:0002376	GO:0019882
query_1	TRUE	2.87599e-05	75	1771	33	0.0186335	0.44	GO:0042590	GO:BP	antigen processing and presentation of exogenous peptide antigen via MHC class I	12265	11868	c(\"GO:0002474\", \"GO:0002478\")	lovastatin	HA1E	down	thresh1	GO:0002376	GO:0019882
query_1	TRUE	3.04263e-05	98	1771	39	0.0220215	0.397959	GO:0002223	GO:BP	stimulatory C-type lectin receptor signaling pathway	12265	889	c(\"GO:0002220\", \"GO:1990858\")	lovastatin	HA1E	down	thresh1	GO:0002376|GO:0009987|GO:0023052|GO:0044419|GO:0050896|GO:0065007	GO:0002253|GO:0006955
query_1	TRUE	3.05786e-05	1329	1771	269	0.151892	0.202408	GO:0065003	GO:BP	protein-containing complex assembly	12265	18660	c(\"GO:0022607\", \"GO:0043933\")	lovastatin	HA1E	down	thresh1	GO:0009987
query_1	TRUE	3.14896e-05	152	1771	52	0.0293619	0.342105	GO:0009060	GO:BP	aerobic respiration	12265	3676	GO:0045333	lovastatin	HA1E	down	thresh1	GO:0008152|GO:0009987
query_1	TRUE	4.27847e-05	111	1771	42	0.0237154	0.378378	GO:0090501	GO:BP	RNA phosphodiester bond hydrolysis	12265	21522	c(\"GO:0016070\", \"GO:0090305\")	lovastatin	HA1E	down	thresh1	GO:0008152|GO:0009987		GO:0006139
query_1	TRUE	5.5537e-05	858	1771	187	0.10559	0.217949	GO:0034622	GO:BP	cellular protein-containing complex assembly	12265	10013	GO:0065003	lovastatin	HA1E	down	thresh1	GO:0009987
query_1	TRUE	7.77528e-05	85	1771	35	0.0197628	0.411765	GO:0060218	GO:BP	hematopoietic stem cell differentiation	12265	17052	c(\"GO:0002244\", \"GO:0048863\")	lovastatin	HA1E	down	thresh1	GO:0002376|GO:0009987|GO:0032501|GO:0032502	GO:0002520
query_1	TRUE	8.59592e-05	101	1771	39	0.0220215	0.386139	GO:0002220	GO:BP	innate immune response activating cell surface receptor signaling pathway	12265	886	c(\"GO:0002429\", \"GO:0002758\")	lovastatin	HA1E	down	thresh1	GO:0002376|GO:0009987|GO:0023052|GO:0044419|GO:0050896|GO:0065007	GO:0002253|GO:0006955
query_1	TRUE	9.2732e-05	932	1771	199	0.112366	0.213519	GO:0044265	GO:BP	cellular macromolecule catabolic process	12265	12743	c(\"GO:0009057\", \"GO:0044248\", \"GO:0044260\")	lovastatin	HA1E	down	thresh1	GO:0008152|GO:0009987
query_1	TRUE	9.7716e-05	1701	1771	328	0.185206	0.192828	GO:0033554	GO:BP	cellular response to stress	12265	9546	c(\"GO:0006950\", \"GO:0051716\")	lovastatin	HA1E	down	thresh1	GO:0009987|GO:0050896
query_1	TRUE	0.000112442	60	1771	28	0.0158103	0.466667	GO:0006521	GO:BP	regulation of cellular amino acid metabolic process	12265	2507	c(\"GO:0006520\", \"GO:0010565\", \"GO:0033238\", \"GO:0080090\")	lovastatin	HA1E	down	thresh1	GO:0008152|GO:0009987|GO:0065007		GO:0006520
query_1	TRUE	0.000115635	157	1771	52	0.0293619	0.33121	GO:0051236	GO:BP	establishment of RNA localization	12265	15740	c(\"GO:0006403\", \"GO:0051234\")	lovastatin	HA1E	down	thresh1	GO:0051179
query_1	TRUE	0.000119919	94	1771	37	0.0208922	0.393617	GO:0060071	GO:BP	Wnt signaling pathway, planar cell polarity pathway	12265	16937	c(\"GO:0035567\", \"GO:0090175\")	lovastatin	HA1E	down	thresh1	GO:0009987|GO:0023052|GO:0032501|GO:0032502|GO:0050896|GO:0065007
query_1	TRUE	0.00012001	102	1771	39	0.0220215	0.382353	GO:0002758	GO:BP	innate immune response-activating signal transduction	12265	1402	c(\"GO:0002218\", \"GO:0002757\")	lovastatin	HA1E	down	thresh1	GO:0002376|GO:0009987|GO:0023052|GO:0044419|GO:0050896|GO:0065007	GO:0002253|GO:0006955
query_1	TRUE	0.000165418	154	1771	51	0.0287973	0.331169	GO:0050657	GO:BP	nucleic acid transport	12265	15294	GO:0015931	lovastatin	HA1E	down	thresh1	GO:0051179
query_1	TRUE	0.000165418	154	1771	51	0.0287973	0.331169	GO:0050658	GO:BP	RNA transport	12265	15295	c(\"GO:0050657\", \"GO:0051236\")	lovastatin	HA1E	down	thresh1	GO:0051179
query_1	TRUE	0.000167395	181	1771	57	0.0321852	0.314917	GO:0006261	GO:BP	DNA-dependent DNA replication	12265	2288	GO:0006260	lovastatin	HA1E	down	thresh1	GO:0008152|GO:0009987
query_1	TRUE	0.000175905	195	1771	60	0.0338792	0.307692	GO:0015931	GO:BP	nucleobase-containing compound transport	12265	5598	c(\"GO:0071702\", \"GO:0071705\")	lovastatin	HA1E	down	thresh1	GO:0051179
query_1	TRUE	0.000192939	440	1771	109	0.0615471	0.247727	GO:0006091	GO:BP	generation of precursor metabolites and energy	12265	2131	GO:0044237	lovastatin	HA1E	down	thresh1	GO:0008152|GO:0009987
query_1	TRUE	0.000202138	6783	1771	1091	0.616036	0.160843	GO:0043170	GO:BP	macromolecule metabolic process	12265	12224	GO:0071704	lovastatin	HA1E	down	thresh1	GO:0008152
query_1	TRUE	0.00021533	173	1771	55	0.0310559	0.317919	GO:0071826	GO:BP	ribonucleoprotein complex subunit organization	12265	19802	GO:0043933	lovastatin	HA1E	down	thresh1	GO:0009987
query_1	TRUE	0.000237713	96	1771	37	0.0208922	0.385417	GO:0090175	GO:BP	regulation of establishment of planar polarity	12265	21250	c(\"GO:0001736\", \"GO:2000027\")	lovastatin	HA1E	down	thresh1	GO:0032501|GO:0032502|GO:0065007
query_1	TRUE	0.000281819	3574	1771	619	0.34952	0.173195	GO:0044271	GO:BP	cellular nitrogen compound biosynthetic process	12265	12747	c(\"GO:0034641\", \"GO:0044249\")	lovastatin	HA1E	down	thresh1	GO:0008152|GO:0009987
query_1	TRUE	0.000287051	188	1771	58	0.0327499	0.308511	GO:0071456	GO:BP	cellular response to hypoxia	12265	19534	c(\"GO:0001666\", \"GO:0033554\", \"GO:0036294\")	lovastatin	HA1E	down	thresh1	GO:0009987|GO:0050896
query_1	TRUE	0.000302977	109	1771	40	0.0225861	0.366972	GO:0007164	GO:BP	establishment of tissue polarity	12265	3077	GO:0009653	lovastatin	HA1E	down	thresh1	GO:0032502
query_1	TRUE	0.000302977	109	1771	40	0.0225861	0.366972	GO:0001736	GO:BP	establishment of planar polarity	12265	532	c(\"GO:0001738\", \"GO:0007164\")	lovastatin	HA1E	down	thresh1	GO:0032502
query_1	TRUE	0.000327423	3328	1771	581	0.328063	0.174579	GO:0016070	GO:BP	RNA metabolic process	12265	5687	GO:0090304	lovastatin	HA1E	down	thresh1	GO:0008152|GO:0009987		GO:0006139
query_1	TRUE	0.00032934	1505	1771	293	0.165443	0.194684	GO:0044281	GO:BP	small molecule metabolic process	12265	12753	GO:0008152	lovastatin	HA1E	down	thresh1	GO:0008152
query_1	TRUE	0.000347923	166	1771	53	0.0299266	0.319277	GO:0046390	GO:BP	ribose phosphate biosynthetic process	12265	14130	c(\"GO:0019693\", \"GO:0090407\", \"GO:1901137\")	lovastatin	HA1E	down	thresh1	GO:0008152|GO:0009987
query_1	TRUE	0.000347923	166	1771	53	0.0299266	0.319277	GO:0022618	GO:BP	ribonucleoprotein complex assembly	12265	7633	c(\"GO:0022613\", \"GO:0034622\", \"GO:0071826\")	lovastatin	HA1E	down	thresh1	GO:0009987
query_1	TRUE	0.000371573	251	1771	71	0.0400903	0.282869	GO:0046034	GO:BP	ATP metabolic process	12265	13778	GO:0008152	lovastatin	HA1E	down	thresh1	GO:0008152
query_1	TRUE	0.00039644	42	1771	22	0.0124224	0.52381	GO:0007007	GO:BP	inner mitochondrial membrane organization	12265	2943	GO:0007006	lovastatin	HA1E	down	thresh1	GO:0009987
query_1	TRUE	0.000430127	106	1771	39	0.0220215	0.367925	GO:0006405	GO:BP	RNA export from nucleus	12265	2409	c(\"GO:0050658\", \"GO:0051168\")	lovastatin	HA1E	down	thresh1	GO:0009987|GO:0051179
query_1	TRUE	0.000442234	158	1771	51	0.0287973	0.322785	GO:0009260	GO:BP	ribonucleotide biosynthetic process	12265	3870	c(\"GO:0009165\", \"GO:0009259\", \"GO:0046390\")	lovastatin	HA1E	down	thresh1	GO:0008152|GO:0009987		GO:0006139
query_1	TRUE	0.000459252	98	1771	37	0.0208922	0.377551	GO:2000736	GO:BP	regulation of stem cell differentiation	12265	29917	c(\"GO:0045595\", \"GO:0048863\")	lovastatin	HA1E	down	thresh1	GO:0009987|GO:0032502|GO:0065007
query_1	TRUE	0.00058704	196	1771	59	0.0333145	0.30102	GO:0036294	GO:BP	cellular response to decreased oxygen levels	12265	11029	c(\"GO:0036293\", \"GO:0071453\")	lovastatin	HA1E	down	thresh1	GO:0009987|GO:0050896
query_1	TRUE	0.000648146	83	1771	33	0.0186335	0.39759	GO:1901532	GO:BP	regulation of hematopoietic progenitor cell differentiation	12265	24793	c(\"GO:0002244\", \"GO:0045595\")	lovastatin	HA1E	down	thresh1	GO:0002376|GO:0009987|GO:0032501|GO:0032502|GO:0065007	GO:0002520
query_1	TRUE	0.000767696	17	1771	13	0.00734049	0.764706	GO:1904872	GO:BP	regulation of telomerase RNA localization to Cajal body	12265	27777	c(\"GO:0032879\", \"GO:0090671\")	lovastatin	HA1E	down	thresh1	GO:0051179|GO:0065007
query_1	TRUE	0.000784985	125	1771	43	0.0242801	0.344	GO:0002218	GO:BP	activation of innate immune response	12265	885	c(\"GO:0002253\", \"GO:0045089\")	lovastatin	HA1E	down	thresh1	GO:0002376|GO:0044419|GO:0050896|GO:0065007	GO:0002253|GO:0006955
query_1	TRUE	0.00082989	179	1771	55	0.0310559	0.307263	GO:0045333	GO:BP	cellular respiration	12265	13267	GO:0015980	lovastatin	HA1E	down	thresh1	GO:0008152|GO:0009987
query_1	TRUE	0.00112123	105	1771	38	0.0214568	0.361905	GO:0038095	GO:BP	Fc-epsilon receptor signaling pathway	12265	11212	GO:0038093	lovastatin	HA1E	down	thresh1	GO:0002376|GO:0009987|GO:0023052|GO:0050896|GO:0065007	GO:0006955
query_1	TRUE	0.00151402	472	1771	112	0.0632411	0.237288	GO:0034655	GO:BP	nucleobase-containing compound catabolic process	12265	10037	c(\"GO:0006139\", \"GO:0019439\", \"GO:0044270\", \"GO:0046700\", \"GO:1901361\")	lovastatin	HA1E	down	thresh1	GO:0008152|GO:0009987		GO:0006139
query_1	TRUE	0.00173925	128	1771	43	0.0242801	0.335938	GO:0051028	GO:BP	mRNA transport	12265	15569	GO:0050658	lovastatin	HA1E	down	thresh1	GO:0051179
query_1	TRUE	0.00176634	211	1771	61	0.0344438	0.2891	GO:0009165	GO:BP	nucleotide biosynthetic process	12265	3776	c(\"GO:0009117\", \"GO:1901293\")	lovastatin	HA1E	down	thresh1	GO:0008152|GO:0009987		GO:0006139
query_1	TRUE	0.00178967	90	1771	34	0.0191982	0.377778	GO:0008033	GO:BP	tRNA processing	12265	3515	c(\"GO:0006399\", \"GO:0034470\")	lovastatin	HA1E	down	thresh1	GO:0008152|GO:0009987		GO:0006139
query_1	TRUE	0.00182457	275	1771	74	0.0417843	0.269091	GO:0006260	GO:BP	DNA replication	12265	2287	GO:0034645	lovastatin	HA1E	down	thresh1	GO:0008152|GO:0009987
query_1	TRUE	0.00184506	59	1771	26	0.014681	0.440678	GO:0090502	GO:BP	RNA phosphodiester bond hydrolysis, endonucleolytic	12265	21523	GO:0090501	lovastatin	HA1E	down	thresh1	GO:0008152|GO:0009987		GO:0006139
query_1	TRUE	0.00238406	422	1771	102	0.0575946	0.241706	GO:0007005	GO:BP	mitochondrion organization	12265	2941	GO:0006996	lovastatin	HA1E	down	thresh1	GO:0009987
query_1	TRUE	0.00239656	18	1771	13	0.00734049	0.722222	GO:0090672	GO:BP	telomerase RNA localization	12265	21610	GO:0006403	lovastatin	HA1E	down	thresh1	GO:0051179
query_1	TRUE	0.00239656	18	1771	13	0.00734049	0.722222	GO:0090685	GO:BP	RNA localization to nucleus	12265	21619	GO:0006403	lovastatin	HA1E	down	thresh1	GO:0051179
query_1	TRUE	0.00239656	18	1771	13	0.00734049	0.722222	GO:0090671	GO:BP	telomerase RNA localization to Cajal body	12265	21609	c(\"GO:0090670\", \"GO:0090672\")	lovastatin	HA1E	down	thresh1	GO:0051179
query_1	TRUE	0.00239656	18	1771	13	0.00734049	0.722222	GO:0090670	GO:BP	RNA localization to Cajal body	12265	21608	GO:0090685	lovastatin	HA1E	down	thresh1	GO:0051179
query_1	TRUE	0.00258133	213	1771	61	0.0344438	0.286385	GO:0071453	GO:BP	cellular response to oxygen levels	12265	19531	c(\"GO:0070482\", \"GO:0070887\")	lovastatin	HA1E	down	thresh1	GO:0009987|GO:0050896
query_1	TRUE	0.00268232	4989	1771	823	0.464709	0.164963	GO:1901564	GO:BP	organonitrogen compound metabolic process	12265	24824	c(\"GO:0006807\", \"GO:0071704\")	lovastatin	HA1E	down	thresh1	GO:0008152
query_1	TRUE	0.00311177	214	1771	61	0.0344438	0.285047	GO:1901293	GO:BP	nucleoside phosphate biosynthetic process	12265	24573	c(\"GO:0006753\", \"GO:0034654\", \"GO:0090407\")	lovastatin	HA1E	down	thresh1	GO:0008152|GO:0009987		GO:0006139
query_1	TRUE	0.00323179	340	1771	86	0.0485601	0.252941	GO:0036293	GO:BP	response to decreased oxygen levels	12265	11028	GO:0070482	lovastatin	HA1E	down	thresh1	GO:0050896
query_1	TRUE	0.00381957	858	1771	179	0.101073	0.208625	GO:0009894	GO:BP	regulation of catabolic process	12265	4227	c(\"GO:0009056\", \"GO:0019222\")	lovastatin	HA1E	down	thresh1	GO:0008152|GO:0065007
query_1	TRUE	0.00414599	127	1771	42	0.0237154	0.330709	GO:0001738	GO:BP	morphogenesis of a polarized epithelium	12265	534	GO:0002009	lovastatin	HA1E	down	thresh1	GO:0032502
query_1	TRUE	0.00437527	187	1771	55	0.0310559	0.294118	GO:0006457	GO:BP	protein folding	12265	2450	GO:0009987	lovastatin	HA1E	down	thresh1	GO:0009987
query_1	TRUE	0.00468157	110	1771	38	0.0214568	0.345455	GO:0006119	GO:BP	oxidative phosphorylation	12265	2156	c(\"GO:0009060\", \"GO:0046034\")	lovastatin	HA1E	down	thresh1	GO:0008152|GO:0009987
query_1	TRUE	0.00484965	164	1771	50	0.0282326	0.304878	GO:0038093	GO:BP	Fc receptor signaling pathway	12265	11210	GO:0002768	lovastatin	HA1E	down	thresh1	GO:0002376|GO:0009987|GO:0023052|GO:0050896|GO:0065007	GO:0006955
query_1	TRUE	0.00493493	861	1771	179	0.101073	0.207898	GO:0006082	GO:BP	organic acid metabolic process	12265	2123	c(\"GO:0044237\", \"GO:0044281\", \"GO:0071704\")	lovastatin	HA1E	down	thresh1	GO:0008152|GO:0009987
query_1	TRUE	0.0049383	85	1771	32	0.0180689	0.376471	GO:0010972	GO:BP	negative regulation of G2/M transition of mitotic cell cycle	12265	5103	c(\"GO:0000086\", \"GO:0010389\", \"GO:1901991\", \"GO:1902750\")	lovastatin	HA1E	down	thresh1	GO:0009987|GO:0065007
query_1	TRUE	0.00556681	160	1771	49	0.027668	0.30625	GO:0002478	GO:BP	antigen processing and presentation of exogenous peptide antigen	12265	1133	c(\"GO:0019884\", \"GO:0048002\")	lovastatin	HA1E	down	thresh1	GO:0002376	GO:0019882
query_1	TRUE	0.00647929	366	1771	90	0.0508187	0.245902	GO:0008380	GO:BP	RNA splicing	12265	3621	GO:0006396	lovastatin	HA1E	down	thresh1	GO:0008152|GO:0009987		GO:0006139
query_1	TRUE	0.00698797	836	1771	174	0.0982496	0.208134	GO:0043436	GO:BP	oxoacid metabolic process	12265	12355	GO:0006082	lovastatin	HA1E	down	thresh1	GO:0008152|GO:0009987
query_1	TRUE	0.00768843	279	1771	73	0.0412196	0.261649	GO:0006520	GO:BP	cellular amino acid metabolic process	12265	2506	c(\"GO:0019752\", \"GO:0044238\", \"GO:1901564\")	lovastatin	HA1E	down	thresh1	GO:0008152|GO:0009987		GO:0006520
query_1	TRUE	0.00788036	171	1771	51	0.0287973	0.298246	GO:0043624	GO:BP	cellular protein complex disassembly	12265	12490	GO:0032984	lovastatin	HA1E	down	thresh1	GO:0009987
query_1	TRUE	0.00926503	87	1771	32	0.0180689	0.367816	GO:1902750	GO:BP	negative regulation of cell cycle G2/M phase transition	12265	25858	c(\"GO:0044839\", \"GO:1901988\", \"GO:1902749\")	lovastatin	HA1E	down	thresh1	GO:0009987|GO:0065007
query_1	TRUE	0.0094439	255	1771	68	0.0383964	0.266667	GO:0015980	GO:BP	energy derivation by oxidation of organic compounds	12265	5642	GO:0006091	lovastatin	HA1E	down	thresh1	GO:0008152|GO:0009987
query_1	TRUE	0.00991002	3810	1771	643	0.363072	0.168766	GO:0044267	GO:BP	cellular protein metabolic process	12265	12744	c(\"GO:0019538\", \"GO:0044260\")	lovastatin	HA1E	down	thresh1	GO:0008152|GO:0009987		GO:0019538
query_1	TRUE	0.0105112	163	1771	49	0.027668	0.300613	GO:0071347	GO:BP	cellular response to interleukin-1	12265	19432	c(\"GO:0070555\", \"GO:0071345\")	lovastatin	HA1E	down	thresh1	GO:0009987|GO:0050896
query_1	TRUE	0.0111744	328	1771	82	0.0463015	0.25	GO:0001666	GO:BP	response to hypoxia	12265	496	c(\"GO:0006950\", \"GO:0036293\")	lovastatin	HA1E	down	thresh1	GO:0050896
query_1	TRUE	0.0113969	365	1771	89	0.0502541	0.243836	GO:0070482	GO:BP	response to oxygen levels	12265	18937	GO:0009628	lovastatin	HA1E	down	thresh1	GO:0050896
query_1	TRUE	0.0116731	10	1771	9	0.00508187	0.9	GO:0001522	GO:BP	pseudouridine synthesis	12265	443	GO:0009451	lovastatin	HA1E	down	thresh1	GO:0008152|GO:0009987		GO:0006139
query_1	TRUE	0.0117093	813	1771	169	0.0954263	0.207872	GO:0019752	GO:BP	carboxylic acid metabolic process	12265	6976	GO:0043436	lovastatin	HA1E	down	thresh1	GO:0008152|GO:0009987
query_1	TRUE	0.0132814	35	1771	18	0.0101637	0.514286	GO:0097064	GO:BP	ncRNA export from nucleus	12265	21689	GO:0006405	lovastatin	HA1E	down	thresh1	GO:0009987|GO:0051179
query_1	TRUE	0.0133098	409	1771	97	0.0547713	0.237164	GO:0006397	GO:BP	mRNA processing	12265	2401	c(\"GO:0006396\", \"GO:0016071\")	lovastatin	HA1E	down	thresh1	GO:0008152|GO:0009987		GO:0006139
query_1	TRUE	0.013932	76	1771	29	0.0163749	0.381579	GO:0033238	GO:BP	regulation of cellular amine metabolic process	12265	9338	c(\"GO:0031323\", \"GO:0044106\", \"GO:0051171\")	lovastatin	HA1E	down	thresh1	GO:0008152|GO:0009987|GO:0065007
query_1	TRUE	0.0143972	174	1771	51	0.0287973	0.293103	GO:0050852	GO:BP	T cell receptor signaling pathway	12265	15417	GO:0050851	lovastatin	HA1E	down	thresh1	GO:0002376|GO:0009987|GO:0023052|GO:0050896|GO:0065007	GO:0002253|GO:0006955
query_1	TRUE	0.0153739	362	1771	88	0.0496894	0.243094	GO:0019693	GO:BP	ribose phosphate metabolic process	12265	6935	c(\"GO:0006796\", \"GO:0019637\", \"GO:1901135\")	lovastatin	HA1E	down	thresh1	GO:0008152|GO:0009987
query_1	TRUE	0.0155524	32	1771	17	0.0095991	0.53125	GO:0000460	GO:BP	maturation of 5.8S rRNA	12265	204	GO:0006364	lovastatin	HA1E	down	thresh1	GO:0008152|GO:0009987		GO:0006139
query_1	TRUE	0.0163106	20	1771	13	0.00734049	0.65	GO:0010499	GO:BP	proteasomal ubiquitin-independent protein catabolic process	12265	4679	GO:0010498	lovastatin	HA1E	down	thresh1	GO:0008152|GO:0009987		GO:0019538
query_1	TRUE	0.0179602	254	1771	67	0.0378317	0.26378	GO:0032984	GO:BP	protein-containing complex disassembly	12265	9198	c(\"GO:0022411\", \"GO:0043933\")	lovastatin	HA1E	down	thresh1	GO:0009987
query_1	TRUE	0.0180618	295	1771	75	0.042349	0.254237	GO:0000375	GO:BP	RNA splicing, via transesterification reactions	12265	154	GO:0008380	lovastatin	HA1E	down	thresh1	GO:0008152|GO:0009987		GO:0006139
query_1	TRUE	0.0185566	39	1771	19	0.0107284	0.487179	GO:0030490	GO:BP	maturation of SSU-rRNA	12265	7894	c(\"GO:0006364\", \"GO:0042274\")	lovastatin	HA1E	down	thresh1	GO:0008152|GO:0009987		GO:0006139
query_1	TRUE	0.0188184	505	1771	114	0.0643704	0.225743	GO:0046700	GO:BP	heterocycle catabolic process	12265	14349	c(\"GO:0044248\", \"GO:0046483\")	lovastatin	HA1E	down	thresh1	GO:0008152|GO:0009987
query_1	TRUE	0.0224342	3597	1771	608	0.343309	0.16903	GO:0009059	GO:BP	macromolecule biosynthetic process	12265	3675	c(\"GO:0043170\", \"GO:1901576\")	lovastatin	HA1E	down	thresh1	GO:0008152
query_1	TRUE	0.0228205	148	1771	45	0.0254094	0.304054	GO:0009152	GO:BP	purine ribonucleotide biosynthetic process	12265	3764	c(\"GO:0006164\", \"GO:0009150\", \"GO:0009260\")	lovastatin	HA1E	down	thresh1	GO:0008152|GO:0009987		GO:0006139
query_1	TRUE	0.0257511	177	1771	51	0.0287973	0.288136	GO:0048002	GO:BP	antigen processing and presentation of peptide antigen	12265	14527	GO:0019882	lovastatin	HA1E	down	thresh1	GO:0002376	GO:0019882
query_1	TRUE	0.0257511	177	1771	51	0.0287973	0.288136	GO:0072522	GO:BP	purine-containing compound biosynthetic process	12265	20372	c(\"GO:0018130\", \"GO:0019438\", \"GO:0044271\", \"GO:0072521\", \"GO:1901362\", \"GO:1901566\")	lovastatin	HA1E	down	thresh1	GO:0008152|GO:0009987
query_1	TRUE	0.028794	168	1771	49	0.027668	0.291667	GO:0019884	GO:BP	antigen processing and presentation of exogenous antigen	12265	7019	GO:0019882	lovastatin	HA1E	down	thresh1	GO:0002376	GO:0019882
query_1	TRUE	0.0298386	237	1771	63	0.0355731	0.265823	GO:0070646	GO:BP	protein modification by small protein removal	12265	19033	c(\"GO:0006508\", \"GO:0070647\")	lovastatin	HA1E	down	thresh1	GO:0008152|GO:0009987		GO:0019538
query_1	TRUE	0.0313662	521	1771	116	0.0654997	0.222649	GO:0019439	GO:BP	aromatic compound catabolic process	12265	6697	c(\"GO:0006725\", \"GO:0044248\")	lovastatin	HA1E	down	thresh1	GO:0008152|GO:0009987
query_1	TRUE	0.0349635	169	1771	49	0.027668	0.289941	GO:0006164	GO:BP	purine nucleotide biosynthetic process	12265	2193	c(\"GO:0006163\", \"GO:0009165\", \"GO:0072522\")	lovastatin	HA1E	down	thresh1	GO:0008152|GO:0009987		GO:0006139
query_1	TRUE	0.0357604	127	1771	40	0.0225861	0.314961	GO:0035567	GO:BP	non-canonical Wnt signaling pathway	12265	10505	GO:0016055	lovastatin	HA1E	down	thresh1	GO:0009987|GO:0023052|GO:0050896|GO:0065007
query_1	TRUE	0.0363653	27	1771	15	0.00846979	0.555556	GO:0042407	GO:BP	cristae formation	12265	11765	GO:0007007	lovastatin	HA1E	down	thresh1	GO:0009987
query_1	TRUE	0.0374685	353	1771	85	0.0479955	0.240793	GO:0009259	GO:BP	ribonucleotide metabolic process	12265	3869	c(\"GO:0009117\", \"GO:0019693\")	lovastatin	HA1E	down	thresh1	GO:0008152|GO:0009987		GO:0006139
query_1	TRUE	0.0385647	184	1771	52	0.0293619	0.282609	GO:0045089	GO:BP	positive regulation of innate immune response	12265	13161	c(\"GO:0002833\", \"GO:0031349\", \"GO:0032103\", \"GO:0045087\", \"GO:0045088\", \"GO:0050778\")	lovastatin	HA1E	down	thresh1	GO:0002376|GO:0044419|GO:0050896|GO:0065007	GO:0006955
query_1	TRUE	0.0399514	92	1771	32	0.0180689	0.347826	GO:0006406	GO:BP	mRNA export from nucleus	12265	2410	c(\"GO:0006405\", \"GO:0010467\", \"GO:0051028\", \"GO:0071427\")	lovastatin	HA1E	down	thresh1	GO:0008152|GO:0009987|GO:0051179
query_1	TRUE	0.0399514	92	1771	32	0.0180689	0.347826	GO:0071427	GO:BP	mRNA-containing ribonucleoprotein complex export from nucleus	12265	19511	GO:0071426	lovastatin	HA1E	down	thresh1	GO:0009987|GO:0051179
query_1	TRUE	0.0425142	3546	1771	598	0.337662	0.168641	GO:0034645	GO:BP	cellular macromolecule biosynthetic process	12265	10031	c(\"GO:0009059\", \"GO:0044249\", \"GO:0044260\")	lovastatin	HA1E	down	thresh1	GO:0008152|GO:0009987
query_1	TRUE	0.0438038	724	1771	151	0.0852626	0.208564	GO:0031329	GO:BP	regulation of cellular catabolic process	12265	8287	c(\"GO:0009894\", \"GO:0031323\", \"GO:0044248\")	lovastatin	HA1E	down	thresh1	GO:0008152|GO:0009987|GO:0065007
query_1	TRUE	0.0480819	34	1771	17	0.0095991	0.5	GO:0051031	GO:BP	tRNA transport	12265	15572	GO:0050658	lovastatin	HA1E	down	thresh1	GO:0051179
query_1	TRUE	0.0487471	382	1771	90	0.0508187	0.235602	GO:0034248	GO:BP	regulation of cellular amide metabolic process	12265	9823	c(\"GO:0031323\", \"GO:0043603\", \"GO:0051171\")	lovastatin	HA1E	down	thresh1	GO:0008152|GO:0009987|GO:0065007
query_1	TRUE	3.09447e-55	386	1870	193	0.103209	0.5	GO:0022613	GO:BP	ribonucleoprotein complex biogenesis	12265	7628	GO:0044085	mevastatin	HA1E	down	thresh1	GO:0009987
query_1	TRUE	1.20029e-53	777	1870	295	0.157754	0.379665	GO:0006396	GO:BP	RNA processing	12265	2400	c(\"GO:0010467\", \"GO:0016070\")	mevastatin	HA1E	down	thresh1	GO:0008152|GO:0009987		GO:0006139
query_1	TRUE	2.01434e-43	396	1870	180	0.0962567	0.454545	GO:0034660	GO:BP	ncRNA metabolic process	12265	10040	GO:0016070	mevastatin	HA1E	down	thresh1	GO:0008152|GO:0009987		GO:0006139
query_1	TRUE	2.48536e-43	271	1870	143	0.0764706	0.527675	GO:0042254	GO:BP	ribosome biogenesis	12265	11668	GO:0022613	mevastatin	HA1E	down	thresh1	GO:0009987
query_1	TRUE	1.33428e-40	336	1870	159	0.0850267	0.473214	GO:0034470	GO:BP	ncRNA processing	12265	9964	c(\"GO:0006396\", \"GO:0034660\")	mevastatin	HA1E	down	thresh1	GO:0008152|GO:0009987		GO:0006139
query_1	TRUE	2.86563e-38	700	1870	249	0.133155	0.355714	GO:0016071	GO:BP	mRNA metabolic process	12265	5688	GO:0016070	mevastatin	HA1E	down	thresh1	GO:0008152|GO:0009987		GO:0006139
query_1	TRUE	1.95501e-35	4669	1870	971	0.519251	0.207967	GO:0034641	GO:BP	cellular nitrogen compound metabolic process	12265	10027	c(\"GO:0006807\", \"GO:0044237\")	mevastatin	HA1E	down	thresh1	GO:0008152|GO:0009987
query_1	TRUE	6.04967e-33	219	1870	114	0.0609626	0.520548	GO:0006364	GO:BP	rRNA processing	12265	2374	c(\"GO:0016072\", \"GO:0034470\", \"GO:0042254\")	mevastatin	HA1E	down	thresh1	GO:0008152|GO:0009987		GO:0006139
query_1	TRUE	5.84782e-32	223	1870	114	0.0609626	0.511211	GO:0016072	GO:BP	rRNA metabolic process	12265	5689	GO:0034660	mevastatin	HA1E	down	thresh1	GO:0008152|GO:0009987		GO:0006139
query_1	TRUE	1.17723e-29	4250	1870	883	0.472193	0.207765	GO:0046483	GO:BP	heterocycle metabolic process	12265	14204	GO:0044237	mevastatin	HA1E	down	thresh1	GO:0008152|GO:0009987
query_1	TRUE	9.63567e-29	4105	1870	856	0.457754	0.208526	GO:0006139	GO:BP	nucleobase-containing compound metabolic process	12265	2173	c(\"GO:0006725\", \"GO:0034641\", \"GO:0044238\", \"GO:0046483\", \"GO:1901360\")	mevastatin	HA1E	down	thresh1	GO:0008152|GO:0009987		GO:0006139
query_1	TRUE	2.34031e-28	4292	1870	885	0.473262	0.206198	GO:0006725	GO:BP	cellular aromatic compound metabolic process	12265	2705	GO:0044237	mevastatin	HA1E	down	thresh1	GO:0008152|GO:0009987
query_1	TRUE	1.93022e-27	7641	1870	1387	0.741711	0.181521	GO:0044237	GO:BP	cellular metabolic process	12265	12725	c(\"GO:0008152\", \"GO:0009987\")	mevastatin	HA1E	down	thresh1	GO:0008152|GO:0009987
query_1	TRUE	2.07216e-26	551	1870	191	0.102139	0.346642	GO:0006412	GO:BP	translation	12265	2415	c(\"GO:0010467\", \"GO:0034645\", \"GO:0043043\", \"GO:0044267\")	mevastatin	HA1E	down	thresh1	GO:0008152|GO:0009987		GO:0019538
query_1	TRUE	5.12255e-26	1369	1870	363	0.194118	0.265157	GO:1901566	GO:BP	organonitrogen compound biosynthetic process	12265	24826	c(\"GO:1901564\", \"GO:1901576\")	mevastatin	HA1E	down	thresh1	GO:0008152
query_1	TRUE	9.15497e-25	4490	1870	903	0.482888	0.201114	GO:1901360	GO:BP	organic cyclic compound metabolic process	12265	24636	GO:0071704	mevastatin	HA1E	down	thresh1	GO:0008152
query_1	TRUE	1.18921e-24	575	1870	193	0.103209	0.335652	GO:0043043	GO:BP	peptide biosynthetic process	12265	12141	c(\"GO:0006518\", \"GO:0043604\", \"GO:1901566\")	mevastatin	HA1E	down	thresh1	GO:0008152|GO:0009987
query_1	TRUE	3.93875e-24	682	1870	216	0.115508	0.316716	GO:0043604	GO:BP	amide biosynthetic process	12265	12473	c(\"GO:0043603\", \"GO:0044271\")	mevastatin	HA1E	down	thresh1	GO:0008152|GO:0009987
query_1	TRUE	2.13231e-23	356	1870	138	0.0737968	0.38764	GO:0006401	GO:BP	RNA catabolic process	12265	2405	c(\"GO:0016070\", \"GO:0034655\", \"GO:0044265\")	mevastatin	HA1E	down	thresh1	GO:0008152|GO:0009987		GO:0006139
query_1	TRUE	2.13594e-23	2574	1870	577	0.308556	0.224165	GO:0044085	GO:BP	cellular component biogenesis	12265	12668	GO:0071840	mevastatin	HA1E	down	thresh1	GO:0009987
query_1	TRUE	1.33263e-21	325	1870	127	0.0679144	0.390769	GO:0006402	GO:BP	mRNA catabolic process	12265	2406	c(\"GO:0006401\", \"GO:0010629\", \"GO:0016071\")	mevastatin	HA1E	down	thresh1	GO:0008152|GO:0009987|GO:0065007		GO:0006139
query_1	TRUE	1.57762e-21	7078	1870	1284	0.686631	0.181407	GO:0006807	GO:BP	nitrogen compound metabolic process	12265	2776	GO:0008152	mevastatin	HA1E	down	thresh1	GO:0008152
query_1	TRUE	2.66977e-21	5125	1870	989	0.528877	0.192976	GO:0071840	GO:BP	cellular component organization or biogenesis	12265	19815	GO:0009987	mevastatin	HA1E	down	thresh1	GO:0009987
query_1	TRUE	1.76518e-20	8223	1870	1442	0.771123	0.175362	GO:0008152	GO:BP	metabolic process	12265	3544	GO:0008150	mevastatin	HA1E	down	thresh1	GO:0008152
query_1	TRUE	2.38506e-20	366	1870	135	0.0721925	0.368852	GO:0008380	GO:BP	RNA splicing	12265	3621	GO:0006396	mevastatin	HA1E	down	thresh1	GO:0008152|GO:0009987		GO:0006139
query_1	TRUE	2.94399e-20	295	1870	117	0.0625668	0.39661	GO:0000375	GO:BP	RNA splicing, via transesterification reactions	12265	154	GO:0008380	mevastatin	HA1E	down	thresh1	GO:0008152|GO:0009987		GO:0006139
query_1	TRUE	3.93428e-20	409	1870	145	0.0775401	0.354523	GO:0006397	GO:BP	mRNA processing	12265	2401	c(\"GO:0006396\", \"GO:0016071\")	mevastatin	HA1E	down	thresh1	GO:0008152|GO:0009987		GO:0006139
query_1	TRUE	1.76118e-19	518	1870	169	0.0903743	0.326255	GO:0010608	GO:BP	posttranscriptional regulation of gene expression	12265	4767	GO:0010468	mevastatin	HA1E	down	thresh1	GO:0008152|GO:0065007
query_1	TRUE	3.06088e-19	7401	1870	1321	0.706417	0.178489	GO:0044238	GO:BP	primary metabolic process	12265	12726	GO:0008152	mevastatin	HA1E	down	thresh1	GO:0008152
query_1	TRUE	5.79539e-19	292	1870	114	0.0609626	0.390411	GO:0000398	GO:BP	mRNA splicing, via spliceosome	12265	168	c(\"GO:0000377\", \"GO:0006397\")	mevastatin	HA1E	down	thresh1	GO:0008152|GO:0009987		GO:0006139
query_1	TRUE	5.79539e-19	292	1870	114	0.0609626	0.390411	GO:0000377	GO:BP	RNA splicing, via transesterification reactions with bulged adenosine as nucleophile	12265	156	GO:0000375	mevastatin	HA1E	down	thresh1	GO:0008152|GO:0009987		GO:0006139
query_1	TRUE	8.64485e-19	3696	1870	749	0.400535	0.202652	GO:0090304	GO:BP	nucleic acid metabolic process	12265	21373	c(\"GO:0006139\", \"GO:0043170\")	mevastatin	HA1E	down	thresh1	GO:0008152|GO:0009987		GO:0006139
query_1	TRUE	9.02439e-19	1548	1870	375	0.200535	0.242248	GO:0043933	GO:BP	protein-containing complex subunit organization	12265	12553	GO:0016043	mevastatin	HA1E	down	thresh1	GO:0009987
query_1	TRUE	2.59044e-18	472	1870	156	0.0834225	0.330508	GO:0034655	GO:BP	nucleobase-containing compound catabolic process	12265	10037	c(\"GO:0006139\", \"GO:0019439\", \"GO:0044270\", \"GO:0046700\", \"GO:1901361\")	mevastatin	HA1E	down	thresh1	GO:0008152|GO:0009987		GO:0006139
query_1	TRUE	5.1794e-18	703	1870	206	0.11016	0.29303	GO:0006518	GO:BP	peptide metabolic process	12265	2505	c(\"GO:0043603\", \"GO:1901564\")	mevastatin	HA1E	down	thresh1	GO:0008152|GO:0009987
query_1	TRUE	1.49851e-17	7880	1870	1382	0.739037	0.175381	GO:0071704	GO:BP	organic substance metabolic process	12265	19739	GO:0008152	mevastatin	HA1E	down	thresh1	GO:0008152
query_1	TRUE	2.82567e-17	308	1870	115	0.0614973	0.373377	GO:1903311	GO:BP	regulation of mRNA metabolic process	12265	26352	c(\"GO:0016071\", \"GO:0051252\")	mevastatin	HA1E	down	thresh1	GO:0008152|GO:0009987|GO:0065007		GO:0006139
query_1	TRUE	3.39985e-17	858	1870	236	0.126203	0.275058	GO:0034622	GO:BP	cellular protein-containing complex assembly	12265	10013	GO:0065003	mevastatin	HA1E	down	thresh1	GO:0009987
query_1	TRUE	1.37761e-16	916	1870	246	0.131551	0.268559	GO:0043603	GO:BP	cellular amide metabolic process	12265	12472	GO:0034641	mevastatin	HA1E	down	thresh1	GO:0008152|GO:0009987
query_1	TRUE	2.57009e-16	505	1870	159	0.0850267	0.314851	GO:0046700	GO:BP	heterocycle catabolic process	12265	14349	c(\"GO:0044248\", \"GO:0046483\")	mevastatin	HA1E	down	thresh1	GO:0008152|GO:0009987
query_1	TRUE	4.39301e-16	521	1870	162	0.086631	0.31094	GO:0019439	GO:BP	aromatic compound catabolic process	12265	6697	c(\"GO:0006725\", \"GO:0044248\")	mevastatin	HA1E	down	thresh1	GO:0008152|GO:0009987
query_1	TRUE	6.12689e-16	4306	1870	835	0.446524	0.193915	GO:0010467	GO:BP	gene expression	12265	4661	GO:0043170	mevastatin	HA1E	down	thresh1	GO:0008152
query_1	TRUE	1.17133e-15	173	1870	77	0.0411765	0.445087	GO:0071826	GO:BP	ribonucleoprotein complex subunit organization	12265	19802	GO:0043933	mevastatin	HA1E	down	thresh1	GO:0009987
query_1	TRUE	1.22876e-15	3328	1870	674	0.360428	0.202524	GO:0016070	GO:BP	RNA metabolic process	12265	5687	GO:0090304	mevastatin	HA1E	down	thresh1	GO:0008152|GO:0009987		GO:0006139
query_1	TRUE	1.65858e-15	509	1870	158	0.084492	0.310413	GO:0044270	GO:BP	cellular nitrogen compound catabolic process	12265	12746	c(\"GO:0034641\", \"GO:0044248\")	mevastatin	HA1E	down	thresh1	GO:0008152|GO:0009987
query_1	TRUE	5.80962e-15	166	1870	74	0.0395722	0.445783	GO:0022618	GO:BP	ribonucleoprotein complex assembly	12265	7633	c(\"GO:0022613\", \"GO:0034622\", \"GO:0071826\")	mevastatin	HA1E	down	thresh1	GO:0009987
query_1	TRUE	5.95046e-15	4499	1870	861	0.460428	0.191376	GO:1901576	GO:BP	organic substance biosynthetic process	12265	24835	c(\"GO:0009058\", \"GO:0071704\")	mevastatin	HA1E	down	thresh1	GO:0008152
query_1	TRUE	3.00034e-14	152	1870	69	0.0368984	0.453947	GO:0009060	GO:BP	aerobic respiration	12265	3676	GO:0045333	mevastatin	HA1E	down	thresh1	GO:0008152|GO:0009987
query_1	TRUE	3.10469e-14	4572	1870	869	0.464706	0.19007	GO:0009058	GO:BP	biosynthetic process	12265	3674	GO:0008152	mevastatin	HA1E	down	thresh1	GO:0008152
query_1	TRUE	3.85221e-14	1329	1870	318	0.170053	0.239278	GO:0065003	GO:BP	protein-containing complex assembly	12265	18660	c(\"GO:0022607\", \"GO:0043933\")	mevastatin	HA1E	down	thresh1	GO:0009987
query_1	TRUE	7.62064e-14	187	1870	78	0.0417112	0.417112	GO:0006403	GO:BP	RNA localization	12265	2407	GO:0033036	mevastatin	HA1E	down	thresh1	GO:0051179
query_1	TRUE	1.11905e-13	548	1870	162	0.086631	0.29562	GO:1901361	GO:BP	organic cyclic compound catabolic process	12265	24637	c(\"GO:1901360\", \"GO:1901575\")	mevastatin	HA1E	down	thresh1	GO:0008152
query_1	TRUE	1.404e-13	131	1870	62	0.0331551	0.473282	GO:0006399	GO:BP	tRNA metabolic process	12265	2403	GO:0034660	mevastatin	HA1E	down	thresh1	GO:0008152|GO:0009987		GO:0006139
query_1	TRUE	4.97778e-13	251	1870	93	0.0497326	0.370518	GO:0046034	GO:BP	ATP metabolic process	12265	13778	GO:0008152	mevastatin	HA1E	down	thresh1	GO:0008152
query_1	TRUE	6.45203e-13	932	1870	238	0.127273	0.255365	GO:0044265	GO:BP	cellular macromolecule catabolic process	12265	12743	c(\"GO:0009057\", \"GO:0044248\", \"GO:0044260\")	mevastatin	HA1E	down	thresh1	GO:0008152|GO:0009987
query_1	TRUE	9.94407e-13	108	1870	54	0.028877	0.5	GO:0071166	GO:BP	ribonucleoprotein complex localization	12265	19292	GO:0051641	mevastatin	HA1E	down	thresh1	GO:0009987|GO:0051179
query_1	TRUE	3.1714e-12	3574	1870	698	0.373262	0.195299	GO:0044271	GO:BP	cellular nitrogen compound biosynthetic process	12265	12747	c(\"GO:0034641\", \"GO:0044249\")	mevastatin	HA1E	down	thresh1	GO:0008152|GO:0009987
query_1	TRUE	3.3399e-12	107	1870	53	0.0283422	0.495327	GO:0071426	GO:BP	ribonucleoprotein complex export from nucleus	12265	19510	c(\"GO:0031503\", \"GO:0051168\", \"GO:0071166\")	mevastatin	HA1E	down	thresh1	GO:0009987|GO:0051179
query_1	TRUE	4.29069e-12	179	1870	73	0.0390374	0.407821	GO:0045333	GO:BP	cellular respiration	12265	13267	GO:0015980	mevastatin	HA1E	down	thresh1	GO:0008152|GO:0009987
query_1	TRUE	5.81575e-12	203	1870	79	0.042246	0.389163	GO:0043487	GO:BP	regulation of RNA stability	12265	12402	c(\"GO:0006401\", \"GO:0010608\", \"GO:0031329\", \"GO:0051252\", \"GO:0065008\")	mevastatin	HA1E	down	thresh1	GO:0008152|GO:0009987|GO:0065007		GO:0006139
query_1	TRUE	8.69295e-12	422	1870	130	0.0695187	0.308057	GO:0007005	GO:BP	mitochondrion organization	12265	2941	GO:0006996	mevastatin	HA1E	down	thresh1	GO:0009987
query_1	TRUE	1.13669e-11	4430	1870	833	0.445455	0.188036	GO:0044249	GO:BP	cellular biosynthetic process	12265	12733	c(\"GO:0009058\", \"GO:0044237\")	mevastatin	HA1E	down	thresh1	GO:0008152|GO:0009987
query_1	TRUE	1.49261e-11	198	1870	77	0.0411765	0.388889	GO:0043488	GO:BP	regulation of mRNA stability	12265	12403	c(\"GO:0043487\", \"GO:0061013\")	mevastatin	HA1E	down	thresh1	GO:0008152|GO:0009987|GO:0065007		GO:0006139
query_1	TRUE	4.06278e-11	112	1870	53	0.0283422	0.473214	GO:0140053	GO:BP	mitochondrial gene expression	12265	23006	GO:0010467	mevastatin	HA1E	down	thresh1	GO:0008152
query_1	TRUE	5.56239e-11	206	1870	78	0.0417112	0.378641	GO:0061013	GO:BP	regulation of mRNA catabolic process	12265	17813	c(\"GO:0006402\", \"GO:0010468\", \"GO:0031329\", \"GO:1903311\")	mevastatin	HA1E	down	thresh1	GO:0008152|GO:0009987|GO:0065007		GO:0006139
query_1	TRUE	1.03841e-10	6783	1870	1189	0.635829	0.175291	GO:0043170	GO:BP	macromolecule metabolic process	12265	12224	GO:0071704	mevastatin	HA1E	down	thresh1	GO:0008152
query_1	TRUE	2.42229e-10	76	1870	41	0.0219251	0.539474	GO:0031145	GO:BP	anaphase-promoting complex-dependent catabolic process	12265	8215	GO:0043161	mevastatin	HA1E	down	thresh1	GO:0008152|GO:0009987		GO:0019538
query_1	TRUE	3.14269e-10	106	1870	50	0.026738	0.471698	GO:0006405	GO:BP	RNA export from nucleus	12265	2409	c(\"GO:0050658\", \"GO:0051168\")	mevastatin	HA1E	down	thresh1	GO:0009987|GO:0051179
query_1	TRUE	4.06084e-10	110	1870	51	0.0272727	0.463636	GO:0006119	GO:BP	oxidative phosphorylation	12265	2156	c(\"GO:0009060\", \"GO:0046034\")	mevastatin	HA1E	down	thresh1	GO:0008152|GO:0009987
query_1	TRUE	7.64101e-10	3085	1870	605	0.323529	0.19611	GO:0006996	GO:BP	organelle organization	12265	2933	GO:0016043	mevastatin	HA1E	down	thresh1	GO:0009987
query_1	TRUE	8.09836e-10	167	1870	66	0.0352941	0.39521	GO:0051168	GO:BP	nuclear export	12265	15683	GO:0006913	mevastatin	HA1E	down	thresh1	GO:0009987|GO:0051179
query_1	TRUE	8.93157e-10	179	1870	69	0.0368984	0.385475	GO:0000956	GO:BP	nuclear-transcribed mRNA catabolic process	12265	332	GO:0006402	mevastatin	HA1E	down	thresh1	GO:0008152|GO:0009987|GO:0065007		GO:0006139
query_1	TRUE	9.41304e-10	72	1870	39	0.0208556	0.541667	GO:0006415	GO:BP	translational termination	12265	2418	c(\"GO:0006412\", \"GO:0043624\")	mevastatin	HA1E	down	thresh1	GO:0008152|GO:0009987		GO:0019538
query_1	TRUE	9.86374e-10	296	1870	97	0.0518717	0.327703	GO:0051169	GO:BP	nuclear transport	12265	15684	GO:0046907	mevastatin	HA1E	down	thresh1	GO:0009987|GO:0051179
query_1	TRUE	1.36591e-09	293	1870	96	0.0513369	0.327645	GO:0006913	GO:BP	nucleocytoplasmic transport	12265	2866	GO:0051169	mevastatin	HA1E	down	thresh1	GO:0009987|GO:0051179
query_1	TRUE	1.75513e-09	1121	1870	262	0.140107	0.23372	GO:0009057	GO:BP	macromolecule catabolic process	12265	3673	c(\"GO:0043170\", \"GO:1901575\")	mevastatin	HA1E	down	thresh1	GO:0008152
query_1	TRUE	1.91695e-09	58	1870	34	0.0181818	0.586207	GO:0070126	GO:BP	mitochondrial translational termination	12265	18706	c(\"GO:0006415\", \"GO:0032543\")	mevastatin	HA1E	down	thresh1	GO:0008152|GO:0009987		GO:0019538
query_1	TRUE	1.9328e-09	440	1870	128	0.0684492	0.290909	GO:0006091	GO:BP	generation of precursor metabolites and energy	12265	2131	GO:0044237	mevastatin	HA1E	down	thresh1	GO:0008152|GO:0009987
query_1	TRUE	1.99005e-09	61	1870	35	0.0187166	0.57377	GO:0042273	GO:BP	ribosomal large subunit biogenesis	12265	11681	c(\"GO:0022613\", \"GO:0042254\")	mevastatin	HA1E	down	thresh1	GO:0009987
query_1	TRUE	3.86552e-09	59	1870	34	0.0181818	0.576271	GO:0070125	GO:BP	mitochondrial translational elongation	12265	18705	c(\"GO:0006414\", \"GO:0032543\")	mevastatin	HA1E	down	thresh1	GO:0008152|GO:0009987		GO:0019538
query_1	TRUE	5.27734e-09	4953	1870	900	0.481283	0.181708	GO:0016043	GO:BP	cellular component organization	12265	5665	GO:0071840	mevastatin	HA1E	down	thresh1	GO:0009987
query_1	TRUE	8.15037e-09	174	1870	66	0.0352941	0.37931	GO:0019083	GO:BP	viral transcription	12265	6462	c(\"GO:0016032\", \"GO:0019080\")	mevastatin	HA1E	down	thresh1	GO:0044419
query_1	TRUE	1.42011e-08	90	1870	43	0.0229947	0.477778	GO:0032543	GO:BP	mitochondrial translation	12265	8860	c(\"GO:0006412\", \"GO:0140053\")	mevastatin	HA1E	down	thresh1	GO:0008152|GO:0009987		GO:0019538
query_1	TRUE	1.44924e-08	255	1870	85	0.0454545	0.333333	GO:0015980	GO:BP	energy derivation by oxidation of organic compounds	12265	5642	GO:0006091	mevastatin	HA1E	down	thresh1	GO:0008152|GO:0009987
query_1	TRUE	1.96812e-08	157	1870	61	0.0326203	0.388535	GO:0051236	GO:BP	establishment of RNA localization	12265	15740	c(\"GO:0006403\", \"GO:0051234\")	mevastatin	HA1E	down	thresh1	GO:0051179
query_1	TRUE	2.66276e-08	154	1870	60	0.0320856	0.38961	GO:0050658	GO:BP	RNA transport	12265	15295	c(\"GO:0050657\", \"GO:0051236\")	mevastatin	HA1E	down	thresh1	GO:0051179
query_1	TRUE	2.66276e-08	154	1870	60	0.0320856	0.38961	GO:0050657	GO:BP	nucleic acid transport	12265	15294	GO:0015931	mevastatin	HA1E	down	thresh1	GO:0051179
query_1	TRUE	3.54398e-08	128	1870	53	0.0283422	0.414062	GO:0051028	GO:BP	mRNA transport	12265	15569	GO:0050658	mevastatin	HA1E	down	thresh1	GO:0051179
query_1	TRUE	3.68752e-08	92	1870	43	0.0229947	0.467391	GO:0006406	GO:BP	mRNA export from nucleus	12265	2410	c(\"GO:0006405\", \"GO:0010467\", \"GO:0051028\", \"GO:0071427\")	mevastatin	HA1E	down	thresh1	GO:0008152|GO:0009987|GO:0051179
query_1	TRUE	3.68752e-08	92	1870	43	0.0229947	0.467391	GO:0071427	GO:BP	mRNA-containing ribonucleoprotein complex export from nucleus	12265	19511	GO:0071426	mevastatin	HA1E	down	thresh1	GO:0009987|GO:0051179
query_1	TRUE	3.82315e-08	72	1870	37	0.0197861	0.513889	GO:1902036	GO:BP	regulation of hematopoietic stem cell differentiation	12265	25265	c(\"GO:0060218\", \"GO:1901532\", \"GO:2000736\")	mevastatin	HA1E	down	thresh1	GO:0002376|GO:0009987|GO:0032501|GO:0032502|GO:0065007	GO:0002520
query_1	TRUE	5.45654e-08	3546	1870	670	0.358289	0.188945	GO:0034645	GO:BP	cellular macromolecule biosynthetic process	12265	10031	c(\"GO:0009059\", \"GO:0044249\", \"GO:0044260\")	mevastatin	HA1E	down	thresh1	GO:0008152|GO:0009987
query_1	TRUE	6.03883e-08	3597	1870	678	0.362567	0.18849	GO:0009059	GO:BP	macromolecule biosynthetic process	12265	3675	c(\"GO:0043170\", \"GO:1901576\")	mevastatin	HA1E	down	thresh1	GO:0008152
query_1	TRUE	6.09823e-08	4989	1870	899	0.480749	0.180196	GO:1901564	GO:BP	organonitrogen compound metabolic process	12265	24824	c(\"GO:0006807\", \"GO:0071704\")	mevastatin	HA1E	down	thresh1	GO:0008152
query_1	TRUE	7.27699e-08	90	1870	42	0.0224599	0.466667	GO:0008033	GO:BP	tRNA processing	12265	3515	c(\"GO:0006399\", \"GO:0034470\")	mevastatin	HA1E	down	thresh1	GO:0008152|GO:0009987		GO:0006139
query_1	TRUE	7.32538e-08	97	1870	44	0.0235294	0.453608	GO:0006414	GO:BP	translational elongation	12265	2417	c(\"GO:0006412\", \"GO:0034645\")	mevastatin	HA1E	down	thresh1	GO:0008152|GO:0009987		GO:0019538
query_1	TRUE	7.70712e-08	978	1870	229	0.12246	0.234151	GO:0010629	GO:BP	negative regulation of gene expression	12265	4787	c(\"GO:0010467\", \"GO:0010468\", \"GO:0010605\")	mevastatin	HA1E	down	thresh1	GO:0008152|GO:0065007
query_1	TRUE	1.10923e-07	195	1870	69	0.0368984	0.353846	GO:0015931	GO:BP	nucleobase-containing compound transport	12265	5598	c(\"GO:0071702\", \"GO:0071705\")	mevastatin	HA1E	down	thresh1	GO:0051179
query_1	TRUE	1.75973e-07	14	1870	14	0.00748663	1	GO:1904874	GO:BP	positive regulation of telomerase RNA localization to Cajal body	12265	27779	c(\"GO:0048518\", \"GO:0090671\", \"GO:1904872\")	mevastatin	HA1E	down	thresh1	GO:0051179|GO:0065007
query_1	TRUE	1.86217e-07	62	1870	33	0.0176471	0.532258	GO:0036388	GO:BP	pre-replicative complex assembly	12265	11087	c(\"GO:0006261\", \"GO:0065004\")	mevastatin	HA1E	down	thresh1	GO:0008152|GO:0009987
query_1	TRUE	2.12024e-07	11168	1870	1776	0.949733	0.159026	GO:0009987	GO:BP	cellular process	12265	4286	GO:0008150	mevastatin	HA1E	down	thresh1	GO:0009987
query_1	TRUE	2.26327e-07	181	1870	65	0.0347594	0.359116	GO:0006261	GO:BP	DNA-dependent DNA replication	12265	2288	GO:0006260	mevastatin	HA1E	down	thresh1	GO:0008152|GO:0009987
query_1	TRUE	3.39528e-07	42	1870	26	0.0139037	0.619048	GO:0007007	GO:BP	inner mitochondrial membrane organization	12265	2943	GO:0007006	mevastatin	HA1E	down	thresh1	GO:0009987
query_1	TRUE	3.63038e-07	446	1870	123	0.0657754	0.275785	GO:0072594	GO:BP	establishment of protein localization to organelle	12265	20407	c(\"GO:0033365\", \"GO:0045184\")	mevastatin	HA1E	down	thresh1	GO:0009987|GO:0051179
query_1	TRUE	3.6864e-07	225	1870	75	0.040107	0.333333	GO:0019080	GO:BP	viral gene expression	12265	6459	GO:0016032	mevastatin	HA1E	down	thresh1	GO:0044419
query_1	TRUE	4.44945e-07	70	1870	35	0.0187166	0.5	GO:0002479	GO:BP	antigen processing and presentation of exogenous peptide antigen via MHC class I, TAP-dependent	12265	1134	GO:0042590	mevastatin	HA1E	down	thresh1	GO:0002376	GO:0019882
query_1	TRUE	4.79521e-07	279	1870	87	0.0465241	0.311828	GO:0006520	GO:BP	cellular amino acid metabolic process	12265	2506	c(\"GO:0019752\", \"GO:0044238\", \"GO:1901564\")	mevastatin	HA1E	down	thresh1	GO:0008152|GO:0009987		GO:0006520
query_1	TRUE	5.58451e-07	84	1870	39	0.0208556	0.464286	GO:0022904	GO:BP	respiratory electron transport chain	12265	7639	c(\"GO:0022900\", \"GO:0045333\")	mevastatin	HA1E	down	thresh1	GO:0008152|GO:0009987
query_1	TRUE	7.49864e-07	71	1870	35	0.0187166	0.492958	GO:0042773	GO:BP	ATP synthesis coupled electron transport	12265	11983	c(\"GO:0006119\", \"GO:0022904\")	mevastatin	HA1E	down	thresh1	GO:0008152|GO:0009987
query_1	TRUE	7.49864e-07	71	1870	35	0.0187166	0.492958	GO:0042775	GO:BP	mitochondrial ATP synthesis coupled electron transport	12265	11985	GO:0042773	mevastatin	HA1E	down	thresh1	GO:0008152|GO:0009987
query_1	TRUE	8.81586e-07	85	1870	39	0.0208556	0.458824	GO:0060218	GO:BP	hematopoietic stem cell differentiation	12265	17052	c(\"GO:0002244\", \"GO:0048863\")	mevastatin	HA1E	down	thresh1	GO:0002376|GO:0009987|GO:0032501|GO:0032502	GO:0002520
query_1	TRUE	1.15983e-06	1424	1870	305	0.163102	0.214185	GO:0007049	GO:BP	cell cycle	12265	2976	GO:0009987	mevastatin	HA1E	down	thresh1	GO:0009987
query_1	TRUE	1.21997e-06	880	1870	206	0.11016	0.234091	GO:0000278	GO:BP	mitotic cell cycle	12265	118	GO:0007049	mevastatin	HA1E	down	thresh1	GO:0009987
query_1	TRUE	1.22875e-06	115	1870	47	0.0251337	0.408696	GO:0000184	GO:BP	nuclear-transcribed mRNA catabolic process, nonsense-mediated decay	12265	75	GO:0000956	mevastatin	HA1E	down	thresh1	GO:0008152|GO:0009987|GO:0065007		GO:0006139
query_1	TRUE	2.31671e-06	60	1870	31	0.0165775	0.516667	GO:0006521	GO:BP	regulation of cellular amino acid metabolic process	12265	2507	c(\"GO:0006520\", \"GO:0010565\", \"GO:0033238\", \"GO:0080090\")	mevastatin	HA1E	down	thresh1	GO:0008152|GO:0009987|GO:0065007		GO:0006520
query_1	TRUE	2.4632e-06	1701	1870	352	0.188235	0.206937	GO:0033554	GO:BP	cellular response to stress	12265	9546	c(\"GO:0006950\", \"GO:0051716\")	mevastatin	HA1E	down	thresh1	GO:0009987|GO:0050896
query_1	TRUE	2.65254e-06	2358	1870	464	0.248128	0.196777	GO:0022607	GO:BP	cellular component assembly	12265	7622	c(\"GO:0016043\", \"GO:0044085\")	mevastatin	HA1E	down	thresh1	GO:0009987
query_1	TRUE	3.38991e-06	99	1870	42	0.0224599	0.424242	GO:1990858	GO:BP	cellular response to lectin	12265	29136	GO:1990840	mevastatin	HA1E	down	thresh1	GO:0050896
query_1	TRUE	3.38991e-06	99	1870	42	0.0224599	0.424242	GO:1990840	GO:BP	response to lectin	12265	29126	GO:0009607	mevastatin	HA1E	down	thresh1	GO:0050896
query_1	TRUE	3.79189e-06	805	1870	190	0.101604	0.236025	GO:0033365	GO:BP	protein localization to organelle	12265	9428	GO:0034613	mevastatin	HA1E	down	thresh1	GO:0009987|GO:0051179
query_1	TRUE	3.98506e-06	130	1870	50	0.026738	0.384615	GO:0002181	GO:BP	cytoplasmic translation	12265	859	GO:0006412	mevastatin	HA1E	down	thresh1	GO:0008152|GO:0009987		GO:0019538
query_1	TRUE	4.28313e-06	175	1870	61	0.0326203	0.348571	GO:0006413	GO:BP	translational initiation	12265	2416	c(\"GO:0006412\", \"GO:0044237\")	mevastatin	HA1E	down	thresh1	GO:0008152|GO:0009987		GO:0019538
query_1	TRUE	4.59278e-06	58	1870	30	0.0160428	0.517241	GO:0042274	GO:BP	ribosomal small subunit biogenesis	12265	11682	c(\"GO:0022613\", \"GO:0042254\")	mevastatin	HA1E	down	thresh1	GO:0009987
query_1	TRUE	4.59278e-06	58	1870	30	0.0160428	0.517241	GO:0033108	GO:BP	mitochondrial respiratory chain complex assembly	12265	9277	c(\"GO:0007005\", \"GO:0034622\")	mevastatin	HA1E	down	thresh1	GO:0009987
query_1	TRUE	5.31843e-06	75	1870	35	0.0187166	0.466667	GO:0042590	GO:BP	antigen processing and presentation of exogenous peptide antigen via MHC class I	12265	11868	c(\"GO:0002474\", \"GO:0002478\")	mevastatin	HA1E	down	thresh1	GO:0002376	GO:0019882
query_1	TRUE	6.84932e-06	11551	1870	1816	0.971123	0.157216	GO:0008150	GO:BP	biological_process	12265	3543	character(0)	mevastatin	HA1E	down	thresh1
query_1	TRUE	8.19456e-06	83	1870	37	0.0197861	0.445783	GO:1901532	GO:BP	regulation of hematopoietic progenitor cell differentiation	12265	24793	c(\"GO:0002244\", \"GO:0045595\")	mevastatin	HA1E	down	thresh1	GO:0002376|GO:0009987|GO:0032501|GO:0032502|GO:0065007	GO:0002520
query_1	TRUE	8.59546e-06	94	1870	40	0.0213904	0.425532	GO:0060071	GO:BP	Wnt signaling pathway, planar cell polarity pathway	12265	16937	c(\"GO:0035567\", \"GO:0090175\")	mevastatin	HA1E	down	thresh1	GO:0009987|GO:0023052|GO:0032501|GO:0032502|GO:0050896|GO:0065007
query_1	TRUE	9.63615e-06	98	1870	41	0.0219251	0.418367	GO:0002223	GO:BP	stimulatory C-type lectin receptor signaling pathway	12265	889	c(\"GO:0002220\", \"GO:1990858\")	mevastatin	HA1E	down	thresh1	GO:0002376|GO:0009987|GO:0023052|GO:0044419|GO:0050896|GO:0065007	GO:0002253|GO:0006955
query_1	TRUE	1.1193e-05	1349	1870	287	0.153476	0.21275	GO:0046907	GO:BP	intracellular transport	12265	14486	c(\"GO:0006810\", \"GO:0051641\", \"GO:0051649\")	mevastatin	HA1E	down	thresh1	GO:0009987|GO:0051179
query_1	TRUE	1.40249e-05	1747	1870	356	0.190374	0.203778	GO:1901575	GO:BP	organic substance catabolic process	12265	24834	c(\"GO:0009056\", \"GO:0071704\")	mevastatin	HA1E	down	thresh1	GO:0008152
query_1	TRUE	1.61473e-05	237	1870	74	0.0395722	0.312236	GO:0070646	GO:BP	protein modification by small protein removal	12265	19033	c(\"GO:0006508\", \"GO:0070647\")	mevastatin	HA1E	down	thresh1	GO:0008152|GO:0009987		GO:0019538
query_1	TRUE	1.64652e-05	813	1870	189	0.10107	0.232472	GO:0019752	GO:BP	carboxylic acid metabolic process	12265	6976	GO:0043436	mevastatin	HA1E	down	thresh1	GO:0008152|GO:0009987
query_1	TRUE	1.67675e-05	5842	1870	1014	0.542246	0.173571	GO:0044260	GO:BP	cellular macromolecule metabolic process	12265	12740	c(\"GO:0043170\", \"GO:0044237\")	mevastatin	HA1E	down	thresh1	GO:0008152|GO:0009987
query_1	TRUE	1.85776e-05	96	1870	40	0.0213904	0.416667	GO:0090175	GO:BP	regulation of establishment of planar polarity	12265	21250	c(\"GO:0001736\", \"GO:2000027\")	mevastatin	HA1E	down	thresh1	GO:0032501|GO:0032502|GO:0065007
query_1	TRUE	1.9214e-05	64	1870	31	0.0165775	0.484375	GO:0019646	GO:BP	aerobic electron transport chain	12265	6890	c(\"GO:0006119\", \"GO:0009060\", \"GO:0022904\")	mevastatin	HA1E	down	thresh1	GO:0008152|GO:0009987
query_1	TRUE	2.07767e-05	326	1870	93	0.0497326	0.285276	GO:0006417	GO:BP	regulation of translation	12265	2419	c(\"GO:0006412\", \"GO:0010608\", \"GO:0032268\", \"GO:0034248\", \"GO:2000112\")	mevastatin	HA1E	down	thresh1	GO:0008152|GO:0009987|GO:0065007		GO:0019538
query_1	TRUE	2.12316e-05	762	1870	179	0.0957219	0.234908	GO:1903047	GO:BP	mitotic cell cycle process	12265	26133	c(\"GO:0000278\", \"GO:0022402\")	mevastatin	HA1E	down	thresh1	GO:0009987
query_1	TRUE	2.17436e-05	1505	1870	313	0.16738	0.207973	GO:0044281	GO:BP	small molecule metabolic process	12265	12753	GO:0008152	mevastatin	HA1E	down	thresh1	GO:0008152
query_1	TRUE	2.26615e-05	39	1870	23	0.0122995	0.589744	GO:0030490	GO:BP	maturation of SSU-rRNA	12265	7894	c(\"GO:0006364\", \"GO:0042274\")	mevastatin	HA1E	down	thresh1	GO:0008152|GO:0009987		GO:0006139
query_1	TRUE	2.4498e-05	93	1870	39	0.0208556	0.419355	GO:0002474	GO:BP	antigen processing and presentation of peptide antigen via MHC class I	12265	1129	GO:0048002	mevastatin	HA1E	down	thresh1	GO:0002376	GO:0019882
query_1	TRUE	2.83963e-05	3810	1870	695	0.371658	0.182415	GO:0044267	GO:BP	cellular protein metabolic process	12265	12744	c(\"GO:0019538\", \"GO:0044260\")	mevastatin	HA1E	down	thresh1	GO:0008152|GO:0009987		GO:0019538
query_1	TRUE	2.92612e-05	101	1870	41	0.0219251	0.405941	GO:0002220	GO:BP	innate immune response activating cell surface receptor signaling pathway	12265	886	c(\"GO:0002429\", \"GO:0002758\")	mevastatin	HA1E	down	thresh1	GO:0002376|GO:0009987|GO:0023052|GO:0044419|GO:0050896|GO:0065007	GO:0002253|GO:0006955
query_1	TRUE	3.10996e-05	187	1870	62	0.0331551	0.331551	GO:0006457	GO:BP	protein folding	12265	2450	GO:0009987	mevastatin	HA1E	down	thresh1	GO:0009987
query_1	TRUE	3.20213e-05	362	1870	100	0.0534759	0.276243	GO:0019693	GO:BP	ribose phosphate metabolic process	12265	6935	c(\"GO:0006796\", \"GO:0019637\", \"GO:1901135\")	mevastatin	HA1E	down	thresh1	GO:0008152|GO:0009987
query_1	TRUE	3.582e-05	52	1870	27	0.0144385	0.519231	GO:0042255	GO:BP	ribosome assembly	12265	11669	c(\"GO:0042254\", \"GO:0070925\")	mevastatin	HA1E	down	thresh1	GO:0009987
query_1	TRUE	4.18018e-05	102	1870	41	0.0219251	0.401961	GO:0002758	GO:BP	innate immune response-activating signal transduction	12265	1402	c(\"GO:0002218\", \"GO:0002757\")	mevastatin	HA1E	down	thresh1	GO:0002376|GO:0009987|GO:0023052|GO:0044419|GO:0050896|GO:0065007	GO:0002253|GO:0006955
query_1	TRUE	4.85186e-05	861	1870	196	0.104813	0.227642	GO:0006082	GO:BP	organic acid metabolic process	12265	2123	c(\"GO:0044237\", \"GO:0044281\", \"GO:0071704\")	mevastatin	HA1E	down	thresh1	GO:0008152|GO:0009987
query_1	TRUE	5.1855e-05	95	1870	39	0.0208556	0.410526	GO:0070498	GO:BP	interleukin-1-mediated signaling pathway	12265	18950	c(\"GO:0019221\", \"GO:0071347\")	mevastatin	HA1E	down	thresh1	GO:0009987|GO:0023052|GO:0050896|GO:0065007
query_1	TRUE	5.47978e-05	275	1870	81	0.0433155	0.294545	GO:0006260	GO:BP	DNA replication	12265	2287	GO:0034645	mevastatin	HA1E	down	thresh1	GO:0008152|GO:0009987
query_1	TRUE	5.96795e-05	836	1870	191	0.102139	0.228469	GO:0043436	GO:BP	oxoacid metabolic process	12265	12355	GO:0006082	mevastatin	HA1E	down	thresh1	GO:0008152|GO:0009987
query_1	TRUE	6.4182e-05	111	1870	43	0.0229947	0.387387	GO:0090501	GO:BP	RNA phosphodiester bond hydrolysis	12265	21522	c(\"GO:0016070\", \"GO:0090305\")	mevastatin	HA1E	down	thresh1	GO:0008152|GO:0009987		GO:0006139
query_1	TRUE	7.57656e-05	17	1870	14	0.00748663	0.823529	GO:1904872	GO:BP	regulation of telomerase RNA localization to Cajal body	12265	27777	c(\"GO:0032879\", \"GO:0090671\")	mevastatin	HA1E	down	thresh1	GO:0051179|GO:0065007
query_1	TRUE	8.17912e-05	85	1870	36	0.0192513	0.423529	GO:0010972	GO:BP	negative regulation of G2/M transition of mitotic cell cycle	12265	5103	c(\"GO:0000086\", \"GO:0010389\", \"GO:1901991\", \"GO:1902750\")	mevastatin	HA1E	down	thresh1	GO:0009987|GO:0065007
query_1	TRUE	8.17912e-05	85	1870	36	0.0192513	0.423529	GO:0048024	GO:BP	regulation of mRNA splicing, via spliceosome	12265	14544	c(\"GO:0000398\", \"GO:0043484\", \"GO:0050684\")	mevastatin	HA1E	down	thresh1	GO:0008152|GO:0009987|GO:0065007		GO:0006139
query_1	TRUE	0.000106693	858	1870	194	0.103743	0.226107	GO:0009894	GO:BP	regulation of catabolic process	12265	4227	c(\"GO:0009056\", \"GO:0019222\")	mevastatin	HA1E	down	thresh1	GO:0008152|GO:0065007
query_1	TRUE	0.000122059	125	1870	46	0.0245989	0.368	GO:0002218	GO:BP	activation of innate immune response	12265	885	c(\"GO:0002253\", \"GO:0045089\")	mevastatin	HA1E	down	thresh1	GO:0002376|GO:0044419|GO:0050896|GO:0065007	GO:0002253|GO:0006955
query_1	TRUE	0.000123036	61	1870	29	0.015508	0.47541	GO:0006353	GO:BP	DNA-templated transcription, termination	12265	2364	c(\"GO:0006351\", \"GO:0032774\")	mevastatin	HA1E	down	thresh1	GO:0008152|GO:0009987		GO:0006139
query_1	TRUE	0.000151355	98	1870	39	0.0208556	0.397959	GO:2000736	GO:BP	regulation of stem cell differentiation	12265	29917	c(\"GO:0045595\", \"GO:0048863\")	mevastatin	HA1E	down	thresh1	GO:0009987|GO:0032502|GO:0065007
query_1	TRUE	0.000162576	382	1870	102	0.0545455	0.267016	GO:0034248	GO:BP	regulation of cellular amide metabolic process	12265	9823	c(\"GO:0031323\", \"GO:0043603\", \"GO:0051171\")	mevastatin	HA1E	down	thresh1	GO:0008152|GO:0009987|GO:0065007
query_1	TRUE	0.000171254	427	1870	111	0.0593583	0.259953	GO:0009117	GO:BP	nucleotide metabolic process	12265	3731	GO:0006753	mevastatin	HA1E	down	thresh1	GO:0008152|GO:0009987		GO:0006139
query_1	TRUE	0.000172138	353	1870	96	0.0513369	0.271955	GO:0009259	GO:BP	ribonucleotide metabolic process	12265	3869	c(\"GO:0009117\", \"GO:0019693\")	mevastatin	HA1E	down	thresh1	GO:0008152|GO:0009987		GO:0006139
query_1	TRUE	0.000175292	87	1870	36	0.0192513	0.413793	GO:1902750	GO:BP	negative regulation of cell cycle G2/M phase transition	12265	25858	c(\"GO:0044839\", \"GO:1901988\", \"GO:1902749\")	mevastatin	HA1E	down	thresh1	GO:0009987|GO:0065007
query_1	TRUE	0.000194635	1057	1870	229	0.12246	0.216651	GO:0022402	GO:BP	cell cycle process	12265	7600	c(\"GO:0007049\", \"GO:0009987\")	mevastatin	HA1E	down	thresh1	GO:0009987
query_1	TRUE	0.000221149	103	1870	40	0.0213904	0.38835	GO:1903313	GO:BP	positive regulation of mRNA metabolic process	12265	26354	c(\"GO:0016071\", \"GO:0051254\", \"GO:1903311\")	mevastatin	HA1E	down	thresh1	GO:0008152|GO:0009987|GO:0065007		GO:0006139
query_1	TRUE	0.000225265	882	1870	197	0.105348	0.223356	GO:0051726	GO:BP	regulation of cell cycle	12265	16112	c(\"GO:0007049\", \"GO:0050794\")	mevastatin	HA1E	down	thresh1	GO:0009987|GO:0065007
query_1	TRUE	0.000246322	232	1870	70	0.0374332	0.301724	GO:0031503	GO:BP	protein-containing complex localization	12265	8362	GO:0051179	mevastatin	HA1E	down	thresh1	GO:0051179
query_1	TRUE	0.000292834	18	1870	14	0.00748663	0.777778	GO:0090685	GO:BP	RNA localization to nucleus	12265	21619	GO:0006403	mevastatin	HA1E	down	thresh1	GO:0051179
query_1	TRUE	0.000292834	18	1870	14	0.00748663	0.777778	GO:0090670	GO:BP	RNA localization to Cajal body	12265	21608	GO:0090685	mevastatin	HA1E	down	thresh1	GO:0051179
query_1	TRUE	0.000292834	18	1870	14	0.00748663	0.777778	GO:0090671	GO:BP	telomerase RNA localization to Cajal body	12265	21609	c(\"GO:0090670\", \"GO:0090672\")	mevastatin	HA1E	down	thresh1	GO:0051179
query_1	TRUE	0.000292834	18	1870	14	0.00748663	0.777778	GO:0090672	GO:BP	telomerase RNA localization	12265	21610	GO:0006403	mevastatin	HA1E	down	thresh1	GO:0051179
query_1	TRUE	0.000295182	166	1870	55	0.0294118	0.331325	GO:0046390	GO:BP	ribose phosphate biosynthetic process	12265	14130	c(\"GO:0019693\", \"GO:0090407\", \"GO:1901137\")	mevastatin	HA1E	down	thresh1	GO:0008152|GO:0009987
query_1	TRUE	0.000301766	907	1870	201	0.107487	0.22161	GO:0016032	GO:BP	viral process	12265	5659	GO:0008150	mevastatin	HA1E	down	thresh1	GO:0044419
query_1	TRUE	0.00030998	43	1870	23	0.0122995	0.534884	GO:0032981	GO:BP	mitochondrial respiratory chain complex I assembly	12265	9197	c(\"GO:0010257\", \"GO:0033108\")	mevastatin	HA1E	down	thresh1	GO:0009987
query_1	TRUE	0.00030998	43	1870	23	0.0122995	0.534884	GO:0010257	GO:BP	NADH dehydrogenase complex assembly	12265	4522	GO:0034622	mevastatin	HA1E	down	thresh1	GO:0009987
query_1	TRUE	0.000387118	216	1870	66	0.0352941	0.305556	GO:0006839	GO:BP	mitochondrial transport	12265	2801	GO:0006810	mevastatin	HA1E	down	thresh1	GO:0051179
query_1	TRUE	0.000391469	499	1870	124	0.0663102	0.248497	GO:0055086	GO:BP	nucleobase-containing small molecule metabolic process	12265	16839	c(\"GO:0006139\", \"GO:0044281\")	mevastatin	HA1E	down	thresh1	GO:0008152|GO:0009987		GO:0006139
query_1	TRUE	0.000427026	109	1870	41	0.0219251	0.376147	GO:0001736	GO:BP	establishment of planar polarity	12265	532	c(\"GO:0001738\", \"GO:0007164\")	mevastatin	HA1E	down	thresh1	GO:0032502
query_1	TRUE	0.000427026	109	1870	41	0.0219251	0.376147	GO:0007164	GO:BP	establishment of tissue polarity	12265	3077	GO:0009653	mevastatin	HA1E	down	thresh1	GO:0032502
query_1	TRUE	0.000523015	435	1870	111	0.0593583	0.255172	GO:0006753	GO:BP	nucleoside phosphate metabolic process	12265	2729	c(\"GO:0006796\", \"GO:0019637\", \"GO:0055086\")	mevastatin	HA1E	down	thresh1	GO:0008152|GO:0009987		GO:0006139
query_1	TRUE	0.000526894	75	1870	32	0.0171123	0.426667	GO:0061418	GO:BP	regulation of transcription from RNA polymerase II promoter in response to hypoxia	12265	18197	c(\"GO:0043618\", \"GO:0071456\")	mevastatin	HA1E	down	thresh1	GO:0008152|GO:0009987|GO:0050896|GO:0065007		GO:0006139
query_1	TRUE	0.000576339	114	1870	42	0.0224599	0.368421	GO:0035194	GO:BP	post-transcriptional gene silencing by RNA	12265	10245	c(\"GO:0016441\", \"GO:0031047\")	mevastatin	HA1E	down	thresh1	GO:0008152|GO:0009987|GO:0065007
query_1	TRUE	0.000650441	32	1870	19	0.0101604	0.59375	GO:0000460	GO:BP	maturation of 5.8S rRNA	12265	204	GO:0006364	mevastatin	HA1E	down	thresh1	GO:0008152|GO:0009987		GO:0006139
query_1	TRUE	0.000671424	35	1870	20	0.0106952	0.571429	GO:0097064	GO:BP	ncRNA export from nucleus	12265	21689	GO:0006405	mevastatin	HA1E	down	thresh1	GO:0009987|GO:0051179
query_1	TRUE	0.000778162	76	1870	32	0.0171123	0.421053	GO:0033238	GO:BP	regulation of cellular amine metabolic process	12265	9338	c(\"GO:0031323\", \"GO:0044106\", \"GO:0051171\")	mevastatin	HA1E	down	thresh1	GO:0008152|GO:0009987|GO:0065007
query_1	TRUE	0.000879439	339	1870	91	0.0486631	0.268437	GO:0009150	GO:BP	purine ribonucleotide metabolic process	12265	3762	c(\"GO:0006163\", \"GO:0009259\")	mevastatin	HA1E	down	thresh1	GO:0008152|GO:0009987		GO:0006139
query_1	TRUE	0.000985146	158	1870	52	0.0278075	0.329114	GO:0009260	GO:BP	ribonucleotide biosynthetic process	12265	3870	c(\"GO:0009165\", \"GO:0009259\", \"GO:0046390\")	mevastatin	HA1E	down	thresh1	GO:0008152|GO:0009987		GO:0006139
query_1	TRUE	0.00102197	73	1870	31	0.0165775	0.424658	GO:1900034	GO:BP	regulation of cellular response to heat	12265	23356	c(\"GO:0034605\", \"GO:0080135\")	mevastatin	HA1E	down	thresh1	GO:0009987|GO:0050896|GO:0065007
query_1	TRUE	0.00102197	73	1870	31	0.0165775	0.424658	GO:0031146	GO:BP	SCF-dependent proteasomal ubiquitin-dependent protein catabolic process	12265	8216	GO:0043161	mevastatin	HA1E	down	thresh1	GO:0008152|GO:0009987		GO:0019538
query_1	TRUE	0.00103903	116	1870	42	0.0224599	0.362069	GO:0050684	GO:BP	regulation of mRNA processing	12265	15312	c(\"GO:0006397\", \"GO:1903311\")	mevastatin	HA1E	down	thresh1	GO:0008152|GO:0009987|GO:0065007		GO:0006139
query_1	TRUE	0.00103903	116	1870	42	0.0224599	0.362069	GO:0016441	GO:BP	posttranscriptional gene silencing	12265	5828	c(\"GO:0010608\", \"GO:0016458\")	mevastatin	HA1E	down	thresh1	GO:0008152|GO:0009987|GO:0065007
query_1	TRUE	0.00105603	221	1870	66	0.0352941	0.298643	GO:0016579	GO:BP	protein deubiquitination	12265	5876	GO:0070646	mevastatin	HA1E	down	thresh1	GO:0008152|GO:0009987		GO:0019538
query_1	TRUE	0.00114794	163	1870	53	0.0283422	0.325153	GO:0071347	GO:BP	cellular response to interleukin-1	12265	19432	c(\"GO:0070555\", \"GO:0071345\")	mevastatin	HA1E	down	thresh1	GO:0009987|GO:0050896
query_1	TRUE	0.00123077	1812	1870	356	0.190374	0.196468	GO:0044248	GO:BP	cellular catabolic process	12265	12732	c(\"GO:0009056\", \"GO:0044237\")	mevastatin	HA1E	down	thresh1	GO:0008152|GO:0009987
query_1	TRUE	0.00123977	81	1870	33	0.0176471	0.407407	GO:1990542	GO:BP	mitochondrial transmembrane transport	12265	28991	c(\"GO:0006839\", \"GO:0055085\")	mevastatin	HA1E	down	thresh1	GO:0009987|GO:0051179
query_1	TRUE	0.00132359	85	1870	34	0.0181818	0.4	GO:0009141	GO:BP	nucleoside triphosphate metabolic process	12265	3753	GO:0006753	mevastatin	HA1E	down	thresh1	GO:0008152|GO:0009987		GO:0006139
query_1	TRUE	0.00144909	494	1870	121	0.0647059	0.244939	GO:0007346	GO:BP	regulation of mitotic cell cycle	12265	3238	c(\"GO:0000278\", \"GO:0051726\")	mevastatin	HA1E	down	thresh1	GO:0009987|GO:0065007
query_1	TRUE	0.00145434	109	1870	40	0.0213904	0.366972	GO:0043620	GO:BP	regulation of DNA-templated transcription in response to stress	12265	12488	c(\"GO:0006355\", \"GO:0033554\")	mevastatin	HA1E	down	thresh1	GO:0008152|GO:0009987|GO:0050896|GO:0065007		GO:0006139
query_1	TRUE	0.0015097	134	1870	46	0.0245989	0.343284	GO:0000723	GO:BP	telomere maintenance	12265	257	c(\"GO:0006259\", \"GO:0032200\", \"GO:0060249\")	mevastatin	HA1E	down	thresh1	GO:0008152|GO:0009987|GO:0065007		GO:0006139
query_1	TRUE	0.00175434	219	1870	65	0.0347594	0.296804	GO:0090305	GO:BP	nucleic acid phosphodiester bond hydrolysis	12265	21374	GO:0090304	mevastatin	HA1E	down	thresh1	GO:0008152|GO:0009987		GO:0006139
query_1	TRUE	0.00199913	834	1870	184	0.0983957	0.220624	GO:0070647	GO:BP	protein modification by small protein conjugation or removal	12265	19034	GO:0006464	mevastatin	HA1E	down	thresh1	GO:0008152|GO:0009987		GO:0019538
query_1	TRUE	0.00201041	102	1870	38	0.0203209	0.372549	GO:0045047	GO:BP	protein targeting to ER	12265	13134	c(\"GO:0006605\", \"GO:0072599\")	mevastatin	HA1E	down	thresh1	GO:0009987|GO:0051179
query_1	TRUE	0.00201073	98	1870	37	0.0197861	0.377551	GO:0098781	GO:BP	ncRNA transcription	12265	22155	GO:0006351	mevastatin	HA1E	down	thresh1	GO:0008152|GO:0009987		GO:0006139
query_1	TRUE	0.00222331	211	1870	63	0.0336898	0.298578	GO:0009165	GO:BP	nucleotide biosynthetic process	12265	3776	c(\"GO:0009117\", \"GO:1901293\")	mevastatin	HA1E	down	thresh1	GO:0008152|GO:0009987		GO:0006139
query_1	TRUE	0.00260925	111	1870	40	0.0213904	0.36036	GO:0031123	GO:BP	RNA 3'-end processing	12265	8196	GO:0006396	mevastatin	HA1E	down	thresh1	GO:0008152|GO:0009987		GO:0006139
query_1	TRUE	0.00267653	107	1870	39	0.0208556	0.364486	GO:0034605	GO:BP	cellular response to heat	12265	10003	c(\"GO:0009408\", \"GO:0033554\")	mevastatin	HA1E	down	thresh1	GO:0009987|GO:0050896
query_1	TRUE	0.00269629	132	1870	45	0.0240642	0.340909	GO:0031047	GO:BP	gene silencing by RNA	12265	8144	GO:0016458	mevastatin	HA1E	down	thresh1	GO:0008152|GO:0009987|GO:0065007
query_1	TRUE	0.0027228	103	1870	38	0.0203209	0.368932	GO:0043618	GO:BP	regulation of transcription from RNA polymerase II promoter in response to stress	12265	12486	c(\"GO:0006357\", \"GO:0043620\")	mevastatin	HA1E	down	thresh1	GO:0008152|GO:0009987|GO:0050896|GO:0065007		GO:0006139
query_1	TRUE	0.00316818	2119	1870	405	0.216578	0.191128	GO:0009056	GO:BP	catabolic process	12265	3672	GO:0008152	mevastatin	HA1E	down	thresh1	GO:0008152
query_1	TRUE	0.00324837	137	1870	46	0.0245989	0.335766	GO:0032200	GO:BP	telomere organization	12265	8604	GO:0051276	mevastatin	HA1E	down	thresh1	GO:0009987
query_1	TRUE	0.00358041	108	1870	39	0.0208556	0.361111	GO:0035195	GO:BP	gene silencing by miRNA	12265	10246	GO:0035194	mevastatin	HA1E	down	thresh1	GO:0008152|GO:0009987|GO:0065007
query_1	TRUE	0.00389811	364	1870	94	0.0502674	0.258242	GO:0006163	GO:BP	purine nucleotide metabolic process	12265	2192	c(\"GO:0009117\", \"GO:0072521\")	mevastatin	HA1E	down	thresh1	GO:0008152|GO:0009987		GO:0006139
query_1	TRUE	0.00396438	214	1870	63	0.0336898	0.294393	GO:1901293	GO:BP	nucleoside phosphate biosynthetic process	12265	24573	c(\"GO:0006753\", \"GO:0034654\", \"GO:0090407\")	mevastatin	HA1E	down	thresh1	GO:0008152|GO:0009987		GO:0006139
query_1	TRUE	0.00417463	121	1870	42	0.0224599	0.347107	GO:0007006	GO:BP	mitochondrial membrane organization	12265	2942	c(\"GO:0007005\", \"GO:0061024\")	mevastatin	HA1E	down	thresh1	GO:0009987
query_1	TRUE	0.00431438	196	1870	59	0.0315508	0.30102	GO:0036294	GO:BP	cellular response to decreased oxygen levels	12265	11029	c(\"GO:0036293\", \"GO:0071453\")	mevastatin	HA1E	down	thresh1	GO:0009987|GO:0050896
query_1	TRUE	0.00442159	187	1870	57	0.0304813	0.304813	GO:0070555	GO:BP	response to interleukin-1	12265	18976	GO:0034097	mevastatin	HA1E	down	thresh1	GO:0050896
query_1	TRUE	0.00461145	4243	1870	747	0.399465	0.176055	GO:0019538	GO:BP	protein metabolic process	12265	6791	c(\"GO:0043170\", \"GO:0044238\", \"GO:1901564\")	mevastatin	HA1E	down	thresh1	GO:0008152		GO:0019538
query_1	TRUE	0.00488577	745	1870	166	0.0887701	0.222819	GO:0006259	GO:BP	DNA metabolic process	12265	2286	c(\"GO:0044260\", \"GO:0090304\")	mevastatin	HA1E	down	thresh1	GO:0008152|GO:0009987		GO:0006139
query_1	TRUE	0.00491205	105	1870	38	0.0203209	0.361905	GO:0072599	GO:BP	establishment of protein localization to endoplasmic reticulum	12265	20412	c(\"GO:0070972\", \"GO:0072594\")	mevastatin	HA1E	down	thresh1	GO:0009987|GO:0051179
query_1	TRUE	0.00501081	29	1870	17	0.00909091	0.586207	GO:0000462	GO:BP	maturation of SSU-rRNA from tricistronic rRNA transcript (SSU-rRNA, 5.8S rRNA, LSU-rRNA)	12265	206	GO:0030490	mevastatin	HA1E	down	thresh1	GO:0008152|GO:0009987		GO:0006139
query_1	TRUE	0.00503426	32	1870	18	0.00962567	0.5625	GO:0071431	GO:BP	tRNA-containing ribonucleoprotein complex export from nucleus	12265	19515	GO:0071426	mevastatin	HA1E	down	thresh1	GO:0009987|GO:0051179
query_1	TRUE	0.00503426	32	1870	18	0.00962567	0.5625	GO:0006409	GO:BP	tRNA export from nucleus	12265	2413	c(\"GO:0051031\", \"GO:0071431\", \"GO:0097064\")	mevastatin	HA1E	down	thresh1	GO:0009987|GO:0051179
query_1	TRUE	0.00541942	188	1870	57	0.0304813	0.303191	GO:0071456	GO:BP	cellular response to hypoxia	12265	19534	c(\"GO:0001666\", \"GO:0033554\", \"GO:0036294\")	mevastatin	HA1E	down	thresh1	GO:0009987|GO:0050896
query_1	TRUE	0.00577313	216	1870	63	0.0336898	0.291667	GO:0065004	GO:BP	protein-DNA complex assembly	12265	18661	c(\"GO:0034622\", \"GO:0071824\")	mevastatin	HA1E	down	thresh1	GO:0009987
query_1	TRUE	0.0066168	127	1870	43	0.0229947	0.338583	GO:0001738	GO:BP	morphogenesis of a polarized epithelium	12265	534	GO:0002009	mevastatin	HA1E	down	thresh1	GO:0032502
query_1	TRUE	0.0066168	127	1870	43	0.0229947	0.338583	GO:0035567	GO:BP	non-canonical Wnt signaling pathway	12265	10505	GO:0016055	mevastatin	HA1E	down	thresh1	GO:0009987|GO:0023052|GO:0050896|GO:0065007
query_1	TRUE	0.00695725	90	1870	34	0.0181818	0.377778	GO:0006614	GO:BP	SRP-dependent cotranslational protein targeting to membrane	12265	2599	c(\"GO:0006613\", \"GO:0045047\")	mevastatin	HA1E	down	thresh1	GO:0009987|GO:0051179
query_1	TRUE	0.00705534	21	1870	14	0.00748663	0.666667	GO:0000466	GO:BP	maturation of 5.8S rRNA from tricistronic rRNA transcript (SSU-rRNA, 5.8S rRNA, LSU-rRNA)	12265	210	GO:0000460	mevastatin	HA1E	down	thresh1	GO:0008152|GO:0009987		GO:0006139
query_1	TRUE	0.00763033	16	1870	12	0.00641711	0.75	GO:0034471	GO:BP	ncRNA 5'-end processing	12265	9965	c(\"GO:0000966\", \"GO:0034470\")	mevastatin	HA1E	down	thresh1	GO:0008152|GO:0009987		GO:0006139
query_1	TRUE	0.00764834	379	1870	96	0.0513369	0.253298	GO:0072521	GO:BP	purine-containing compound metabolic process	12265	20371	c(\"GO:0006725\", \"GO:0034641\", \"GO:0046483\", \"GO:1901360\", \"GO:1901564\")	mevastatin	HA1E	down	thresh1	GO:0008152|GO:0009987
query_1	TRUE	0.00786645	213	1870	62	0.0331551	0.29108	GO:0071453	GO:BP	cellular response to oxygen levels	12265	19531	c(\"GO:0070482\", \"GO:0070887\")	mevastatin	HA1E	down	thresh1	GO:0009987|GO:0050896
query_1	TRUE	0.0088185	24	1870	15	0.00802139	0.625	GO:0000470	GO:BP	maturation of LSU-rRNA	12265	214	c(\"GO:0006364\", \"GO:0042273\")	mevastatin	HA1E	down	thresh1	GO:0008152|GO:0009987		GO:0006139
query_1	TRUE	0.00912231	124	1870	42	0.0224599	0.33871	GO:0043484	GO:BP	regulation of RNA splicing	12265	12399	c(\"GO:0008380\", \"GO:0010468\", \"GO:0051252\")	mevastatin	HA1E	down	thresh1	GO:0008152|GO:0009987|GO:0065007		GO:0006139
query_1	TRUE	0.009414	95	1870	35	0.0187166	0.368421	GO:0006613	GO:BP	cotranslational protein targeting to membrane	12265	2598	GO:0006612	mevastatin	HA1E	down	thresh1	GO:0009987|GO:0051179
query_1	TRUE	0.00977156	64	1870	27	0.0144385	0.421875	GO:0009142	GO:BP	nucleoside triphosphate biosynthetic process	12265	3754	c(\"GO:0009141\", \"GO:1901293\")	mevastatin	HA1E	down	thresh1	GO:0008152|GO:0009987		GO:0006139
query_1	TRUE	0.0132984	254	1870	70	0.0374332	0.275591	GO:0071824	GO:BP	protein-DNA complex subunit organization	12265	19800	GO:0043933	mevastatin	HA1E	down	thresh1	GO:0009987
query_1	TRUE	0.0146949	724	1870	160	0.0855615	0.220994	GO:0031329	GO:BP	regulation of cellular catabolic process	12265	8287	c(\"GO:0009894\", \"GO:0031323\", \"GO:0044248\")	mevastatin	HA1E	down	thresh1	GO:0008152|GO:0009987|GO:0065007
query_1	TRUE	0.0155199	69	1870	28	0.0149733	0.405797	GO:0009199	GO:BP	ribonucleoside triphosphate metabolic process	12265	3810	GO:0009141	mevastatin	HA1E	down	thresh1	GO:0008152|GO:0009987		GO:0006139
query_1	TRUE	0.0155823	148	1870	47	0.0251337	0.317568	GO:0009152	GO:BP	purine ribonucleotide biosynthetic process	12265	3764	c(\"GO:0006164\", \"GO:0009150\", \"GO:0009260\")	mevastatin	HA1E	down	thresh1	GO:0008152|GO:0009987		GO:0006139
query_1	TRUE	0.0157435	105	1870	37	0.0197861	0.352381	GO:0038095	GO:BP	Fc-epsilon receptor signaling pathway	12265	11212	GO:0038093	mevastatin	HA1E	down	thresh1	GO:0002376|GO:0009987|GO:0023052|GO:0050896|GO:0065007	GO:0006955
query_1	TRUE	0.0163119	12	1870	10	0.00534759	0.833333	GO:0099116	GO:BP	tRNA 5'-end processing	12265	22321	c(\"GO:0008033\", \"GO:0034471\")	mevastatin	HA1E	down	thresh1	GO:0008152|GO:0009987		GO:0006139
query_1	TRUE	0.0173117	34	1870	18	0.00962567	0.529412	GO:0051031	GO:BP	tRNA transport	12265	15572	GO:0050658	mevastatin	HA1E	down	thresh1	GO:0051179
query_1	TRUE	0.0173117	34	1870	18	0.00962567	0.529412	GO:0000387	GO:BP	spliceosomal snRNP assembly	12265	161	c(\"GO:0000398\", \"GO:0022618\")	mevastatin	HA1E	down	thresh1	GO:0008152|GO:0009987		GO:0006139
query_1	TRUE	0.0174771	171	1870	52	0.0278075	0.304094	GO:0043624	GO:BP	cellular protein complex disassembly	12265	12490	GO:0032984	mevastatin	HA1E	down	thresh1	GO:0009987
query_1	TRUE	0.0188109	140	1870	45	0.0240642	0.321429	GO:0022900	GO:BP	electron transport chain	12265	7638	GO:0006091	mevastatin	HA1E	down	thresh1	GO:0008152|GO:0009987
query_1	TRUE	0.0188277	474	1870	113	0.0604278	0.238397	GO:0044772	GO:BP	mitotic cell cycle phase transition	12265	13022	c(\"GO:0044770\", \"GO:1903047\")	mevastatin	HA1E	down	thresh1	GO:0009987
query_1	TRUE	0.0188489	31	1870	17	0.00909091	0.548387	GO:0006099	GO:BP	tricarboxylic acid cycle	12265	2136	c(\"GO:0009060\", \"GO:0044238\")	mevastatin	HA1E	down	thresh1	GO:0008152|GO:0009987		GO:0006099
query_1	TRUE	0.0189069	10	1870	9	0.00481283	0.9	GO:1904851	GO:BP	positive regulation of establishment of protein localization to telomere	12265	27760	c(\"GO:0070200\", \"GO:0070203\", \"GO:1904816\", \"GO:1904951\")	mevastatin	HA1E	down	thresh1	GO:0009987|GO:0051179|GO:0065007
query_1	TRUE	0.0189069	10	1870	9	0.00481283	0.9	GO:0001682	GO:BP	tRNA 5'-leader removal	12265	504	GO:0099116	mevastatin	HA1E	down	thresh1	GO:0008152|GO:0009987		GO:0006139
query_1	TRUE	0.0207181	66	1870	27	0.0144385	0.409091	GO:0006283	GO:BP	transcription-coupled nucleotide-excision repair	12265	2308	GO:0006289	mevastatin	HA1E	down	thresh1	GO:0008152|GO:0009987|GO:0050896		GO:0006139
query_1	TRUE	0.0207411	635	1870	143	0.0764706	0.225197	GO:0010564	GO:BP	regulation of cell cycle process	12265	4728	c(\"GO:0022402\", \"GO:0051726\")	mevastatin	HA1E	down	thresh1	GO:0009987|GO:0065007
query_1	TRUE	0.0209764	209	1870	60	0.0320856	0.287081	GO:1901991	GO:BP	negative regulation of mitotic cell cycle phase transition	12265	25220	c(\"GO:0044772\", \"GO:0045930\", \"GO:1901988\", \"GO:1901990\")	mevastatin	HA1E	down	thresh1	GO:0009987|GO:0065007
query_1	TRUE	0.0215888	257	1870	70	0.0374332	0.272374	GO:0045930	GO:BP	negative regulation of mitotic cell cycle	12265	13682	c(\"GO:0000278\", \"GO:0007346\", \"GO:0045786\")	mevastatin	HA1E	down	thresh1	GO:0009987|GO:0065007
query_1	TRUE	0.0217287	789	1870	171	0.0914439	0.21673	GO:0006886	GO:BP	intracellular protein transport	12265	2842	c(\"GO:0015031\", \"GO:0034613\", \"GO:0046907\")	mevastatin	HA1E	down	thresh1	GO:0009987|GO:0051179
query_1	TRUE	0.0223252	17	1870	12	0.00641711	0.705882	GO:0000966	GO:BP	RNA 5'-end processing	12265	342	GO:0006396	mevastatin	HA1E	down	thresh1	GO:0008152|GO:0009987		GO:0006139
query_1	TRUE	0.0249323	59	1870	25	0.013369	0.423729	GO:0090502	GO:BP	RNA phosphodiester bond hydrolysis, endonucleolytic	12265	21523	GO:0090501	mevastatin	HA1E	down	thresh1	GO:0008152|GO:0009987		GO:0006139
query_1	TRUE	0.0262713	38	1870	19	0.0101604	0.5	GO:0006120	GO:BP	mitochondrial electron transport, NADH to ubiquinone	12265	2157	c(\"GO:0019646\", \"GO:0042775\")	mevastatin	HA1E	down	thresh1	GO:0008152|GO:0009987
query_1	TRUE	0.0291537	45	1870	21	0.0112299	0.466667	GO:0007084	GO:BP	mitotic nuclear membrane reassembly	12265	3007	c(\"GO:0031468\", \"GO:0101024\")	mevastatin	HA1E	down	thresh1	GO:0009987
query_1	TRUE	0.0291537	45	1870	21	0.0112299	0.466667	GO:0101024	GO:BP	mitotic nuclear membrane organization	12265	22537	c(\"GO:0071763\", \"GO:0140014\", \"GO:1903047\")	mevastatin	HA1E	down	thresh1	GO:0009987
query_1	TRUE	0.0299159	160	1870	49	0.0262032	0.30625	GO:0002478	GO:BP	antigen processing and presentation of exogenous peptide antigen	12265	1133	c(\"GO:0019884\", \"GO:0048002\")	mevastatin	HA1E	down	thresh1	GO:0002376	GO:0019882
query_1	TRUE	0.0304368	359	1870	90	0.0481283	0.250696	GO:1901990	GO:BP	regulation of mitotic cell cycle phase transition	12265	25219	c(\"GO:0007346\", \"GO:0044772\", \"GO:1901987\")	mevastatin	HA1E	down	thresh1	GO:0009987|GO:0065007
query_1	TRUE	0.0309749	129	1870	42	0.0224599	0.325581	GO:0070972	GO:BP	protein localization to endoplasmic reticulum	12265	19228	GO:0033365	mevastatin	HA1E	down	thresh1	GO:0009987|GO:0051179
query_1	TRUE	0.0337061	125	1870	41	0.0219251	0.328	GO:0090263	GO:BP	positive regulation of canonical Wnt signaling pathway	12265	21333	c(\"GO:0030177\", \"GO:0060070\", \"GO:0060828\")	mevastatin	HA1E	down	thresh1	GO:0009987|GO:0023052|GO:0050896|GO:0065007
query_1	TRUE	0.0368436	184	1870	54	0.028877	0.293478	GO:0045089	GO:BP	positive regulation of innate immune response	12265	13161	c(\"GO:0002833\", \"GO:0031349\", \"GO:0032103\", \"GO:0045087\", \"GO:0045088\", \"GO:0050778\")	mevastatin	HA1E	down	thresh1	GO:0002376|GO:0044419|GO:0050896|GO:0065007	GO:0006955
query_1	TRUE	0.037416	29	1870	16	0.00855615	0.551724	GO:0006370	GO:BP	7-methylguanosine mRNA capping	12265	2379	c(\"GO:0006397\", \"GO:0009452\")	mevastatin	HA1E	down	thresh1	GO:0008152|GO:0009987		GO:0006139
query_1	TRUE	0.0406532	139	1870	44	0.0235294	0.316547	GO:0006090	GO:BP	pyruvate metabolic process	12265	2130	GO:0032787	mevastatin	HA1E	down	thresh1	GO:0008152|GO:0009987
query_1	TRUE	0.0421644	68	1870	27	0.0144385	0.397059	GO:0009144	GO:BP	purine nucleoside triphosphate metabolic process	12265	3756	GO:0009141	mevastatin	HA1E	down	thresh1	GO:0008152|GO:0009987		GO:0006139
query_1	TRUE	0.0449606	80	1870	30	0.0160428	0.375	GO:0060966	GO:BP	regulation of gene silencing by RNA	12265	17768	c(\"GO:0031047\", \"GO:0060968\")	mevastatin	HA1E	down	thresh1	GO:0008152|GO:0009987|GO:0065007
query_1	TRUE	0.0483771	57	1870	24	0.0128342	0.421053	GO:0009201	GO:BP	ribonucleoside triphosphate biosynthetic process	12265	3812	c(\"GO:0009142\", \"GO:0009199\")	mevastatin	HA1E	down	thresh1	GO:0008152|GO:0009987		GO:0006139
query_1	TRUE	0.0493889	307	1870	79	0.042246	0.257329	GO:0090150	GO:BP	establishment of protein localization to membrane	12265	21226	c(\"GO:0045184\", \"GO:0072657\")	mevastatin	HA1E	down	thresh1	GO:0009987|GO:0051179
query_1	TRUE	2.20061e-23	386	1497	128	0.0855043	0.331606	GO:0022613	GO:BP	ribonucleoprotein complex biogenesis	12265	7628	GO:0044085	rosuvastatin	HA1E	down	thresh1	GO:0009987
query_1	TRUE	7.62467e-21	271	1497	99	0.0661323	0.365314	GO:0042254	GO:BP	ribosome biogenesis	12265	11668	GO:0022613	rosuvastatin	HA1E	down	thresh1	GO:0009987
query_1	TRUE	3.72533e-19	777	1497	193	0.128925	0.248391	GO:0006396	GO:BP	RNA processing	12265	2400	c(\"GO:0010467\", \"GO:0016070\")	rosuvastatin	HA1E	down	thresh1	GO:0008152|GO:0009987		GO:0006139
query_1	TRUE	8.77499e-17	336	1497	106	0.0708083	0.315476	GO:0034470	GO:BP	ncRNA processing	12265	9964	c(\"GO:0006396\", \"GO:0034660\")	rosuvastatin	HA1E	down	thresh1	GO:0008152|GO:0009987		GO:0006139
query_1	TRUE	2.76978e-16	396	1497	117	0.0781563	0.295455	GO:0034660	GO:BP	ncRNA metabolic process	12265	10040	GO:0016070	rosuvastatin	HA1E	down	thresh1	GO:0008152|GO:0009987		GO:0006139
query_1	TRUE	5.98612e-16	4669	1497	735	0.490982	0.157421	GO:0034641	GO:BP	cellular nitrogen compound metabolic process	12265	10027	c(\"GO:0006807\", \"GO:0044237\")	rosuvastatin	HA1E	down	thresh1	GO:0008152|GO:0009987
query_1	TRUE	1.85546e-15	4490	1497	710	0.474282	0.158129	GO:1901360	GO:BP	organic cyclic compound metabolic process	12265	24636	GO:0071704	rosuvastatin	HA1E	down	thresh1	GO:0008152
query_1	TRUE	2.89054e-14	219	1497	77	0.0514362	0.351598	GO:0006364	GO:BP	rRNA processing	12265	2374	c(\"GO:0016072\", \"GO:0034470\", \"GO:0042254\")	rosuvastatin	HA1E	down	thresh1	GO:0008152|GO:0009987		GO:0006139
query_1	TRUE	7.09214e-14	4250	1497	672	0.448898	0.158118	GO:0046483	GO:BP	heterocycle metabolic process	12265	14204	GO:0044237	rosuvastatin	HA1E	down	thresh1	GO:0008152|GO:0009987
query_1	TRUE	9.75118e-14	223	1497	77	0.0514362	0.345291	GO:0016072	GO:BP	rRNA metabolic process	12265	5689	GO:0034660	rosuvastatin	HA1E	down	thresh1	GO:0008152|GO:0009987		GO:0006139
query_1	TRUE	1.33159e-13	4105	1497	652	0.435538	0.158831	GO:0006139	GO:BP	nucleobase-containing compound metabolic process	12265	2173	c(\"GO:0006725\", \"GO:0034641\", \"GO:0044238\", \"GO:0046483\", \"GO:1901360\")	rosuvastatin	HA1E	down	thresh1	GO:0008152|GO:0009987		GO:0006139
query_1	TRUE	1.42296e-13	4292	1497	676	0.45157	0.157502	GO:0006725	GO:BP	cellular aromatic compound metabolic process	12265	2705	GO:0044237	rosuvastatin	HA1E	down	thresh1	GO:0008152|GO:0009987
query_1	TRUE	1.89449e-12	7641	1497	1077	0.719439	0.14095	GO:0044237	GO:BP	cellular metabolic process	12265	12725	c(\"GO:0008152\", \"GO:0009987\")	rosuvastatin	HA1E	down	thresh1	GO:0008152|GO:0009987
query_1	TRUE	1.61397e-10	8223	1497	1134	0.757515	0.137906	GO:0008152	GO:BP	metabolic process	12265	3544	GO:0008150	rosuvastatin	HA1E	down	thresh1	GO:0008152
query_1	TRUE	2.81507e-10	7880	1497	1094	0.730795	0.138832	GO:0071704	GO:BP	organic substance metabolic process	12265	19739	GO:0008152	rosuvastatin	HA1E	down	thresh1	GO:0008152
query_1	TRUE	6.38988e-10	518	1497	125	0.0835003	0.241313	GO:0010608	GO:BP	posttranscriptional regulation of gene expression	12265	4767	GO:0010468	rosuvastatin	HA1E	down	thresh1	GO:0008152|GO:0065007
query_1	TRUE	9.93819e-10	2574	1497	430	0.287241	0.167055	GO:0044085	GO:BP	cellular component biogenesis	12265	12668	GO:0071840	rosuvastatin	HA1E	down	thresh1	GO:0009987
query_1	TRUE	1.12446e-09	4499	1497	683	0.456246	0.151812	GO:1901576	GO:BP	organic substance biosynthetic process	12265	24835	c(\"GO:0009058\", \"GO:0071704\")	rosuvastatin	HA1E	down	thresh1	GO:0008152
query_1	TRUE	1.2605e-09	4572	1497	692	0.462258	0.151356	GO:0009058	GO:BP	biosynthetic process	12265	3674	GO:0008152	rosuvastatin	HA1E	down	thresh1	GO:0008152
query_1	TRUE	1.63215e-09	7401	1497	1035	0.691383	0.139846	GO:0044238	GO:BP	primary metabolic process	12265	12726	GO:0008152	rosuvastatin	HA1E	down	thresh1	GO:0008152
query_1	TRUE	2.0113e-09	308	1497	86	0.0574482	0.279221	GO:1903311	GO:BP	regulation of mRNA metabolic process	12265	26352	c(\"GO:0016071\", \"GO:0051252\")	rosuvastatin	HA1E	down	thresh1	GO:0008152|GO:0009987|GO:0065007		GO:0006139
query_1	TRUE	2.28761e-09	700	1497	154	0.102872	0.22	GO:0016071	GO:BP	mRNA metabolic process	12265	5688	GO:0016070	rosuvastatin	HA1E	down	thresh1	GO:0008152|GO:0009987		GO:0006139
query_1	TRUE	3.38368e-08	1548	1497	279	0.186373	0.180233	GO:0043933	GO:BP	protein-containing complex subunit organization	12265	12553	GO:0016043	rosuvastatin	HA1E	down	thresh1	GO:0009987
query_1	TRUE	3.81674e-08	4306	1497	650	0.434202	0.150952	GO:0010467	GO:BP	gene expression	12265	4661	GO:0043170	rosuvastatin	HA1E	down	thresh1	GO:0008152
query_1	TRUE	5.36056e-08	7078	1497	989	0.660655	0.139729	GO:0006807	GO:BP	nitrogen compound metabolic process	12265	2776	GO:0008152	rosuvastatin	HA1E	down	thresh1	GO:0008152
query_1	TRUE	1.56421e-07	3696	1497	568	0.379426	0.15368	GO:0090304	GO:BP	nucleic acid metabolic process	12265	21373	c(\"GO:0006139\", \"GO:0043170\")	rosuvastatin	HA1E	down	thresh1	GO:0008152|GO:0009987		GO:0006139
query_1	TRUE	3.42062e-07	3328	1497	518	0.346025	0.155649	GO:0016070	GO:BP	RNA metabolic process	12265	5687	GO:0090304	rosuvastatin	HA1E	down	thresh1	GO:0008152|GO:0009987		GO:0006139
query_1	TRUE	4.44035e-07	1505	1497	268	0.179025	0.178073	GO:0044281	GO:BP	small molecule metabolic process	12265	12753	GO:0008152	rosuvastatin	HA1E	down	thresh1	GO:0008152
query_1	TRUE	7.91693e-07	14	1497	13	0.00868403	0.928571	GO:1904874	GO:BP	positive regulation of telomerase RNA localization to Cajal body	12265	27779	c(\"GO:0048518\", \"GO:0090671\", \"GO:1904872\")	rosuvastatin	HA1E	down	thresh1	GO:0051179|GO:0065007
query_1	TRUE	1.01939e-06	422	1497	100	0.0668003	0.236967	GO:0007005	GO:BP	mitochondrion organization	12265	2941	GO:0006996	rosuvastatin	HA1E	down	thresh1	GO:0009987
query_1	TRUE	1.84025e-06	42	1497	23	0.0153641	0.547619	GO:0007007	GO:BP	inner mitochondrial membrane organization	12265	2943	GO:0007006	rosuvastatin	HA1E	down	thresh1	GO:0009987
query_1	TRUE	2.3265e-06	206	1497	60	0.0400802	0.291262	GO:0061013	GO:BP	regulation of mRNA catabolic process	12265	17813	c(\"GO:0006402\", \"GO:0010468\", \"GO:0031329\", \"GO:1903311\")	rosuvastatin	HA1E	down	thresh1	GO:0008152|GO:0009987|GO:0065007		GO:0006139
query_1	TRUE	2.59782e-06	1369	1497	245	0.163661	0.178963	GO:1901566	GO:BP	organonitrogen compound biosynthetic process	12265	24826	c(\"GO:1901564\", \"GO:1901576\")	rosuvastatin	HA1E	down	thresh1	GO:0008152
query_1	TRUE	2.60717e-06	76	1497	32	0.0213761	0.421053	GO:0031145	GO:BP	anaphase-promoting complex-dependent catabolic process	12265	8215	GO:0043161	rosuvastatin	HA1E	down	thresh1	GO:0008152|GO:0009987		GO:0019538
query_1	TRUE	3.71366e-06	203	1497	59	0.0394122	0.29064	GO:0043487	GO:BP	regulation of RNA stability	12265	12402	c(\"GO:0006401\", \"GO:0010608\", \"GO:0031329\", \"GO:0051252\", \"GO:0065008\")	rosuvastatin	HA1E	down	thresh1	GO:0008152|GO:0009987|GO:0065007		GO:0006139
query_1	TRUE	3.81672e-06	198	1497	58	0.0387442	0.292929	GO:0043488	GO:BP	regulation of mRNA stability	12265	12403	c(\"GO:0043487\", \"GO:0061013\")	rosuvastatin	HA1E	down	thresh1	GO:0008152|GO:0009987|GO:0065007		GO:0006139
query_1	TRUE	4.0132e-06	5125	1497	741	0.49499	0.144585	GO:0071840	GO:BP	cellular component organization or biogenesis	12265	19815	GO:0009987	rosuvastatin	HA1E	down	thresh1	GO:0009987
query_1	TRUE	4.94233e-06	112	1497	40	0.0267201	0.357143	GO:0140053	GO:BP	mitochondrial gene expression	12265	23006	GO:0010467	rosuvastatin	HA1E	down	thresh1	GO:0008152
query_1	TRUE	1.09453e-05	4430	1497	651	0.43487	0.146953	GO:0044249	GO:BP	cellular biosynthetic process	12265	12733	c(\"GO:0009058\", \"GO:0044237\")	rosuvastatin	HA1E	down	thresh1	GO:0008152|GO:0009987
query_1	TRUE	1.38605e-05	1329	1497	236	0.157649	0.177577	GO:0065003	GO:BP	protein-containing complex assembly	12265	18660	c(\"GO:0022607\", \"GO:0043933\")	rosuvastatin	HA1E	down	thresh1	GO:0009987
query_1	TRUE	1.42422e-05	72	1497	30	0.0200401	0.416667	GO:0006415	GO:BP	translational termination	12265	2418	c(\"GO:0006412\", \"GO:0043624\")	rosuvastatin	HA1E	down	thresh1	GO:0008152|GO:0009987		GO:0019538
query_1	TRUE	2.38735e-05	99	1497	36	0.0240481	0.363636	GO:1990858	GO:BP	cellular response to lectin	12265	29136	GO:1990840	rosuvastatin	HA1E	down	thresh1	GO:0050896
query_1	TRUE	2.38735e-05	99	1497	36	0.0240481	0.363636	GO:1990840	GO:BP	response to lectin	12265	29126	GO:0009607	rosuvastatin	HA1E	down	thresh1	GO:0050896
query_1	TRUE	2.40436e-05	409	1497	94	0.0627923	0.229829	GO:0006397	GO:BP	mRNA processing	12265	2401	c(\"GO:0006396\", \"GO:0016071\")	rosuvastatin	HA1E	down	thresh1	GO:0008152|GO:0009987		GO:0006139
query_1	TRUE	2.75223e-05	95	1497	35	0.0233801	0.368421	GO:0070498	GO:BP	interleukin-1-mediated signaling pathway	12265	18950	c(\"GO:0019221\", \"GO:0071347\")	rosuvastatin	HA1E	down	thresh1	GO:0009987|GO:0023052|GO:0050896|GO:0065007
query_1	TRUE	5.06212e-05	179	1497	52	0.0347361	0.290503	GO:0045333	GO:BP	cellular respiration	12265	13267	GO:0015980	rosuvastatin	HA1E	down	thresh1	GO:0008152|GO:0009987
query_1	TRUE	6.16104e-05	440	1497	98	0.0654643	0.222727	GO:0006091	GO:BP	generation of precursor metabolites and energy	12265	2131	GO:0044237	rosuvastatin	HA1E	down	thresh1	GO:0008152|GO:0009987
query_1	TRUE	6.84389e-05	196	1497	55	0.0367401	0.280612	GO:0036294	GO:BP	cellular response to decreased oxygen levels	12265	11029	c(\"GO:0036293\", \"GO:0071453\")	rosuvastatin	HA1E	down	thresh1	GO:0009987|GO:0050896
query_1	TRUE	7.28505e-05	98	1497	35	0.0233801	0.357143	GO:0002223	GO:BP	stimulatory C-type lectin receptor signaling pathway	12265	889	c(\"GO:0002220\", \"GO:1990858\")	rosuvastatin	HA1E	down	thresh1	GO:0002376|GO:0009987|GO:0023052|GO:0044419|GO:0050896|GO:0065007	GO:0002253|GO:0006955
query_1	TRUE	9.41335e-05	17	1497	13	0.00868403	0.764706	GO:1904872	GO:BP	regulation of telomerase RNA localization to Cajal body	12265	27777	c(\"GO:0032879\", \"GO:0090671\")	rosuvastatin	HA1E	down	thresh1	GO:0051179|GO:0065007
query_1	TRUE	9.74586e-05	858	1497	163	0.108884	0.189977	GO:0034622	GO:BP	cellular protein-containing complex assembly	12265	10013	GO:0065003	rosuvastatin	HA1E	down	thresh1	GO:0009987
query_1	TRUE	9.79418e-05	366	1497	85	0.0567802	0.23224	GO:0008380	GO:BP	RNA splicing	12265	3621	GO:0006396	rosuvastatin	HA1E	down	thresh1	GO:0008152|GO:0009987		GO:0006139
query_1	TRUE	0.000113871	188	1497	53	0.0354041	0.281915	GO:0071456	GO:BP	cellular response to hypoxia	12265	19534	c(\"GO:0001666\", \"GO:0033554\", \"GO:0036294\")	rosuvastatin	HA1E	down	thresh1	GO:0009987|GO:0050896
query_1	TRUE	0.000121943	61	1497	26	0.0173681	0.42623	GO:0042273	GO:BP	ribosomal large subunit biogenesis	12265	11681	c(\"GO:0022613\", \"GO:0042254\")	rosuvastatin	HA1E	down	thresh1	GO:0009987
query_1	TRUE	0.000137881	158	1497	47	0.0313961	0.297468	GO:0009260	GO:BP	ribonucleotide biosynthetic process	12265	3870	c(\"GO:0009165\", \"GO:0009259\", \"GO:0046390\")	rosuvastatin	HA1E	down	thresh1	GO:0008152|GO:0009987		GO:0006139
query_1	TRUE	0.000155788	3574	1497	534	0.356713	0.149412	GO:0044271	GO:BP	cellular nitrogen compound biosynthetic process	12265	12747	c(\"GO:0034641\", \"GO:0044249\")	rosuvastatin	HA1E	down	thresh1	GO:0008152|GO:0009987
query_1	TRUE	0.000183374	101	1497	35	0.0233801	0.346535	GO:0002220	GO:BP	innate immune response activating cell surface receptor signaling pathway	12265	886	c(\"GO:0002429\", \"GO:0002758\")	rosuvastatin	HA1E	down	thresh1	GO:0002376|GO:0009987|GO:0023052|GO:0044419|GO:0050896|GO:0065007	GO:0002253|GO:0006955
query_1	TRUE	0.000237185	213	1497	57	0.0380762	0.267606	GO:0071453	GO:BP	cellular response to oxygen levels	12265	19531	c(\"GO:0070482\", \"GO:0070887\")	rosuvastatin	HA1E	down	thresh1	GO:0009987|GO:0050896
query_1	TRUE	0.000246832	102	1497	35	0.0233801	0.343137	GO:0002758	GO:BP	innate immune response-activating signal transduction	12265	1402	c(\"GO:0002218\", \"GO:0002757\")	rosuvastatin	HA1E	down	thresh1	GO:0002376|GO:0009987|GO:0023052|GO:0044419|GO:0050896|GO:0065007	GO:0002253|GO:0006955
query_1	TRUE	0.000262469	166	1497	48	0.0320641	0.289157	GO:0046390	GO:BP	ribose phosphate biosynthetic process	12265	14130	c(\"GO:0019693\", \"GO:0090407\", \"GO:1901137\")	rosuvastatin	HA1E	down	thresh1	GO:0008152|GO:0009987
query_1	TRUE	0.000284995	356	1497	82	0.0547762	0.230337	GO:0006401	GO:BP	RNA catabolic process	12265	2405	c(\"GO:0016070\", \"GO:0034655\", \"GO:0044265\")	rosuvastatin	HA1E	down	thresh1	GO:0008152|GO:0009987		GO:0006139
query_1	TRUE	0.000295602	98	1497	34	0.0227121	0.346939	GO:2000736	GO:BP	regulation of stem cell differentiation	12265	29917	c(\"GO:0045595\", \"GO:0048863\")	rosuvastatin	HA1E	down	thresh1	GO:0009987|GO:0032502|GO:0065007
query_1	TRUE	0.000300856	18	1497	13	0.00868403	0.722222	GO:0090685	GO:BP	RNA localization to nucleus	12265	21619	GO:0006403	rosuvastatin	HA1E	down	thresh1	GO:0051179
query_1	TRUE	0.000300856	18	1497	13	0.00868403	0.722222	GO:0090672	GO:BP	telomerase RNA localization	12265	21610	GO:0006403	rosuvastatin	HA1E	down	thresh1	GO:0051179
query_1	TRUE	0.000300856	18	1497	13	0.00868403	0.722222	GO:0090671	GO:BP	telomerase RNA localization to Cajal body	12265	21609	c(\"GO:0090670\", \"GO:0090672\")	rosuvastatin	HA1E	down	thresh1	GO:0051179
query_1	TRUE	0.000300856	18	1497	13	0.00868403	0.722222	GO:0090670	GO:BP	RNA localization to Cajal body	12265	21608	GO:0090685	rosuvastatin	HA1E	down	thresh1	GO:0051179
query_1	TRUE	0.000325166	1701	1497	282	0.188377	0.165785	GO:0033554	GO:BP	cellular response to stress	12265	9546	c(\"GO:0006950\", \"GO:0051716\")	rosuvastatin	HA1E	down	thresh1	GO:0009987|GO:0050896
query_1	TRUE	0.000352629	152	1497	45	0.0300601	0.296053	GO:0009060	GO:BP	aerobic respiration	12265	3676	GO:0045333	rosuvastatin	HA1E	down	thresh1	GO:0008152|GO:0009987
query_1	TRUE	0.000358951	72	1497	28	0.0187041	0.388889	GO:1902036	GO:BP	regulation of hematopoietic stem cell differentiation	12265	25265	c(\"GO:0060218\", \"GO:1901532\", \"GO:2000736\")	rosuvastatin	HA1E	down	thresh1	GO:0002376|GO:0009987|GO:0032501|GO:0032502|GO:0065007	GO:0002520
query_1	TRUE	0.000412437	216	1497	57	0.0380762	0.263889	GO:0006839	GO:BP	mitochondrial transport	12265	2801	GO:0006810	rosuvastatin	HA1E	down	thresh1	GO:0051179
query_1	TRUE	0.00041529	90	1497	32	0.0213761	0.355556	GO:0032543	GO:BP	mitochondrial translation	12265	8860	c(\"GO:0006412\", \"GO:0140053\")	rosuvastatin	HA1E	down	thresh1	GO:0008152|GO:0009987		GO:0019538
query_1	TRUE	0.000434016	255	1497	64	0.0427522	0.25098	GO:0015980	GO:BP	energy derivation by oxidation of organic compounds	12265	5642	GO:0006091	rosuvastatin	HA1E	down	thresh1	GO:0008152|GO:0009987
query_1	TRUE	0.000434485	60	1497	25	0.0167001	0.416667	GO:0006521	GO:BP	regulation of cellular amino acid metabolic process	12265	2507	c(\"GO:0006520\", \"GO:0010565\", \"GO:0033238\", \"GO:0080090\")	rosuvastatin	HA1E	down	thresh1	GO:0008152|GO:0009987|GO:0065007		GO:0006520
query_1	TRUE	0.000449043	295	1497	71	0.0474282	0.240678	GO:0000375	GO:BP	RNA splicing, via transesterification reactions	12265	154	GO:0008380	rosuvastatin	HA1E	down	thresh1	GO:0008152|GO:0009987		GO:0006139
query_1	TRUE	0.000565799	251	1497	63	0.0420842	0.250996	GO:0046034	GO:BP	ATP metabolic process	12265	13778	GO:0008152	rosuvastatin	HA1E	down	thresh1	GO:0008152
query_1	TRUE	0.00082207	111	1497	36	0.0240481	0.324324	GO:0090501	GO:BP	RNA phosphodiester bond hydrolysis	12265	21522	c(\"GO:0016070\", \"GO:0090305\")	rosuvastatin	HA1E	down	thresh1	GO:0008152|GO:0009987		GO:0006139
query_1	TRUE	0.000921801	131	1497	40	0.0267201	0.305344	GO:0006399	GO:BP	tRNA metabolic process	12265	2403	GO:0034660	rosuvastatin	HA1E	down	thresh1	GO:0008152|GO:0009987		GO:0006139
query_1	TRUE	0.000966198	62	1497	25	0.0167001	0.403226	GO:0036388	GO:BP	pre-replicative complex assembly	12265	11087	c(\"GO:0006261\", \"GO:0065004\")	rosuvastatin	HA1E	down	thresh1	GO:0008152|GO:0009987
query_1	TRUE	0.00119657	211	1497	55	0.0367401	0.260664	GO:0009165	GO:BP	nucleotide biosynthetic process	12265	3776	c(\"GO:0009117\", \"GO:1901293\")	rosuvastatin	HA1E	down	thresh1	GO:0008152|GO:0009987		GO:0006139
query_1	TRUE	0.00121427	184	1497	50	0.0334001	0.271739	GO:0045089	GO:BP	positive regulation of innate immune response	12265	13161	c(\"GO:0002833\", \"GO:0031349\", \"GO:0032103\", \"GO:0045087\", \"GO:0045088\", \"GO:0050778\")	rosuvastatin	HA1E	down	thresh1	GO:0002376|GO:0044419|GO:0050896|GO:0065007	GO:0006955
query_1	TRUE	0.00136296	472	1497	99	0.0661323	0.209746	GO:0034655	GO:BP	nucleobase-containing compound catabolic process	12265	10037	c(\"GO:0006139\", \"GO:0019439\", \"GO:0044270\", \"GO:0046700\", \"GO:1901361\")	rosuvastatin	HA1E	down	thresh1	GO:0008152|GO:0009987		GO:0006139
query_1	TRUE	0.00140144	148	1497	43	0.0287241	0.290541	GO:0009152	GO:BP	purine ribonucleotide biosynthetic process	12265	3764	c(\"GO:0006164\", \"GO:0009150\", \"GO:0009260\")	rosuvastatin	HA1E	down	thresh1	GO:0008152|GO:0009987		GO:0006139
query_1	TRUE	0.00146966	85	1497	30	0.0200401	0.352941	GO:0060218	GO:BP	hematopoietic stem cell differentiation	12265	17052	c(\"GO:0002244\", \"GO:0048863\")	rosuvastatin	HA1E	down	thresh1	GO:0002376|GO:0009987|GO:0032501|GO:0032502	GO:0002520
query_1	TRUE	0.00157785	932	1497	169	0.112892	0.18133	GO:0044265	GO:BP	cellular macromolecule catabolic process	12265	12743	c(\"GO:0009057\", \"GO:0044248\", \"GO:0044260\")	rosuvastatin	HA1E	down	thresh1	GO:0008152|GO:0009987
query_1	TRUE	0.00159874	292	1497	69	0.0460922	0.236301	GO:0000377	GO:BP	RNA splicing, via transesterification reactions with bulged adenosine as nucleophile	12265	156	GO:0000375	rosuvastatin	HA1E	down	thresh1	GO:0008152|GO:0009987		GO:0006139
query_1	TRUE	0.00159874	292	1497	69	0.0460922	0.236301	GO:0000398	GO:BP	mRNA splicing, via spliceosome	12265	168	c(\"GO:0000377\", \"GO:0006397\")	rosuvastatin	HA1E	down	thresh1	GO:0008152|GO:0009987		GO:0006139
query_1	TRUE	0.00167081	90	1497	31	0.0207081	0.344444	GO:0008033	GO:BP	tRNA processing	12265	3515	c(\"GO:0006399\", \"GO:0034470\")	rosuvastatin	HA1E	down	thresh1	GO:0008152|GO:0009987		GO:0006139
query_1	TRUE	0.00202339	214	1497	55	0.0367401	0.257009	GO:1901293	GO:BP	nucleoside phosphate biosynthetic process	12265	24573	c(\"GO:0006753\", \"GO:0034654\", \"GO:0090407\")	rosuvastatin	HA1E	down	thresh1	GO:0008152|GO:0009987		GO:0006139
query_1	TRUE	0.00214443	187	1497	50	0.0334001	0.26738	GO:0006403	GO:BP	RNA localization	12265	2407	GO:0033036	rosuvastatin	HA1E	down	thresh1	GO:0051179
query_1	TRUE	0.0022399	110	1497	35	0.0233801	0.318182	GO:0006119	GO:BP	oxidative phosphorylation	12265	2156	c(\"GO:0009060\", \"GO:0046034\")	rosuvastatin	HA1E	down	thresh1	GO:0008152|GO:0009987
query_1	TRUE	0.00237393	125	1497	38	0.0253841	0.304	GO:0002218	GO:BP	activation of innate immune response	12265	885	c(\"GO:0002253\", \"GO:0045089\")	rosuvastatin	HA1E	down	thresh1	GO:0002376|GO:0044419|GO:0050896|GO:0065007	GO:0002253|GO:0006955
query_1	TRUE	0.00244265	6783	1497	924	0.617234	0.136223	GO:0043170	GO:BP	macromolecule metabolic process	12265	12224	GO:0071704	rosuvastatin	HA1E	down	thresh1	GO:0008152
query_1	TRUE	0.0026213	10	1497	9	0.00601202	0.9	GO:1904851	GO:BP	positive regulation of establishment of protein localization to telomere	12265	27760	c(\"GO:0070200\", \"GO:0070203\", \"GO:1904816\", \"GO:1904951\")	rosuvastatin	HA1E	down	thresh1	GO:0009987|GO:0051179|GO:0065007
query_1	TRUE	0.00300081	121	1497	37	0.0247161	0.305785	GO:0007006	GO:BP	mitochondrial membrane organization	12265	2942	c(\"GO:0007005\", \"GO:0061024\")	rosuvastatin	HA1E	down	thresh1	GO:0009987
query_1	TRUE	0.00318076	505	1497	103	0.0688043	0.20396	GO:0046700	GO:BP	heterocycle catabolic process	12265	14349	c(\"GO:0044248\", \"GO:0046483\")	rosuvastatin	HA1E	down	thresh1	GO:0008152|GO:0009987
query_1	TRUE	0.0036306	163	1497	45	0.0300601	0.276074	GO:0071347	GO:BP	cellular response to interleukin-1	12265	19432	c(\"GO:0070555\", \"GO:0071345\")	rosuvastatin	HA1E	down	thresh1	GO:0009987|GO:0050896
query_1	TRUE	0.00365541	551	1497	110	0.0734803	0.199637	GO:0006412	GO:BP	translation	12265	2415	c(\"GO:0010467\", \"GO:0034645\", \"GO:0043043\", \"GO:0044267\")	rosuvastatin	HA1E	down	thresh1	GO:0008152|GO:0009987		GO:0019538
query_1	TRUE	0.00395703	340	1497	76	0.0507682	0.223529	GO:0036293	GO:BP	response to decreased oxygen levels	12265	11028	GO:0070482	rosuvastatin	HA1E	down	thresh1	GO:0050896
query_1	TRUE	0.00396813	682	1497	130	0.0868403	0.190616	GO:0043604	GO:BP	amide biosynthetic process	12265	12473	c(\"GO:0043603\", \"GO:0044271\")	rosuvastatin	HA1E	down	thresh1	GO:0008152|GO:0009987
query_1	TRUE	0.00447501	75	1497	27	0.0180361	0.36	GO:0061418	GO:BP	regulation of transcription from RNA polymerase II promoter in response to hypoxia	12265	18197	c(\"GO:0043618\", \"GO:0071456\")	rosuvastatin	HA1E	down	thresh1	GO:0008152|GO:0009987|GO:0050896|GO:0065007		GO:0006139
query_1	TRUE	0.00514821	58	1497	23	0.0153641	0.396552	GO:0070126	GO:BP	mitochondrial translational termination	12265	18706	c(\"GO:0006415\", \"GO:0032543\")	rosuvastatin	HA1E	down	thresh1	GO:0008152|GO:0009987		GO:0019538
query_1	TRUE	0.00519221	214	1497	54	0.0360721	0.252336	GO:0002833	GO:BP	positive regulation of response to biotic stimulus	12265	1476	c(\"GO:0002831\", \"GO:0009607\", \"GO:0048584\")	rosuvastatin	HA1E	down	thresh1	GO:0050896|GO:0065007
query_1	TRUE	0.00579389	187	1497	49	0.0327321	0.262032	GO:0006457	GO:BP	protein folding	12265	2450	GO:0009987	rosuvastatin	HA1E	down	thresh1	GO:0009987
query_1	TRUE	0.00582531	325	1497	73	0.0487642	0.224615	GO:0006402	GO:BP	mRNA catabolic process	12265	2406	c(\"GO:0006401\", \"GO:0010629\", \"GO:0016071\")	rosuvastatin	HA1E	down	thresh1	GO:0008152|GO:0009987|GO:0065007		GO:0006139
query_1	TRUE	0.00614194	76	1497	27	0.0180361	0.355263	GO:0033238	GO:BP	regulation of cellular amine metabolic process	12265	9338	c(\"GO:0031323\", \"GO:0044106\", \"GO:0051171\")	rosuvastatin	HA1E	down	thresh1	GO:0008152|GO:0009987|GO:0065007
query_1	TRUE	0.00719889	13	1497	10	0.00668003	0.769231	GO:1904816	GO:BP	positive regulation of protein localization to chromosome, telomeric region	12265	27728	c(\"GO:0070198\", \"GO:1903829\", \"GO:1904814\")	rosuvastatin	HA1E	down	thresh1	GO:0009987|GO:0051179|GO:0065007
query_1	TRUE	0.00747038	59	1497	23	0.0153641	0.389831	GO:0070125	GO:BP	mitochondrial translational elongation	12265	18705	c(\"GO:0006414\", \"GO:0032543\")	rosuvastatin	HA1E	down	thresh1	GO:0008152|GO:0009987		GO:0019538
query_1	TRUE	0.007503	105	1497	33	0.0220441	0.314286	GO:0038095	GO:BP	Fc-epsilon receptor signaling pathway	12265	11212	GO:0038093	rosuvastatin	HA1E	down	thresh1	GO:0002376|GO:0009987|GO:0023052|GO:0050896|GO:0065007	GO:0006955
query_1	TRUE	0.00783359	151	1497	42	0.0280561	0.278146	GO:0030177	GO:BP	positive regulation of Wnt signaling pathway	12265	7749	c(\"GO:0009967\", \"GO:0016055\", \"GO:0030111\")	rosuvastatin	HA1E	down	thresh1	GO:0009987|GO:0023052|GO:0050896|GO:0065007
query_1	TRUE	0.00876674	3188	1497	472	0.315297	0.148055	GO:1901362	GO:BP	organic cyclic compound biosynthetic process	12265	24638	c(\"GO:1901360\", \"GO:1901576\")	rosuvastatin	HA1E	down	thresh1	GO:0008152
query_1	TRUE	0.00916373	509	1497	102	0.0681363	0.200393	GO:0044270	GO:BP	cellular nitrogen compound catabolic process	12265	12746	c(\"GO:0034641\", \"GO:0044248\")	rosuvastatin	HA1E	down	thresh1	GO:0008152|GO:0009987
query_1	TRUE	0.00923504	365	1497	79	0.0527722	0.216438	GO:0070482	GO:BP	response to oxygen levels	12265	18937	GO:0009628	rosuvastatin	HA1E	down	thresh1	GO:0050896
query_1	TRUE	0.0103466	87	1497	29	0.0193721	0.333333	GO:1902750	GO:BP	negative regulation of cell cycle G2/M phase transition	12265	25858	c(\"GO:0044839\", \"GO:1901988\", \"GO:1902749\")	rosuvastatin	HA1E	down	thresh1	GO:0009987|GO:0065007
query_1	TRUE	0.0105163	16	1497	11	0.00734803	0.6875	GO:0034471	GO:BP	ncRNA 5'-end processing	12265	9965	c(\"GO:0000966\", \"GO:0034470\")	rosuvastatin	HA1E	down	thresh1	GO:0008152|GO:0009987		GO:0006139
query_1	TRUE	0.010586	575	1497	112	0.0748163	0.194783	GO:0043043	GO:BP	peptide biosynthetic process	12265	12141	c(\"GO:0006518\", \"GO:0043604\", \"GO:1901566\")	rosuvastatin	HA1E	down	thresh1	GO:0008152|GO:0009987
query_1	TRUE	0.0107261	60	1497	23	0.0153641	0.383333	GO:0016126	GO:BP	sterol biosynthetic process	12265	5735	c(\"GO:0006694\", \"GO:0016125\", \"GO:1901617\")	rosuvastatin	HA1E	down	thresh1	GO:0008152		GO:0006629
query_1	TRUE	0.0115753	69	1497	25	0.0167001	0.362319	GO:0009199	GO:BP	ribonucleoside triphosphate metabolic process	12265	3810	GO:0009141	rosuvastatin	HA1E	down	thresh1	GO:0008152|GO:0009987		GO:0006139
query_1	TRUE	0.0123233	107	1497	33	0.0220441	0.308411	GO:0034605	GO:BP	cellular response to heat	12265	10003	c(\"GO:0009408\", \"GO:0033554\")	rosuvastatin	HA1E	down	thresh1	GO:0009987|GO:0050896
query_1	TRUE	0.0125928	83	1497	28	0.0187041	0.337349	GO:1901532	GO:BP	regulation of hematopoietic progenitor cell differentiation	12265	24793	c(\"GO:0002244\", \"GO:0045595\")	rosuvastatin	HA1E	down	thresh1	GO:0002376|GO:0009987|GO:0032501|GO:0032502|GO:0065007	GO:0002520
query_1	TRUE	0.0128436	11	1497	9	0.00601202	0.818182	GO:0070203	GO:BP	regulation of establishment of protein localization to telomere	12265	18766	c(\"GO:0070200\", \"GO:0070202\", \"GO:1904814\")	rosuvastatin	HA1E	down	thresh1	GO:0009987|GO:0051179|GO:0065007
query_1	TRUE	0.0128436	11	1497	9	0.00601202	0.818182	GO:1904871	GO:BP	positive regulation of protein localization to Cajal body	12265	27776	c(\"GO:1900182\", \"GO:1904867\", \"GO:1904869\")	rosuvastatin	HA1E	down	thresh1	GO:0009987|GO:0051179|GO:0065007
query_1	TRUE	0.0128436	11	1497	9	0.00601202	0.818182	GO:1904869	GO:BP	regulation of protein localization to Cajal body	12265	27774	c(\"GO:1900180\", \"GO:1904867\")	rosuvastatin	HA1E	down	thresh1	GO:0009987|GO:0051179|GO:0065007
query_1	TRUE	0.013401	362	1497	78	0.0521042	0.21547	GO:0019693	GO:BP	ribose phosphate metabolic process	12265	6935	c(\"GO:0006796\", \"GO:0019637\", \"GO:1901135\")	rosuvastatin	HA1E	down	thresh1	GO:0008152|GO:0009987
query_1	TRUE	0.01428	296	1497	67	0.0447562	0.226351	GO:0051169	GO:BP	nuclear transport	12265	15684	GO:0046907	rosuvastatin	HA1E	down	thresh1	GO:0009987|GO:0051179
query_1	TRUE	0.0152318	187	1497	48	0.0320641	0.256684	GO:0070555	GO:BP	response to interleukin-1	12265	18976	GO:0034097	rosuvastatin	HA1E	down	thresh1	GO:0050896
query_1	TRUE	0.0154169	267	1497	62	0.0414162	0.23221	GO:0045088	GO:BP	regulation of innate immune response	12265	13160	c(\"GO:0002831\", \"GO:0031347\", \"GO:0032101\", \"GO:0045087\", \"GO:0050776\")	rosuvastatin	HA1E	down	thresh1	GO:0002376|GO:0044419|GO:0050896|GO:0065007	GO:0006955
query_1	TRUE	0.0155055	103	1497	32	0.0213761	0.31068	GO:0043618	GO:BP	regulation of transcription from RNA polymerase II promoter in response to stress	12265	12486	c(\"GO:0006357\", \"GO:0043620\")	rosuvastatin	HA1E	down	thresh1	GO:0008152|GO:0009987|GO:0050896|GO:0065007		GO:0006139
query_1	TRUE	0.0159388	70	1497	25	0.0167001	0.357143	GO:0002479	GO:BP	antigen processing and presentation of exogenous peptide antigen via MHC class I, TAP-dependent	12265	1134	GO:0042590	rosuvastatin	HA1E	down	thresh1	GO:0002376	GO:0019882
query_1	TRUE	0.0170767	57	1497	22	0.0146961	0.385965	GO:0009201	GO:BP	ribonucleoside triphosphate biosynthetic process	12265	3812	c(\"GO:0009142\", \"GO:0009199\")	rosuvastatin	HA1E	down	thresh1	GO:0008152|GO:0009987		GO:0006139
query_1	TRUE	0.017917	166	1497	44	0.0293921	0.26506	GO:0022618	GO:BP	ribonucleoprotein complex assembly	12265	7633	c(\"GO:0022613\", \"GO:0034622\", \"GO:0071826\")	rosuvastatin	HA1E	down	thresh1	GO:0009987
query_1	TRUE	0.0181955	177	1497	46	0.0307281	0.259887	GO:0072522	GO:BP	purine-containing compound biosynthetic process	12265	20372	c(\"GO:0018130\", \"GO:0019438\", \"GO:0044271\", \"GO:0072521\", \"GO:1901362\", \"GO:1901566\")	rosuvastatin	HA1E	down	thresh1	GO:0008152|GO:0009987
query_1	TRUE	0.0183222	328	1497	72	0.0480962	0.219512	GO:0001666	GO:BP	response to hypoxia	12265	496	c(\"GO:0006950\", \"GO:0036293\")	rosuvastatin	HA1E	down	thresh1	GO:0050896
query_1	TRUE	0.0197234	353	1497	76	0.0507682	0.215297	GO:0009259	GO:BP	ribonucleotide metabolic process	12265	3869	c(\"GO:0009117\", \"GO:0019693\")	rosuvastatin	HA1E	down	thresh1	GO:0008152|GO:0009987		GO:0006139
query_1	TRUE	0.0211035	293	1497	66	0.0440882	0.225256	GO:0006913	GO:BP	nucleocytoplasmic transport	12265	2866	GO:0051169	rosuvastatin	HA1E	down	thresh1	GO:0009987|GO:0051179
query_1	TRUE	0.0220562	85	1497	28	0.0187041	0.329412	GO:0009141	GO:BP	nucleoside triphosphate metabolic process	12265	3753	GO:0006753	rosuvastatin	HA1E	down	thresh1	GO:0008152|GO:0009987		GO:0006139
query_1	TRUE	0.0220562	85	1497	28	0.0187041	0.329412	GO:0010972	GO:BP	negative regulation of G2/M transition of mitotic cell cycle	12265	5103	c(\"GO:0000086\", \"GO:0010389\", \"GO:1901991\", \"GO:1902750\")	rosuvastatin	HA1E	down	thresh1	GO:0009987|GO:0065007
query_1	TRUE	0.0222755	151	1497	41	0.0273881	0.271523	GO:0033209	GO:BP	tumor necrosis factor-mediated signaling pathway	12265	9324	c(\"GO:0019221\", \"GO:0071356\")	rosuvastatin	HA1E	down	thresh1	GO:0009987|GO:0023052|GO:0050896|GO:0065007
query_1	TRUE	0.0235756	125	1497	36	0.0240481	0.288	GO:0090263	GO:BP	positive regulation of canonical Wnt signaling pathway	12265	21333	c(\"GO:0030177\", \"GO:0060070\", \"GO:0060828\")	rosuvastatin	HA1E	down	thresh1	GO:0009987|GO:0023052|GO:0050896|GO:0065007
query_1	TRUE	0.0236678	173	1497	45	0.0300601	0.260116	GO:0071826	GO:BP	ribonucleoprotein complex subunit organization	12265	19802	GO:0043933	rosuvastatin	HA1E	down	thresh1	GO:0009987
query_1	TRUE	0.0264977	17	1497	11	0.00734803	0.647059	GO:0000966	GO:BP	RNA 5'-end processing	12265	342	GO:0006396	rosuvastatin	HA1E	down	thresh1	GO:0008152|GO:0009987		GO:0006139
query_1	TRUE	0.0271544	54	1497	21	0.0140281	0.388889	GO:0006695	GO:BP	cholesterol biosynthetic process	12265	2676	c(\"GO:0008203\", \"GO:0016126\", \"GO:1902653\")	rosuvastatin	HA1E	down	thresh1	GO:0008152		GO:0006629
query_1	TRUE	0.0271544	54	1497	21	0.0140281	0.388889	GO:1902653	GO:BP	secondary alcohol biosynthetic process	12265	25786	c(\"GO:0046165\", \"GO:1902652\")	rosuvastatin	HA1E	down	thresh1	GO:0008152
query_1	TRUE	0.0293175	521	1497	102	0.0681363	0.195777	GO:0019439	GO:BP	aromatic compound catabolic process	12265	6697	c(\"GO:0006725\", \"GO:0044248\")	rosuvastatin	HA1E	down	thresh1	GO:0008152|GO:0009987
query_1	TRUE	0.0307842	169	1497	44	0.0293921	0.260355	GO:0006164	GO:BP	purine nucleotide biosynthetic process	12265	2193	c(\"GO:0006163\", \"GO:0009165\", \"GO:0072522\")	rosuvastatin	HA1E	down	thresh1	GO:0008152|GO:0009987		GO:0006139
query_1	TRUE	0.0327456	27	1497	14	0.00935204	0.518519	GO:0042407	GO:BP	cristae formation	12265	11765	GO:0007007	rosuvastatin	HA1E	down	thresh1	GO:0009987
query_1	TRUE	0.0344126	59	1497	22	0.0146961	0.372881	GO:0090502	GO:BP	RNA phosphodiester bond hydrolysis, endonucleolytic	12265	21523	GO:0090501	rosuvastatin	HA1E	down	thresh1	GO:0008152|GO:0009987		GO:0006139
query_1	TRUE	0.0360042	427	1497	87	0.0581162	0.203747	GO:0009117	GO:BP	nucleotide metabolic process	12265	3731	GO:0006753	rosuvastatin	HA1E	down	thresh1	GO:0008152|GO:0009987		GO:0006139
query_1	TRUE	0.0363136	181	1497	46	0.0307281	0.254144	GO:0006261	GO:BP	DNA-dependent DNA replication	12265	2288	GO:0006260	rosuvastatin	HA1E	down	thresh1	GO:0008152|GO:0009987
query_1	TRUE	0.0401455	97	1497	30	0.0200401	0.309278	GO:0006414	GO:BP	translational elongation	12265	2417	c(\"GO:0006412\", \"GO:0034645\")	rosuvastatin	HA1E	down	thresh1	GO:0008152|GO:0009987		GO:0019538
query_1	TRUE	0.0413754	64	1497	23	0.0153641	0.359375	GO:0009142	GO:BP	nucleoside triphosphate biosynthetic process	12265	3754	c(\"GO:0009141\", \"GO:1901293\")	rosuvastatin	HA1E	down	thresh1	GO:0008152|GO:0009987		GO:0006139
query_1	TRUE	0.0427092	435	1497	88	0.0587842	0.202299	GO:0006753	GO:BP	nucleoside phosphate metabolic process	12265	2729	c(\"GO:0006796\", \"GO:0019637\", \"GO:0055086\")	rosuvastatin	HA1E	down	thresh1	GO:0008152|GO:0009987		GO:0006139
query_1	TRUE	0.0429884	24	1497	13	0.00868403	0.541667	GO:0000470	GO:BP	maturation of LSU-rRNA	12265	214	c(\"GO:0006364\", \"GO:0042273\")	rosuvastatin	HA1E	down	thresh1	GO:0008152|GO:0009987		GO:0006139
query_1	TRUE	0.0441802	493	1497	97	0.0647963	0.196755	GO:0090407	GO:BP	organophosphate biosynthetic process	12265	21468	c(\"GO:0019637\", \"GO:1901576\")	rosuvastatin	HA1E	down	thresh1	GO:0008152|GO:0009987
query_1	TRUE	0.0457741	12	1497	9	0.00601202	0.75	GO:1904867	GO:BP	protein localization to Cajal body	12265	27772	GO:1903405	rosuvastatin	HA1E	down	thresh1	GO:0009987|GO:0051179
query_1	TRUE	0.0457741	12	1497	9	0.00601202	0.75	GO:0070202	GO:BP	regulation of establishment of protein localization to chromosome	12265	18765	c(\"GO:0070199\", \"GO:0070201\", \"GO:1903827\")	rosuvastatin	HA1E	down	thresh1	GO:0009987|GO:0051179|GO:0065007
query_1	TRUE	0.0457741	12	1497	9	0.00601202	0.75	GO:1903405	GO:BP	protein localization to nuclear body	12265	26445	GO:1990173	rosuvastatin	HA1E	down	thresh1	GO:0009987|GO:0051179
query_1	TRUE	0.0490004	39	1497	17	0.011356	0.435897	GO:0030490	GO:BP	maturation of SSU-rRNA	12265	7894	c(\"GO:0006364\", \"GO:0042274\")	rosuvastatin	HA1E	down	thresh1	GO:0008152|GO:0009987		GO:0006139
query_1	TRUE	4.05992e-28	386	1941	157	0.0808861	0.406736	GO:0022613	GO:BP	ribonucleoprotein complex biogenesis	12265	7628	GO:0044085	simvastatin	HA1E	down	thresh1	GO:0009987
query_1	TRUE	5.88648e-24	271	1941	119	0.0613086	0.439114	GO:0042254	GO:BP	ribosome biogenesis	12265	11668	GO:0022613	simvastatin	HA1E	down	thresh1	GO:0009987
query_1	TRUE	7.87569e-24	777	1941	242	0.124678	0.311454	GO:0006396	GO:BP	RNA processing	12265	2400	c(\"GO:0010467\", \"GO:0016070\")	simvastatin	HA1E	down	thresh1	GO:0008152|GO:0009987		GO:0006139
query_1	TRUE	1.35216e-20	396	1941	146	0.075219	0.368687	GO:0034660	GO:BP	ncRNA metabolic process	12265	10040	GO:0016070	simvastatin	HA1E	down	thresh1	GO:0008152|GO:0009987		GO:0006139
query_1	TRUE	4.59473e-19	336	1941	128	0.0659454	0.380952	GO:0034470	GO:BP	ncRNA processing	12265	9964	c(\"GO:0006396\", \"GO:0034660\")	simvastatin	HA1E	down	thresh1	GO:0008152|GO:0009987		GO:0006139
query_1	TRUE	5.48458e-19	4669	1941	937	0.482741	0.200685	GO:0034641	GO:BP	cellular nitrogen compound metabolic process	12265	10027	c(\"GO:0006807\", \"GO:0044237\")	simvastatin	HA1E	down	thresh1	GO:0008152|GO:0009987
query_1	TRUE	4.61004e-16	219	1941	92	0.0473982	0.420091	GO:0006364	GO:BP	rRNA processing	12265	2374	c(\"GO:0016072\", \"GO:0034470\", \"GO:0042254\")	simvastatin	HA1E	down	thresh1	GO:0008152|GO:0009987		GO:0006139
query_1	TRUE	1.77196e-15	4292	1941	858	0.44204	0.199907	GO:0006725	GO:BP	cellular aromatic compound metabolic process	12265	2705	GO:0044237	simvastatin	HA1E	down	thresh1	GO:0008152|GO:0009987
query_1	TRUE	2.04721e-15	223	1941	92	0.0473982	0.412556	GO:0016072	GO:BP	rRNA metabolic process	12265	5689	GO:0034660	simvastatin	HA1E	down	thresh1	GO:0008152|GO:0009987		GO:0006139
query_1	TRUE	7.18693e-15	4250	1941	848	0.436888	0.199529	GO:0046483	GO:BP	heterocycle metabolic process	12265	14204	GO:0044237	simvastatin	HA1E	down	thresh1	GO:0008152|GO:0009987
query_1	TRUE	1.0521e-14	7641	1941	1382	0.712004	0.180866	GO:0044237	GO:BP	cellular metabolic process	12265	12725	c(\"GO:0008152\", \"GO:0009987\")	simvastatin	HA1E	down	thresh1	GO:0008152|GO:0009987
query_1	TRUE	2.19717e-14	5125	1941	989	0.509531	0.192976	GO:0071840	GO:BP	cellular component organization or biogenesis	12265	19815	GO:0009987	simvastatin	HA1E	down	thresh1	GO:0009987
query_1	TRUE	2.62894e-14	4105	1941	821	0.422978	0.2	GO:0006139	GO:BP	nucleobase-containing compound metabolic process	12265	2173	c(\"GO:0006725\", \"GO:0034641\", \"GO:0044238\", \"GO:0046483\", \"GO:1901360\")	simvastatin	HA1E	down	thresh1	GO:0008152|GO:0009987		GO:0006139
query_1	TRUE	3.79515e-14	2574	1941	557	0.286965	0.216395	GO:0044085	GO:BP	cellular component biogenesis	12265	12668	GO:0071840	simvastatin	HA1E	down	thresh1	GO:0009987
query_1	TRUE	4.45158e-14	112	1941	58	0.0298815	0.517857	GO:0140053	GO:BP	mitochondrial gene expression	12265	23006	GO:0010467	simvastatin	HA1E	down	thresh1	GO:0008152
query_1	TRUE	5.54596e-13	4490	1941	878	0.452344	0.195546	GO:1901360	GO:BP	organic cyclic compound metabolic process	12265	24636	GO:0071704	simvastatin	HA1E	down	thresh1	GO:0008152
query_1	TRUE	2.607e-12	518	1941	156	0.0803709	0.301158	GO:0010608	GO:BP	posttranscriptional regulation of gene expression	12265	4767	GO:0010468	simvastatin	HA1E	down	thresh1	GO:0008152|GO:0065007
query_1	TRUE	3.25594e-12	8223	1941	1456	0.750129	0.177064	GO:0008152	GO:BP	metabolic process	12265	3544	GO:0008150	simvastatin	HA1E	down	thresh1	GO:0008152
query_1	TRUE	4.8296e-12	1548	1941	361	0.185987	0.233204	GO:0043933	GO:BP	protein-containing complex subunit organization	12265	12553	GO:0016043	simvastatin	HA1E	down	thresh1	GO:0009987
query_1	TRUE	1.29459e-11	700	1941	193	0.0994333	0.275714	GO:0016071	GO:BP	mRNA metabolic process	12265	5688	GO:0016070	simvastatin	HA1E	down	thresh1	GO:0008152|GO:0009987		GO:0006139
query_1	TRUE	2.79685e-11	422	1941	132	0.0680062	0.312796	GO:0007005	GO:BP	mitochondrion organization	12265	2941	GO:0006996	simvastatin	HA1E	down	thresh1	GO:0009987
query_1	TRUE	2.92212e-11	440	1941	136	0.070067	0.309091	GO:0006091	GO:BP	generation of precursor metabolites and energy	12265	2131	GO:0044237	simvastatin	HA1E	down	thresh1	GO:0008152|GO:0009987
query_1	TRUE	3.3607e-11	179	1941	73	0.0376095	0.407821	GO:0045333	GO:BP	cellular respiration	12265	13267	GO:0015980	simvastatin	HA1E	down	thresh1	GO:0008152|GO:0009987
query_1	TRUE	5.85561e-11	90	1941	47	0.0242143	0.522222	GO:0032543	GO:BP	mitochondrial translation	12265	8860	c(\"GO:0006412\", \"GO:0140053\")	simvastatin	HA1E	down	thresh1	GO:0008152|GO:0009987		GO:0019538
query_1	TRUE	7.23533e-11	858	1941	223	0.114889	0.259907	GO:0034622	GO:BP	cellular protein-containing complex assembly	12265	10013	GO:0065003	simvastatin	HA1E	down	thresh1	GO:0009987
query_1	TRUE	9.73034e-11	131	1941	59	0.0303967	0.450382	GO:0006399	GO:BP	tRNA metabolic process	12265	2403	GO:0034660	simvastatin	HA1E	down	thresh1	GO:0008152|GO:0009987		GO:0006139
query_1	TRUE	1.04483e-10	7078	1941	1276	0.657393	0.180277	GO:0006807	GO:BP	nitrogen compound metabolic process	12265	2776	GO:0008152	simvastatin	HA1E	down	thresh1	GO:0008152
query_1	TRUE	1.72057e-10	7401	1941	1324	0.682123	0.178895	GO:0044238	GO:BP	primary metabolic process	12265	12726	GO:0008152	simvastatin	HA1E	down	thresh1	GO:0008152
query_1	TRUE	2.46257e-10	4306	1941	833	0.42916	0.193451	GO:0010467	GO:BP	gene expression	12265	4661	GO:0043170	simvastatin	HA1E	down	thresh1	GO:0008152
query_1	TRUE	2.77644e-10	7880	1941	1395	0.718702	0.17703	GO:0071704	GO:BP	organic substance metabolic process	12265	19739	GO:0008152	simvastatin	HA1E	down	thresh1	GO:0008152
query_1	TRUE	3.41124e-10	152	1941	64	0.0329727	0.421053	GO:0009060	GO:BP	aerobic respiration	12265	3676	GO:0045333	simvastatin	HA1E	down	thresh1	GO:0008152|GO:0009987
query_1	TRUE	4.95751e-10	72	1941	40	0.0206079	0.555556	GO:0006415	GO:BP	translational termination	12265	2418	c(\"GO:0006412\", \"GO:0043624\")	simvastatin	HA1E	down	thresh1	GO:0008152|GO:0009987		GO:0019538
query_1	TRUE	7.38314e-10	58	1941	35	0.0180319	0.603448	GO:0070126	GO:BP	mitochondrial translational termination	12265	18706	c(\"GO:0006415\", \"GO:0032543\")	simvastatin	HA1E	down	thresh1	GO:0008152|GO:0009987		GO:0019538
query_1	TRUE	7.70079e-10	42	1941	29	0.0149408	0.690476	GO:0007007	GO:BP	inner mitochondrial membrane organization	12265	2943	GO:0007006	simvastatin	HA1E	down	thresh1	GO:0009987
query_1	TRUE	1.54049e-09	59	1941	35	0.0180319	0.59322	GO:0070125	GO:BP	mitochondrial translational elongation	12265	18705	c(\"GO:0006414\", \"GO:0032543\")	simvastatin	HA1E	down	thresh1	GO:0008152|GO:0009987		GO:0019538
query_1	TRUE	1.02858e-08	366	1941	113	0.0582174	0.308743	GO:0008380	GO:BP	RNA splicing	12265	3621	GO:0006396	simvastatin	HA1E	down	thresh1	GO:0008152|GO:0009987		GO:0006139
query_1	TRUE	1.47207e-08	255	1941	87	0.0448223	0.341176	GO:0015980	GO:BP	energy derivation by oxidation of organic compounds	12265	5642	GO:0006091	simvastatin	HA1E	down	thresh1	GO:0008152|GO:0009987
query_1	TRUE	1.54169e-08	251	1941	86	0.0443071	0.342629	GO:0046034	GO:BP	ATP metabolic process	12265	13778	GO:0008152	simvastatin	HA1E	down	thresh1	GO:0008152
query_1	TRUE	2.23457e-08	308	1941	99	0.0510046	0.321429	GO:1903311	GO:BP	regulation of mRNA metabolic process	12265	26352	c(\"GO:0016071\", \"GO:0051252\")	simvastatin	HA1E	down	thresh1	GO:0008152|GO:0009987|GO:0065007		GO:0006139
query_1	TRUE	3.30686e-08	76	1941	39	0.0200927	0.513158	GO:0031145	GO:BP	anaphase-promoting complex-dependent catabolic process	12265	8215	GO:0043161	simvastatin	HA1E	down	thresh1	GO:0008152|GO:0009987		GO:0019538
query_1	TRUE	3.93493e-08	409	1941	121	0.062339	0.295844	GO:0006397	GO:BP	mRNA processing	12265	2401	c(\"GO:0006396\", \"GO:0016071\")	simvastatin	HA1E	down	thresh1	GO:0008152|GO:0009987		GO:0006139
query_1	TRUE	5.01783e-08	551	1941	151	0.077795	0.274047	GO:0006412	GO:BP	translation	12265	2415	c(\"GO:0010467\", \"GO:0034645\", \"GO:0043043\", \"GO:0044267\")	simvastatin	HA1E	down	thresh1	GO:0008152|GO:0009987		GO:0019538
query_1	TRUE	6.81501e-08	187	1941	69	0.0355487	0.368984	GO:0006403	GO:BP	RNA localization	12265	2407	GO:0033036	simvastatin	HA1E	down	thresh1	GO:0051179
query_1	TRUE	1.51519e-07	1329	1941	301	0.155075	0.226486	GO:0065003	GO:BP	protein-containing complex assembly	12265	18660	c(\"GO:0022607\", \"GO:0043933\")	simvastatin	HA1E	down	thresh1	GO:0009987
query_1	TRUE	1.5495e-07	295	1941	94	0.0484286	0.318644	GO:0000375	GO:BP	RNA splicing, via transesterification reactions	12265	154	GO:0008380	simvastatin	HA1E	down	thresh1	GO:0008152|GO:0009987		GO:0006139
query_1	TRUE	2.00623e-07	3085	1941	611	0.314786	0.198055	GO:0006996	GO:BP	organelle organization	12265	2933	GO:0016043	simvastatin	HA1E	down	thresh1	GO:0009987
query_1	TRUE	2.07299e-07	3696	1941	714	0.367852	0.193182	GO:0090304	GO:BP	nucleic acid metabolic process	12265	21373	c(\"GO:0006139\", \"GO:0043170\")	simvastatin	HA1E	down	thresh1	GO:0008152|GO:0009987		GO:0006139
query_1	TRUE	3.12468e-07	1369	1941	307	0.158166	0.224251	GO:1901566	GO:BP	organonitrogen compound biosynthetic process	12265	24826	c(\"GO:1901564\", \"GO:1901576\")	simvastatin	HA1E	down	thresh1	GO:0008152
query_1	TRUE	4.36441e-07	575	1941	153	0.0788253	0.266087	GO:0043043	GO:BP	peptide biosynthetic process	12265	12141	c(\"GO:0006518\", \"GO:0043604\", \"GO:1901566\")	simvastatin	HA1E	down	thresh1	GO:0008152|GO:0009987
query_1	TRUE	4.58056e-07	206	1941	72	0.0370943	0.349515	GO:0061013	GO:BP	regulation of mRNA catabolic process	12265	17813	c(\"GO:0006402\", \"GO:0010468\", \"GO:0031329\", \"GO:1903311\")	simvastatin	HA1E	down	thresh1	GO:0008152|GO:0009987|GO:0065007		GO:0006139
query_1	TRUE	5.37114e-07	292	1941	92	0.0473982	0.315068	GO:0000398	GO:BP	mRNA splicing, via spliceosome	12265	168	c(\"GO:0000377\", \"GO:0006397\")	simvastatin	HA1E	down	thresh1	GO:0008152|GO:0009987		GO:0006139
query_1	TRUE	5.37114e-07	292	1941	92	0.0473982	0.315068	GO:0000377	GO:BP	RNA splicing, via transesterification reactions with bulged adenosine as nucleophile	12265	156	GO:0000375	simvastatin	HA1E	down	thresh1	GO:0008152|GO:0009987		GO:0006139
query_1	TRUE	6.15978e-07	203	1941	71	0.0365791	0.349754	GO:0043487	GO:BP	regulation of RNA stability	12265	12402	c(\"GO:0006401\", \"GO:0010608\", \"GO:0031329\", \"GO:0051252\", \"GO:0065008\")	simvastatin	HA1E	down	thresh1	GO:0008152|GO:0009987|GO:0065007		GO:0006139
query_1	TRUE	1.02484e-06	4953	1941	916	0.471922	0.184938	GO:0016043	GO:BP	cellular component organization	12265	5665	GO:0071840	simvastatin	HA1E	down	thresh1	GO:0009987
query_1	TRUE	1.20638e-06	97	1941	43	0.0221535	0.443299	GO:0006414	GO:BP	translational elongation	12265	2417	c(\"GO:0006412\", \"GO:0034645\")	simvastatin	HA1E	down	thresh1	GO:0008152|GO:0009987		GO:0019538
query_1	TRUE	1.34107e-06	682	1941	173	0.0891293	0.253666	GO:0043604	GO:BP	amide biosynthetic process	12265	12473	c(\"GO:0043603\", \"GO:0044271\")	simvastatin	HA1E	down	thresh1	GO:0008152|GO:0009987
query_1	TRUE	1.44952e-06	198	1941	69	0.0355487	0.348485	GO:0043488	GO:BP	regulation of mRNA stability	12265	12403	c(\"GO:0043487\", \"GO:0061013\")	simvastatin	HA1E	down	thresh1	GO:0008152|GO:0009987|GO:0065007		GO:0006139
query_1	TRUE	1.81935e-06	61	1941	32	0.0164863	0.52459	GO:0042273	GO:BP	ribosomal large subunit biogenesis	12265	11681	c(\"GO:0022613\", \"GO:0042254\")	simvastatin	HA1E	down	thresh1	GO:0009987
query_1	TRUE	3.0871e-06	296	1941	91	0.046883	0.307432	GO:0051169	GO:BP	nuclear transport	12265	15684	GO:0046907	simvastatin	HA1E	down	thresh1	GO:0009987|GO:0051179
query_1	TRUE	3.67567e-06	107	1941	45	0.0231839	0.420561	GO:0071426	GO:BP	ribonucleoprotein complex export from nucleus	12265	19510	c(\"GO:0031503\", \"GO:0051168\", \"GO:0071166\")	simvastatin	HA1E	down	thresh1	GO:0009987|GO:0051179
query_1	TRUE	3.88221e-06	173	1941	62	0.0319423	0.358382	GO:0071826	GO:BP	ribonucleoprotein complex subunit organization	12265	19802	GO:0043933	simvastatin	HA1E	down	thresh1	GO:0009987
query_1	TRUE	4.14466e-06	293	1941	90	0.0463679	0.307167	GO:0006913	GO:BP	nucleocytoplasmic transport	12265	2866	GO:0051169	simvastatin	HA1E	down	thresh1	GO:0009987|GO:0051179
query_1	TRUE	5.26786e-06	166	1941	60	0.0309119	0.361446	GO:0022618	GO:BP	ribonucleoprotein complex assembly	12265	7633	c(\"GO:0022613\", \"GO:0034622\", \"GO:0071826\")	simvastatin	HA1E	down	thresh1	GO:0009987
query_1	TRUE	5.34651e-06	108	1941	45	0.0231839	0.416667	GO:0071166	GO:BP	ribonucleoprotein complex localization	12265	19292	GO:0051641	simvastatin	HA1E	down	thresh1	GO:0009987|GO:0051179
query_1	TRUE	5.4182e-06	90	1941	40	0.0206079	0.444444	GO:0008033	GO:BP	tRNA processing	12265	3515	c(\"GO:0006399\", \"GO:0034470\")	simvastatin	HA1E	down	thresh1	GO:0008152|GO:0009987		GO:0006139
query_1	TRUE	6.86175e-06	171	1941	61	0.0314271	0.356725	GO:0043624	GO:BP	cellular protein complex disassembly	12265	12490	GO:0032984	simvastatin	HA1E	down	thresh1	GO:0009987
query_1	TRUE	7.34533e-06	196	1941	67	0.0345183	0.341837	GO:0036294	GO:BP	cellular response to decreased oxygen levels	12265	11029	c(\"GO:0036293\", \"GO:0071453\")	simvastatin	HA1E	down	thresh1	GO:0009987|GO:0050896
query_1	TRUE	7.98049e-06	188	1941	65	0.0334879	0.345745	GO:0071456	GO:BP	cellular response to hypoxia	12265	19534	c(\"GO:0001666\", \"GO:0033554\", \"GO:0036294\")	simvastatin	HA1E	down	thresh1	GO:0009987|GO:0050896
query_1	TRUE	1.0052e-05	6783	1941	1199	0.617723	0.176765	GO:0043170	GO:BP	macromolecule metabolic process	12265	12224	GO:0071704	simvastatin	HA1E	down	thresh1	GO:0008152
query_1	TRUE	1.10946e-05	110	1941	45	0.0231839	0.409091	GO:0006119	GO:BP	oxidative phosphorylation	12265	2156	c(\"GO:0009060\", \"GO:0046034\")	simvastatin	HA1E	down	thresh1	GO:0008152|GO:0009987
query_1	TRUE	1.5234e-05	75	1941	35	0.0180319	0.466667	GO:0061418	GO:BP	regulation of transcription from RNA polymerase II promoter in response to hypoxia	12265	18197	c(\"GO:0043618\", \"GO:0071456\")	simvastatin	HA1E	down	thresh1	GO:0008152|GO:0009987|GO:0050896|GO:0065007		GO:0006139
query_1	TRUE	1.58328e-05	111	1941	45	0.0231839	0.405405	GO:0090501	GO:BP	RNA phosphodiester bond hydrolysis	12265	21522	c(\"GO:0016070\", \"GO:0090305\")	simvastatin	HA1E	down	thresh1	GO:0008152|GO:0009987		GO:0006139
query_1	TRUE	1.61176e-05	3328	1941	640	0.329727	0.192308	GO:0016070	GO:BP	RNA metabolic process	12265	5687	GO:0090304	simvastatin	HA1E	down	thresh1	GO:0008152|GO:0009987		GO:0006139
query_1	TRUE	1.83363e-05	72	1941	34	0.0175167	0.472222	GO:1902036	GO:BP	regulation of hematopoietic stem cell differentiation	12265	25265	c(\"GO:0060218\", \"GO:1901532\", \"GO:2000736\")	simvastatin	HA1E	down	thresh1	GO:0002376|GO:0009987|GO:0032501|GO:0032502|GO:0065007	GO:0002520
query_1	TRUE	1.94758e-05	356	1941	102	0.0525502	0.286517	GO:0006401	GO:BP	RNA catabolic process	12265	2405	c(\"GO:0016070\", \"GO:0034655\", \"GO:0044265\")	simvastatin	HA1E	down	thresh1	GO:0008152|GO:0009987		GO:0006139
query_1	TRUE	2.12955e-05	167	1941	59	0.0303967	0.353293	GO:0051168	GO:BP	nuclear export	12265	15683	GO:0006913	simvastatin	HA1E	down	thresh1	GO:0009987|GO:0051179
query_1	TRUE	2.25642e-05	14	1941	13	0.00669758	0.928571	GO:1904874	GO:BP	positive regulation of telomerase RNA localization to Cajal body	12265	27779	c(\"GO:0048518\", \"GO:0090671\", \"GO:1904872\")	simvastatin	HA1E	down	thresh1	GO:0051179|GO:0065007
query_1	TRUE	5.54938e-05	85	1941	37	0.0190623	0.435294	GO:0060218	GO:BP	hematopoietic stem cell differentiation	12265	17052	c(\"GO:0002244\", \"GO:0048863\")	simvastatin	HA1E	down	thresh1	GO:0002376|GO:0009987|GO:0032501|GO:0032502	GO:0002520
query_1	TRUE	5.59141e-05	213	1941	69	0.0355487	0.323944	GO:0071453	GO:BP	cellular response to oxygen levels	12265	19531	c(\"GO:0070482\", \"GO:0070887\")	simvastatin	HA1E	down	thresh1	GO:0009987|GO:0050896
query_1	TRUE	0.000107414	880	1941	204	0.1051	0.231818	GO:0000278	GO:BP	mitotic cell cycle	12265	118	GO:0007049	simvastatin	HA1E	down	thresh1	GO:0009987
query_1	TRUE	0.000119794	98	1941	40	0.0206079	0.408163	GO:2000736	GO:BP	regulation of stem cell differentiation	12265	29917	c(\"GO:0045595\", \"GO:0048863\")	simvastatin	HA1E	down	thresh1	GO:0009987|GO:0032502|GO:0065007
query_1	TRUE	0.000122406	121	1941	46	0.0236991	0.380165	GO:0007006	GO:BP	mitochondrial membrane organization	12265	2942	c(\"GO:0007005\", \"GO:0061024\")	simvastatin	HA1E	down	thresh1	GO:0009987
query_1	TRUE	0.000135896	4499	1941	827	0.426069	0.183819	GO:1901576	GO:BP	organic substance biosynthetic process	12265	24835	c(\"GO:0009058\", \"GO:0071704\")	simvastatin	HA1E	down	thresh1	GO:0008152
query_1	TRUE	0.000140603	106	1941	42	0.0216383	0.396226	GO:0006405	GO:BP	RNA export from nucleus	12265	2409	c(\"GO:0050658\", \"GO:0051168\")	simvastatin	HA1E	down	thresh1	GO:0009987|GO:0051179
query_1	TRUE	0.000166799	70	1941	32	0.0164863	0.457143	GO:0002479	GO:BP	antigen processing and presentation of exogenous peptide antigen via MHC class I, TAP-dependent	12265	1134	GO:0042590	simvastatin	HA1E	down	thresh1	GO:0002376	GO:0019882
query_1	TRUE	0.000188956	703	1941	169	0.0870685	0.240398	GO:0006518	GO:BP	peptide metabolic process	12265	2505	c(\"GO:0043603\", \"GO:1901564\")	simvastatin	HA1E	down	thresh1	GO:0008152|GO:0009987
query_1	TRUE	0.000197771	81	1941	35	0.0180319	0.432099	GO:1990542	GO:BP	mitochondrial transmembrane transport	12265	28991	c(\"GO:0006839\", \"GO:0055085\")	simvastatin	HA1E	down	thresh1	GO:0009987|GO:0051179
query_1	TRUE	0.000209394	472	1941	123	0.0633694	0.260593	GO:0034655	GO:BP	nucleobase-containing compound catabolic process	12265	10037	c(\"GO:0006139\", \"GO:0019439\", \"GO:0044270\", \"GO:0046700\", \"GO:1901361\")	simvastatin	HA1E	down	thresh1	GO:0008152|GO:0009987		GO:0006139
query_1	TRUE	0.000239463	4572	1941	837	0.431221	0.183071	GO:0009058	GO:BP	biosynthetic process	12265	3674	GO:0008152	simvastatin	HA1E	down	thresh1	GO:0008152
query_1	TRUE	0.000273598	916	1941	209	0.107676	0.228166	GO:0043603	GO:BP	cellular amide metabolic process	12265	12472	GO:0034641	simvastatin	HA1E	down	thresh1	GO:0008152|GO:0009987
query_1	TRUE	0.000315538	3574	1941	672	0.346213	0.188025	GO:0044271	GO:BP	cellular nitrogen compound biosynthetic process	12265	12747	c(\"GO:0034641\", \"GO:0044249\")	simvastatin	HA1E	down	thresh1	GO:0008152|GO:0009987
query_1	TRUE	0.00043022	83	1941	35	0.0180319	0.421687	GO:1901532	GO:BP	regulation of hematopoietic progenitor cell differentiation	12265	24793	c(\"GO:0002244\", \"GO:0045595\")	simvastatin	HA1E	down	thresh1	GO:0002376|GO:0009987|GO:0032501|GO:0032502|GO:0065007	GO:0002520
query_1	TRUE	0.000453375	932	1941	211	0.108707	0.226395	GO:0044265	GO:BP	cellular macromolecule catabolic process	12265	12743	c(\"GO:0009057\", \"GO:0044248\", \"GO:0044260\")	simvastatin	HA1E	down	thresh1	GO:0008152|GO:0009987
query_1	TRUE	0.000473278	62	1941	29	0.0149408	0.467742	GO:0036388	GO:BP	pre-replicative complex assembly	12265	11087	c(\"GO:0006261\", \"GO:0065004\")	simvastatin	HA1E	down	thresh1	GO:0008152|GO:0009987
query_1	TRUE	0.000490946	69	1941	31	0.0159711	0.449275	GO:0009199	GO:BP	ribonucleoside triphosphate metabolic process	12265	3810	GO:0009141	simvastatin	HA1E	down	thresh1	GO:0008152|GO:0009987		GO:0006139
query_1	TRUE	0.000622985	505	1941	128	0.0659454	0.253465	GO:0046700	GO:BP	heterocycle catabolic process	12265	14349	c(\"GO:0044248\", \"GO:0046483\")	simvastatin	HA1E	down	thresh1	GO:0008152|GO:0009987
query_1	TRUE	0.000657534	103	1941	40	0.0206079	0.38835	GO:0043618	GO:BP	regulation of transcription from RNA polymerase II promoter in response to stress	12265	12486	c(\"GO:0006357\", \"GO:0043620\")	simvastatin	HA1E	down	thresh1	GO:0008152|GO:0009987|GO:0050896|GO:0065007		GO:0006139
query_1	TRUE	0.000658343	16	1941	13	0.00669758	0.8125	GO:0034471	GO:BP	ncRNA 5'-end processing	12265	9965	c(\"GO:0000966\", \"GO:0034470\")	simvastatin	HA1E	down	thresh1	GO:0008152|GO:0009987		GO:0006139
query_1	TRUE	0.000664852	279	1941	81	0.0417311	0.290323	GO:0006520	GO:BP	cellular amino acid metabolic process	12265	2506	c(\"GO:0019752\", \"GO:0044238\", \"GO:1901564\")	simvastatin	HA1E	down	thresh1	GO:0008152|GO:0009987		GO:0006520
query_1	TRUE	0.000689036	340	1941	94	0.0484286	0.276471	GO:0036293	GO:BP	response to decreased oxygen levels	12265	11028	GO:0070482	simvastatin	HA1E	down	thresh1	GO:0050896
query_1	TRUE	0.00070289	216	1941	67	0.0345183	0.310185	GO:0006839	GO:BP	mitochondrial transport	12265	2801	GO:0006810	simvastatin	HA1E	down	thresh1	GO:0051179
query_1	TRUE	0.000706562	521	1941	131	0.067491	0.25144	GO:0019439	GO:BP	aromatic compound catabolic process	12265	6697	c(\"GO:0006725\", \"GO:0044248\")	simvastatin	HA1E	down	thresh1	GO:0008152|GO:0009987
query_1	TRUE	0.000745195	63	1941	29	0.0149408	0.460317	GO:0009205	GO:BP	purine ribonucleoside triphosphate metabolic process	12265	3816	c(\"GO:0009144\", \"GO:0009199\")	simvastatin	HA1E	down	thresh1	GO:0008152|GO:0009987		GO:0006139
query_1	TRUE	0.000906701	60	1941	28	0.0144256	0.466667	GO:0006521	GO:BP	regulation of cellular amino acid metabolic process	12265	2507	c(\"GO:0006520\", \"GO:0010565\", \"GO:0033238\", \"GO:0080090\")	simvastatin	HA1E	down	thresh1	GO:0008152|GO:0009987|GO:0065007		GO:0006520
query_1	TRUE	0.000991461	834	1941	191	0.0984029	0.229017	GO:0070647	GO:BP	protein modification by small protein conjugation or removal	12265	19034	GO:0006464	simvastatin	HA1E	down	thresh1	GO:0008152|GO:0009987		GO:0019538
query_1	TRUE	0.00100733	187	1941	60	0.0309119	0.320856	GO:0006457	GO:BP	protein folding	12265	2450	GO:0009987	simvastatin	HA1E	down	thresh1	GO:0009987
query_1	TRUE	0.00104482	254	1941	75	0.0386399	0.295276	GO:0032984	GO:BP	protein-containing complex disassembly	12265	9198	c(\"GO:0022411\", \"GO:0043933\")	simvastatin	HA1E	down	thresh1	GO:0009987
query_1	TRUE	0.00108125	362	1941	98	0.0504894	0.270718	GO:0019693	GO:BP	ribose phosphate metabolic process	12265	6935	c(\"GO:0006796\", \"GO:0019637\", \"GO:1901135\")	simvastatin	HA1E	down	thresh1	GO:0008152|GO:0009987
query_1	TRUE	0.0010922	57	1941	27	0.0139104	0.473684	GO:0009201	GO:BP	ribonucleoside triphosphate biosynthetic process	12265	3812	c(\"GO:0009142\", \"GO:0009199\")	simvastatin	HA1E	down	thresh1	GO:0008152|GO:0009987		GO:0006139
query_1	TRUE	0.00121887	32	1941	19	0.00978877	0.59375	GO:0000460	GO:BP	maturation of 5.8S rRNA	12265	204	GO:0006364	simvastatin	HA1E	down	thresh1	GO:0008152|GO:0009987		GO:0006139
query_1	TRUE	0.0012758	109	1941	41	0.0211231	0.376147	GO:0043620	GO:BP	regulation of DNA-templated transcription in response to stress	12265	12488	c(\"GO:0006355\", \"GO:0033554\")	simvastatin	HA1E	down	thresh1	GO:0008152|GO:0009987|GO:0050896|GO:0065007		GO:0006139
query_1	TRUE	0.00128948	35	1941	20	0.010304	0.571429	GO:0097064	GO:BP	ncRNA export from nucleus	12265	21689	GO:0006405	simvastatin	HA1E	down	thresh1	GO:0009987|GO:0051179
query_1	TRUE	0.00129002	325	1941	90	0.0463679	0.276923	GO:0006402	GO:BP	mRNA catabolic process	12265	2406	c(\"GO:0006401\", \"GO:0010629\", \"GO:0016071\")	simvastatin	HA1E	down	thresh1	GO:0008152|GO:0009987|GO:0065007		GO:0006139
query_1	TRUE	0.00132255	75	1941	32	0.0164863	0.426667	GO:0042590	GO:BP	antigen processing and presentation of exogenous peptide antigen via MHC class I	12265	11868	c(\"GO:0002474\", \"GO:0002478\")	simvastatin	HA1E	down	thresh1	GO:0002376	GO:0019882
query_1	TRUE	0.00133037	4430	1941	808	0.41628	0.182393	GO:0044249	GO:BP	cellular biosynthetic process	12265	12733	c(\"GO:0009058\", \"GO:0044237\")	simvastatin	HA1E	down	thresh1	GO:0008152|GO:0009987
query_1	TRUE	0.00141824	2358	1941	462	0.238022	0.195929	GO:0022607	GO:BP	cellular component assembly	12265	7622	c(\"GO:0016043\", \"GO:0044085\")	simvastatin	HA1E	down	thresh1	GO:0009987
query_1	TRUE	0.00142037	68	1941	30	0.015456	0.441176	GO:0009144	GO:BP	purine nucleoside triphosphate metabolic process	12265	3756	GO:0009141	simvastatin	HA1E	down	thresh1	GO:0008152|GO:0009987		GO:0006139
query_1	TRUE	0.00142448	61	1941	28	0.0144256	0.459016	GO:0006353	GO:BP	DNA-templated transcription, termination	12265	2364	c(\"GO:0006351\", \"GO:0032774\")	simvastatin	HA1E	down	thresh1	GO:0008152|GO:0009987		GO:0006139
query_1	TRUE	0.00173708	58	1941	27	0.0139104	0.465517	GO:0033108	GO:BP	mitochondrial respiratory chain complex assembly	12265	9277	c(\"GO:0007005\", \"GO:0034622\")	simvastatin	HA1E	down	thresh1	GO:0009987
query_1	TRUE	0.00182035	181	1941	58	0.0298815	0.320442	GO:0006261	GO:BP	DNA-dependent DNA replication	12265	2288	GO:0006260	simvastatin	HA1E	down	thresh1	GO:0008152|GO:0009987
query_1	TRUE	0.00191911	509	1941	127	0.0654302	0.249509	GO:0044270	GO:BP	cellular nitrogen compound catabolic process	12265	12746	c(\"GO:0034641\", \"GO:0044248\")	simvastatin	HA1E	down	thresh1	GO:0008152|GO:0009987
query_1	TRUE	0.00200015	45	1941	23	0.0118496	0.511111	GO:0007084	GO:BP	mitotic nuclear membrane reassembly	12265	3007	c(\"GO:0031468\", \"GO:0101024\")	simvastatin	HA1E	down	thresh1	GO:0009987
query_1	TRUE	0.00200015	45	1941	23	0.0118496	0.511111	GO:0101024	GO:BP	mitotic nuclear membrane organization	12265	22537	c(\"GO:0071763\", \"GO:0140014\", \"GO:1903047\")	simvastatin	HA1E	down	thresh1	GO:0009987
query_1	TRUE	0.00206089	1505	1941	312	0.160742	0.207309	GO:0044281	GO:BP	small molecule metabolic process	12265	12753	GO:0008152	simvastatin	HA1E	down	thresh1	GO:0008152
query_1	TRUE	0.00206736	328	1941	90	0.0463679	0.27439	GO:0001666	GO:BP	response to hypoxia	12265	496	c(\"GO:0006950\", \"GO:0036293\")	simvastatin	HA1E	down	thresh1	GO:0050896
query_1	TRUE	0.00209189	95	1941	37	0.0190623	0.389474	GO:0070498	GO:BP	interleukin-1-mediated signaling pathway	12265	18950	c(\"GO:0019221\", \"GO:0071347\")	simvastatin	HA1E	down	thresh1	GO:0009987|GO:0023052|GO:0050896|GO:0065007
query_1	TRUE	0.00218401	99	1941	38	0.0195775	0.383838	GO:1990858	GO:BP	cellular response to lectin	12265	29136	GO:1990840	simvastatin	HA1E	down	thresh1	GO:0050896
query_1	TRUE	0.00218401	99	1941	38	0.0195775	0.383838	GO:1990840	GO:BP	response to lectin	12265	29126	GO:0009607	simvastatin	HA1E	down	thresh1	GO:0050896
query_1	TRUE	0.00239012	17	1941	13	0.00669758	0.764706	GO:1904872	GO:BP	regulation of telomerase RNA localization to Cajal body	12265	27777	c(\"GO:0032879\", \"GO:0090671\")	simvastatin	HA1E	down	thresh1	GO:0051179|GO:0065007
query_1	TRUE	0.00239012	17	1941	13	0.00669758	0.764706	GO:0000966	GO:BP	RNA 5'-end processing	12265	342	GO:0006396	simvastatin	HA1E	down	thresh1	GO:0008152|GO:0009987		GO:0006139
query_1	TRUE	0.00250127	52	1941	25	0.01288	0.480769	GO:0009206	GO:BP	purine ribonucleoside triphosphate biosynthetic process	12265	3817	c(\"GO:0009145\", \"GO:0009201\", \"GO:0009205\")	simvastatin	HA1E	down	thresh1	GO:0008152|GO:0009987		GO:0006139
query_1	TRUE	0.00274179	157	1941	52	0.0267903	0.33121	GO:0051236	GO:BP	establishment of RNA localization	12265	15740	c(\"GO:0006403\", \"GO:0051234\")	simvastatin	HA1E	down	thresh1	GO:0051179
query_1	TRUE	0.00275788	92	1941	36	0.0185471	0.391304	GO:0071427	GO:BP	mRNA-containing ribonucleoprotein complex export from nucleus	12265	19511	GO:0071426	simvastatin	HA1E	down	thresh1	GO:0009987|GO:0051179
query_1	TRUE	0.00275788	92	1941	36	0.0185471	0.391304	GO:0006406	GO:BP	mRNA export from nucleus	12265	2410	c(\"GO:0006405\", \"GO:0010467\", \"GO:0051028\", \"GO:0071427\")	simvastatin	HA1E	down	thresh1	GO:0008152|GO:0009987|GO:0051179
query_1	TRUE	0.00333329	762	1941	175	0.0901597	0.229659	GO:1903047	GO:BP	mitotic cell cycle process	12265	26133	c(\"GO:0000278\", \"GO:0022402\")	simvastatin	HA1E	down	thresh1	GO:0009987
query_1	TRUE	0.00339913	85	1941	34	0.0175167	0.4	GO:0010972	GO:BP	negative regulation of G2/M transition of mitotic cell cycle	12265	5103	c(\"GO:0000086\", \"GO:0010389\", \"GO:1901991\", \"GO:1902750\")	simvastatin	HA1E	down	thresh1	GO:0009987|GO:0065007
query_1	TRUE	0.00341782	365	1941	97	0.0499742	0.265753	GO:0070482	GO:BP	response to oxygen levels	12265	18937	GO:0009628	simvastatin	HA1E	down	thresh1	GO:0050896
query_1	TRUE	0.00368893	154	1941	51	0.0262751	0.331169	GO:0050657	GO:BP	nucleic acid transport	12265	15294	GO:0015931	simvastatin	HA1E	down	thresh1	GO:0051179
query_1	TRUE	0.00368893	154	1941	51	0.0262751	0.331169	GO:0050658	GO:BP	RNA transport	12265	15295	c(\"GO:0050657\", \"GO:0051236\")	simvastatin	HA1E	down	thresh1	GO:0051179
query_1	TRUE	0.00368893	154	1941	51	0.0262751	0.331169	GO:0038061	GO:BP	NIK/NF-kappaB signaling	12265	11197	GO:0035556	simvastatin	HA1E	down	thresh1	GO:0009987|GO:0023052|GO:0050896|GO:0065007
query_1	TRUE	0.00379959	1424	1941	296	0.152499	0.207865	GO:0007049	GO:BP	cell cycle	12265	2976	GO:0009987	simvastatin	HA1E	down	thresh1	GO:0009987
query_1	TRUE	0.0038213	93	1941	36	0.0185471	0.387097	GO:0002474	GO:BP	antigen processing and presentation of peptide antigen via MHC class I	12265	1129	GO:0048002	simvastatin	HA1E	down	thresh1	GO:0002376	GO:0019882
query_1	TRUE	0.00402642	53	1941	25	0.01288	0.471698	GO:0009145	GO:BP	purine nucleoside triphosphate biosynthetic process	12265	3757	c(\"GO:0009142\", \"GO:0009144\")	simvastatin	HA1E	down	thresh1	GO:0008152|GO:0009987		GO:0006139
query_1	TRUE	0.00492527	353	1941	94	0.0484286	0.266289	GO:0009259	GO:BP	ribonucleotide metabolic process	12265	3869	c(\"GO:0009117\", \"GO:0019693\")	simvastatin	HA1E	down	thresh1	GO:0008152|GO:0009987		GO:0006139
query_1	TRUE	0.00525952	548	1941	133	0.0685214	0.242701	GO:1901361	GO:BP	organic cyclic compound catabolic process	12265	24637	c(\"GO:1901360\", \"GO:1901575\")	simvastatin	HA1E	down	thresh1	GO:0008152
query_1	TRUE	0.00525957	94	1941	36	0.0185471	0.382979	GO:0060071	GO:BP	Wnt signaling pathway, planar cell polarity pathway	12265	16937	c(\"GO:0035567\", \"GO:0090175\")	simvastatin	HA1E	down	thresh1	GO:0009987|GO:0023052|GO:0032501|GO:0032502|GO:0050896|GO:0065007
query_1	TRUE	0.00541322	98	1941	37	0.0190623	0.377551	GO:0002223	GO:BP	stimulatory C-type lectin receptor signaling pathway	12265	889	c(\"GO:0002220\", \"GO:1990858\")	simvastatin	HA1E	down	thresh1	GO:0002376|GO:0009987|GO:0023052|GO:0044419|GO:0050896|GO:0065007	GO:0002253|GO:0006955
query_1	TRUE	0.0055635	143	1941	48	0.0247295	0.335664	GO:0009408	GO:BP	response to heat	12265	3926	c(\"GO:0006950\", \"GO:0009266\")	simvastatin	HA1E	down	thresh1	GO:0050896
query_1	TRUE	0.0056354	1701	1941	344	0.177228	0.202234	GO:0033554	GO:BP	cellular response to stress	12265	9546	c(\"GO:0006950\", \"GO:0051716\")	simvastatin	HA1E	down	thresh1	GO:0009987|GO:0050896
query_1	TRUE	0.00567066	47	1941	23	0.0118496	0.489362	GO:0031468	GO:BP	nuclear membrane reassembly	12265	8356	c(\"GO:0071709\", \"GO:0071763\")	simvastatin	HA1E	down	thresh1	GO:0009987
query_1	TRUE	0.00595589	689	1941	160	0.0824317	0.232221	GO:0032446	GO:BP	protein modification by small protein conjugation	12265	8788	GO:0070647	simvastatin	HA1E	down	thresh1	GO:0008152|GO:0009987		GO:0019538
query_1	TRUE	0.00656716	44	1941	22	0.0113344	0.5	GO:0006754	GO:BP	ATP biosynthetic process	12265	2730	c(\"GO:0009152\", \"GO:0009206\", \"GO:0046034\")	simvastatin	HA1E	down	thresh1	GO:0008152|GO:0009987		GO:0006139
query_1	TRUE	0.00665808	87	1941	34	0.0175167	0.390805	GO:1902750	GO:BP	negative regulation of cell cycle G2/M phase transition	12265	25858	c(\"GO:0044839\", \"GO:1901988\", \"GO:1902749\")	simvastatin	HA1E	down	thresh1	GO:0009987|GO:0065007
query_1	TRUE	0.00735131	18	1941	13	0.00669758	0.722222	GO:0090670	GO:BP	RNA localization to Cajal body	12265	21608	GO:0090685	simvastatin	HA1E	down	thresh1	GO:0051179
query_1	TRUE	0.00735131	18	1941	13	0.00669758	0.722222	GO:0090671	GO:BP	telomerase RNA localization to Cajal body	12265	21609	c(\"GO:0090670\", \"GO:0090672\")	simvastatin	HA1E	down	thresh1	GO:0051179
query_1	TRUE	0.00735131	18	1941	13	0.00669758	0.722222	GO:0090672	GO:BP	telomerase RNA localization	12265	21610	GO:0006403	simvastatin	HA1E	down	thresh1	GO:0051179
query_1	TRUE	0.00735131	18	1941	13	0.00669758	0.722222	GO:0090685	GO:BP	RNA localization to nucleus	12265	21619	GO:0006403	simvastatin	HA1E	down	thresh1	GO:0051179
query_1	TRUE	0.00798285	166	1941	53	0.0273055	0.319277	GO:0046390	GO:BP	ribose phosphate biosynthetic process	12265	14130	c(\"GO:0019693\", \"GO:0090407\", \"GO:1901137\")	simvastatin	HA1E	down	thresh1	GO:0008152|GO:0009987
query_1	TRUE	0.00862983	128	1941	44	0.0226687	0.34375	GO:0051028	GO:BP	mRNA transport	12265	15569	GO:0050658	simvastatin	HA1E	down	thresh1	GO:0051179
query_1	TRUE	0.00903108	32	1941	18	0.00927357	0.5625	GO:0006409	GO:BP	tRNA export from nucleus	12265	2413	c(\"GO:0051031\", \"GO:0071431\", \"GO:0097064\")	simvastatin	HA1E	down	thresh1	GO:0009987|GO:0051179
query_1	TRUE	0.00903108	32	1941	18	0.00927357	0.5625	GO:0071431	GO:BP	tRNA-containing ribonucleoprotein complex export from nucleus	12265	19515	GO:0071426	simvastatin	HA1E	down	thresh1	GO:0009987|GO:0051179
query_1	TRUE	0.00977367	96	1941	36	0.0185471	0.375	GO:0090175	GO:BP	regulation of establishment of planar polarity	12265	21250	c(\"GO:0001736\", \"GO:2000027\")	simvastatin	HA1E	down	thresh1	GO:0032501|GO:0032502|GO:0065007
query_1	TRUE	0.00982143	73	1941	30	0.015456	0.410959	GO:0031146	GO:BP	SCF-dependent proteasomal ubiquitin-dependent protein catabolic process	12265	8216	GO:0043161	simvastatin	HA1E	down	thresh1	GO:0008152|GO:0009987		GO:0019538
query_1	TRUE	0.0107274	163	1941	52	0.0267903	0.319018	GO:0071347	GO:BP	cellular response to interleukin-1	12265	19432	c(\"GO:0070555\", \"GO:0071345\")	simvastatin	HA1E	down	thresh1	GO:0009987|GO:0050896
query_1	TRUE	0.0116826	861	1941	191	0.0984029	0.221835	GO:0006082	GO:BP	organic acid metabolic process	12265	2123	c(\"GO:0044237\", \"GO:0044281\", \"GO:0071704\")	simvastatin	HA1E	down	thresh1	GO:0008152|GO:0009987
query_1	TRUE	0.0121929	59	1941	26	0.0133952	0.440678	GO:0090502	GO:BP	RNA phosphodiester bond hydrolysis, endonucleolytic	12265	21523	GO:0090501	simvastatin	HA1E	down	thresh1	GO:0008152|GO:0009987		GO:0006139
query_1	TRUE	0.0130379	109	1941	39	0.0200927	0.357798	GO:0001736	GO:BP	establishment of planar polarity	12265	532	c(\"GO:0001738\", \"GO:0007164\")	simvastatin	HA1E	down	thresh1	GO:0032502
query_1	TRUE	0.0130379	109	1941	39	0.0200927	0.357798	GO:0007164	GO:BP	establishment of tissue polarity	12265	3077	GO:0009653	simvastatin	HA1E	down	thresh1	GO:0032502
query_1	TRUE	0.0131439	186	1941	57	0.0293663	0.306452	GO:1902749	GO:BP	regulation of cell cycle G2/M phase transition	12265	25857	c(\"GO:0044839\", \"GO:1901987\")	simvastatin	HA1E	down	thresh1	GO:0009987|GO:0065007
query_1	TRUE	0.0132026	105	1941	38	0.0195775	0.361905	GO:0038095	GO:BP	Fc-epsilon receptor signaling pathway	12265	11212	GO:0038093	simvastatin	HA1E	down	thresh1	GO:0002376|GO:0009987|GO:0023052|GO:0050896|GO:0065007	GO:0006955
query_1	TRUE	0.0132612	101	1941	37	0.0190623	0.366337	GO:0002220	GO:BP	innate immune response activating cell surface receptor signaling pathway	12265	886	c(\"GO:0002429\", \"GO:0002758\")	simvastatin	HA1E	down	thresh1	GO:0002376|GO:0009987|GO:0023052|GO:0044419|GO:0050896|GO:0065007	GO:0002253|GO:0006955
query_1	TRUE	0.0146007	24	1941	15	0.00772798	0.625	GO:0000470	GO:BP	maturation of LSU-rRNA	12265	214	c(\"GO:0006364\", \"GO:0042273\")	simvastatin	HA1E	down	thresh1	GO:0008152|GO:0009987		GO:0006139
query_1	TRUE	0.0165534	27	1941	16	0.00824317	0.592593	GO:0042407	GO:BP	cristae formation	12265	11765	GO:0007007	simvastatin	HA1E	down	thresh1	GO:0009987
query_1	TRUE	0.0173874	4989	1941	889	0.458011	0.178192	GO:1901564	GO:BP	organonitrogen compound metabolic process	12265	24824	c(\"GO:0006807\", \"GO:0071704\")	simvastatin	HA1E	down	thresh1	GO:0008152
query_1	TRUE	0.0176735	102	1941	37	0.0190623	0.362745	GO:0002758	GO:BP	innate immune response-activating signal transduction	12265	1402	c(\"GO:0002218\", \"GO:0002757\")	simvastatin	HA1E	down	thresh1	GO:0002376|GO:0009987|GO:0023052|GO:0044419|GO:0050896|GO:0065007	GO:0002253|GO:0006955
query_1	TRUE	0.0192538	813	1941	181	0.0932509	0.222632	GO:0019752	GO:BP	carboxylic acid metabolic process	12265	6976	GO:0043436	simvastatin	HA1E	down	thresh1	GO:0008152|GO:0009987
query_1	TRUE	0.0211198	499	1941	121	0.062339	0.242485	GO:0055086	GO:BP	nucleobase-containing small molecule metabolic process	12265	16839	c(\"GO:0006139\", \"GO:0044281\")	simvastatin	HA1E	down	thresh1	GO:0008152|GO:0009987		GO:0006139
query_1	TRUE	0.0211582	64	1941	27	0.0139104	0.421875	GO:0009142	GO:BP	nucleoside triphosphate biosynthetic process	12265	3754	c(\"GO:0009141\", \"GO:1901293\")	simvastatin	HA1E	down	thresh1	GO:0008152|GO:0009987		GO:0006139
query_1	TRUE	0.0230163	107	1941	38	0.0195775	0.35514	GO:0034605	GO:BP	cellular response to heat	12265	10003	c(\"GO:0009408\", \"GO:0033554\")	simvastatin	HA1E	down	thresh1	GO:0009987|GO:0050896
query_1	TRUE	0.0234106	12	1941	10	0.00515198	0.833333	GO:0099116	GO:BP	tRNA 5'-end processing	12265	22321	c(\"GO:0008033\", \"GO:0034471\")	simvastatin	HA1E	down	thresh1	GO:0008152|GO:0009987		GO:0006139
query_1	TRUE	0.0240483	158	1941	50	0.0257599	0.316456	GO:0009260	GO:BP	ribonucleotide biosynthetic process	12265	3870	c(\"GO:0009165\", \"GO:0009259\", \"GO:0046390\")	simvastatin	HA1E	down	thresh1	GO:0008152|GO:0009987		GO:0006139
query_1	TRUE	0.0262997	10	1941	9	0.00463679	0.9	GO:1904851	GO:BP	positive regulation of establishment of protein localization to telomere	12265	27760	c(\"GO:0070200\", \"GO:0070203\", \"GO:1904816\", \"GO:1904951\")	simvastatin	HA1E	down	thresh1	GO:0009987|GO:0051179|GO:0065007
query_1	TRUE	0.0262997	10	1941	9	0.00463679	0.9	GO:0001682	GO:BP	tRNA 5'-leader removal	12265	504	GO:0099116	simvastatin	HA1E	down	thresh1	GO:0008152|GO:0009987		GO:0006139
query_1	TRUE	0.0277107	882	1941	193	0.0994333	0.218821	GO:0051726	GO:BP	regulation of cell cycle	12265	16112	c(\"GO:0007049\", \"GO:0050794\")	simvastatin	HA1E	down	thresh1	GO:0009987|GO:0065007
query_1	TRUE	0.0305312	84	1941	32	0.0164863	0.380952	GO:0022904	GO:BP	respiratory electron transport chain	12265	7639	c(\"GO:0022900\", \"GO:0045333\")	simvastatin	HA1E	down	thresh1	GO:0008152|GO:0009987
query_1	TRUE	0.030666	34	1941	18	0.00927357	0.529412	GO:0051031	GO:BP	tRNA transport	12265	15572	GO:0050658	simvastatin	HA1E	down	thresh1	GO:0051179
query_1	TRUE	0.0325789	31	1941	17	0.00875837	0.548387	GO:0006099	GO:BP	tricarboxylic acid cycle	12265	2136	c(\"GO:0009060\", \"GO:0044238\")	simvastatin	HA1E	down	thresh1	GO:0008152|GO:0009987		GO:0006099
query_1	TRUE	0.0330207	125	1941	42	0.0216383	0.336	GO:0002218	GO:BP	activation of innate immune response	12265	885	c(\"GO:0002253\", \"GO:0045089\")	simvastatin	HA1E	down	thresh1	GO:0002376|GO:0044419|GO:0050896|GO:0065007	GO:0002253|GO:0006955
query_1	TRUE	0.0340494	427	1941	106	0.054611	0.248244	GO:0009117	GO:BP	nucleotide metabolic process	12265	3731	GO:0006753	simvastatin	HA1E	down	thresh1	GO:0008152|GO:0009987		GO:0006139
query_1	TRUE	0.034671	836	1941	184	0.0947965	0.220096	GO:0043436	GO:BP	oxoacid metabolic process	12265	12355	GO:0006082	simvastatin	HA1E	down	thresh1	GO:0008152|GO:0009987
query_1	TRUE	0.0358092	275	1941	75	0.0386399	0.272727	GO:0006260	GO:BP	DNA replication	12265	2287	GO:0034645	simvastatin	HA1E	down	thresh1	GO:0008152|GO:0009987
query_1	TRUE	0.0384118	187	1941	56	0.0288511	0.299465	GO:0070555	GO:BP	response to interleukin-1	12265	18976	GO:0034097	simvastatin	HA1E	down	thresh1	GO:0050896
query_1	TRUE	0.0384225	178	1941	54	0.0278207	0.303371	GO:0010389	GO:BP	regulation of G2/M transition of mitotic cell cycle	12265	4593	c(\"GO:0000086\", \"GO:1901990\", \"GO:1902749\")	simvastatin	HA1E	down	thresh1	GO:0009987|GO:0065007
query_1	TRUE	0.040857	3810	1941	694	0.357548	0.182152	GO:0044267	GO:BP	cellular protein metabolic process	12265	12744	c(\"GO:0019538\", \"GO:0044260\")	simvastatin	HA1E	down	thresh1	GO:0008152|GO:0009987		GO:0019538
query_1	TRUE	0.0412681	752	1941	168	0.0865533	0.223404	GO:0061024	GO:BP	membrane organization	12265	17818	GO:0016043	simvastatin	HA1E	down	thresh1	GO:0009987
query_1	TRUE	0.0415922	339	1941	88	0.0453375	0.259587	GO:0009150	GO:BP	purine ribonucleotide metabolic process	12265	3762	c(\"GO:0006163\", \"GO:0009259\")	simvastatin	HA1E	down	thresh1	GO:0008152|GO:0009987		GO:0006139
query_1	TRUE	0.0416096	85	1941	32	0.0164863	0.376471	GO:0009141	GO:BP	nucleoside triphosphate metabolic process	12265	3753	GO:0006753	simvastatin	HA1E	down	thresh1	GO:0008152|GO:0009987		GO:0006139
query_1	TRUE	0.0435078	364	1941	93	0.0479134	0.255495	GO:0006163	GO:BP	purine nucleotide metabolic process	12265	2192	c(\"GO:0009117\", \"GO:0072521\")	simvastatin	HA1E	down	thresh1	GO:0008152|GO:0009987		GO:0006139
query_1	TRUE	0.0437507	139	1941	45	0.0231839	0.323741	GO:0006090	GO:BP	pyruvate metabolic process	12265	2130	GO:0032787	simvastatin	HA1E	down	thresh1	GO:0008152|GO:0009987
