# Supplementary material for: Investigating the potential anti-depressive mechanisms of statins: a transcriptomic and Mendelian randomization analysis
Source: Transl Psychiatry. 2023 Apr 4;13:110. doi: 10.1038/s41398-023-02403-8 (PMC10073189; doi:10.1038/s41398-023-02403-8)
Supplement: Supplementary file 4 — Additional File 4 (.xlsx). [file 41398_2023_2403_MOESM4_ESM.xlsx]

## Sheet: Sheet1
Compound_ID	Compound_name	Atorvastatin_HA1E	Fluvastatin_HA1E	Lovastatin_HA1E	Mevastatin_HA1E	Rosuvastatin_HA1E	Simvastatin_HA1E	Averaged_tau
BRD-K70511574	sunitinib	-98.77	-98.58	-98.39	-95.96	-99.3	-96.22	-97.87
BRD-K90864987	cobalt(II)-chloride	-98.43	-96.43	-98.62	-97.37	-97.98	-98.21	-97.84
BRD-K72264770	QW-BI-011	-94.94	-97.27	-96.77	-95.17	-93.02	-97.22	-95.7317
BRD-K55420858	mirin	-95.42	-98.74	-95.57	-94.59	-98.34	-89.26	-95.32
BRD-K64746805	MBCQ	-91.74	-95.41	-91.08	-97.36	-94.9	-99.59	-95.0133
BRD-K14329163	BAY-K8644	-82.87	-91.55	-96.89	-99.21	-98.11	-99.82	-94.7417
BRD-K91623615	ABT-751	-96.23	-91.4	-98.88	-86.03	-99.59	-93.88	-94.335
BRD-A24228527	ofloxacin	-97.66	-93.2	-85.67	-93.18	-94.23	-94.69	-93.105
BRD-K29668683	BD-1063	-97.31	-98.95	-98.08	-81.04	-87.35	-95.42	-93.025
BRD-K89687904	PKCbeta-inhibitor	-85.39	-92.85	-93.1	-91.13	-93.46	-94.97	-91.8167
BRD-K39733634	L-161982	-94.23	-97.07	-97.45	-75.45	-82.46	-99.25	-90.985
BRD-K09436313	prostaglandin	-90.01	-87.37	-97.88	-88.74	-93.43	-87.9	-90.8883
