# Supplementary material for: Investigating the potential anti-depressive mechanisms of statins: a transcriptomic and Mendelian randomization analysis
Source: Transl Psychiatry. 2023 Apr 4;13:110. doi: 10.1038/s41398-023-02403-8 (PMC10073189; doi:10.1038/s41398-023-02403-8)
Supplement: Supplementary file 5 — Additional File 5 (.xlsx). [file 41398_2023_2403_MOESM5_ESM.xlsx]

## Sheet: Statin_antidepressants_HA1E_sha
query	significant	p_value	term_size	query_size	intersection_size	precision	recall	term_id	source	term_name	effective_domain_size	source_order	parents	Statin	Antidepressant	Cell	Direction_DEGs	BP_ancestor	Immune_ancestor	Primary_metabolic_ancestor
query_1	TRUE	1.01328e-05	318	480	39	0.08125	0.122642	GO:0010948	GO:BP	negative regulation of cell cycle process	12265	5080	c(\"GO:0010564\", \"GO:0022402\", \"GO:0045786\")	Atorvastatin	Desipramine	HA1E	same_direction	GO:0009987|GO:0065007
query_1	TRUE	9.00189e-05	258	480	33	0.06875	0.127907	GO:1901988	GO:BP	negative regulation of cell cycle phase transition	12265	25217	c(\"GO:0010948\", \"GO:0044770\", \"GO:1901987\")	Atorvastatin	Desipramine	HA1E	same_direction	GO:0009987|GO:0065007
query_1	TRUE	0.000135488	209	480	29	0.0604167	0.138756	GO:1901991	GO:BP	negative regulation of mitotic cell cycle phase transition	12265	25220	c(\"GO:0044772\", \"GO:0045930\", \"GO:1901988\", \"GO:1901990\")	Atorvastatin	Desipramine	HA1E	same_direction	GO:0009987|GO:0065007
query_1	TRUE	0.000152271	635	480	57	0.11875	0.0897638	GO:0010564	GO:BP	regulation of cell cycle process	12265	4728	c(\"GO:0022402\", \"GO:0051726\")	Atorvastatin	Desipramine	HA1E	same_direction	GO:0009987|GO:0065007
query_1	TRUE	0.000313623	388	480	41	0.0854167	0.10567	GO:0045786	GO:BP	negative regulation of cell cycle	12265	13554	c(\"GO:0007049\", \"GO:0048523\", \"GO:0051726\")	Atorvastatin	Desipramine	HA1E	same_direction	GO:0009987|GO:0065007
query_1	TRUE	0.000687621	494	480	47	0.0979167	0.0951417	GO:0007346	GO:BP	regulation of mitotic cell cycle	12265	3238	c(\"GO:0000278\", \"GO:0051726\")	Atorvastatin	Desipramine	HA1E	same_direction	GO:0009987|GO:0065007
query_1	TRUE	0.000780015	186	480	26	0.0541667	0.139785	GO:1902749	GO:BP	regulation of cell cycle G2/M phase transition	12265	25857	c(\"GO:0044839\", \"GO:1901987\")	Atorvastatin	Desipramine	HA1E	same_direction	GO:0009987|GO:0065007
query_1	TRUE	0.00110087	421	480	42	0.0875	0.0997625	GO:1901987	GO:BP	regulation of cell cycle phase transition	12265	25216	c(\"GO:0010564\", \"GO:0044770\")	Atorvastatin	Desipramine	HA1E	same_direction	GO:0009987|GO:0065007
query_1	TRUE	0.00110229	359	480	38	0.0791667	0.10585	GO:1901990	GO:BP	regulation of mitotic cell cycle phase transition	12265	25219	c(\"GO:0007346\", \"GO:0044772\", \"GO:1901987\")	Atorvastatin	Desipramine	HA1E	same_direction	GO:0009987|GO:0065007
query_1	TRUE	0.00115248	257	480	31	0.0645833	0.120623	GO:0045930	GO:BP	negative regulation of mitotic cell cycle	12265	13682	c(\"GO:0000278\", \"GO:0007346\", \"GO:0045786\")	Atorvastatin	Desipramine	HA1E	same_direction	GO:0009987|GO:0065007
query_1	TRUE	0.00121746	85	480	17	0.0354167	0.2	GO:0010972	GO:BP	negative regulation of G2/M transition of mitotic cell cycle	12265	5103	c(\"GO:0000086\", \"GO:0010389\", \"GO:1901991\", \"GO:1902750\")	Atorvastatin	Desipramine	HA1E	same_direction	GO:0009987|GO:0065007
query_1	TRUE	0.00134368	178	480	25	0.0520833	0.140449	GO:0010389	GO:BP	regulation of G2/M transition of mitotic cell cycle	12265	4593	c(\"GO:0000086\", \"GO:1901990\", \"GO:1902749\")	Atorvastatin	Desipramine	HA1E	same_direction	GO:0009987|GO:0065007
query_1	TRUE	0.00146235	76	480	16	0.0333333	0.210526	GO:0031145	GO:BP	anaphase-promoting complex-dependent catabolic process	12265	8215	GO:0043161	Atorvastatin	Desipramine	HA1E	same_direction	GO:0008152|GO:0009987		GO:0019538
query_1	TRUE	0.00175415	87	480	17	0.0354167	0.195402	GO:1902750	GO:BP	negative regulation of cell cycle G2/M phase transition	12265	25858	c(\"GO:0044839\", \"GO:1901988\", \"GO:1902749\")	Atorvastatin	Desipramine	HA1E	same_direction	GO:0009987|GO:0065007
query_1	TRUE	0.00218893	236	480	29	0.0604167	0.122881	GO:0044839	GO:BP	cell cycle G2/M phase transition	12265	13069	GO:0044770	Atorvastatin	Desipramine	HA1E	same_direction	GO:0009987
query_1	TRUE	0.00302999	762	480	61	0.127083	0.0800525	GO:1903047	GO:BP	mitotic cell cycle process	12265	26133	c(\"GO:0000278\", \"GO:0022402\")	Atorvastatin	Desipramine	HA1E	same_direction	GO:0009987
query_1	TRUE	0.00308968	70	480	15	0.03125	0.214286	GO:0002479	GO:BP	antigen processing and presentation of exogenous peptide antigen via MHC class I, TAP-dependent	12265	1134	GO:0042590	Atorvastatin	Desipramine	HA1E	same_direction	GO:0002376	GO:0019882
query_1	TRUE	0.00314699	226	480	28	0.0583333	0.123894	GO:0000086	GO:BP	G2/M transition of mitotic cell cycle	12265	45	c(\"GO:0044772\", \"GO:0044839\")	Atorvastatin	Desipramine	HA1E	same_direction	GO:0009987
query_1	TRUE	0.00421051	474	480	44	0.0916667	0.092827	GO:0044772	GO:BP	mitotic cell cycle phase transition	12265	13022	c(\"GO:0044770\", \"GO:1903047\")	Atorvastatin	Desipramine	HA1E	same_direction	GO:0009987
query_1	TRUE	0.00436748	880	480	67	0.139583	0.0761364	GO:0000278	GO:BP	mitotic cell cycle	12265	118	GO:0007049	Atorvastatin	Desipramine	HA1E	same_direction	GO:0009987
query_1	TRUE	0.00815339	75	480	15	0.03125	0.2	GO:0042590	GO:BP	antigen processing and presentation of exogenous peptide antigen via MHC class I	12265	11868	c(\"GO:0002474\", \"GO:0002478\")	Atorvastatin	Desipramine	HA1E	same_direction	GO:0002376	GO:0019882
query_1	TRUE	0.00815339	75	480	15	0.03125	0.2	GO:0061418	GO:BP	regulation of transcription from RNA polymerase II promoter in response to hypoxia	12265	18197	c(\"GO:0043618\", \"GO:0071456\")	Atorvastatin	Desipramine	HA1E	same_direction	GO:0008152|GO:0009987|GO:0050896|GO:0065007		GO:0006139
query_1	TRUE	0.00839772	858	480	65	0.135417	0.0757576	GO:0034622	GO:BP	cellular protein-containing complex assembly	12265	10013	GO:0065003	Atorvastatin	Desipramine	HA1E	same_direction	GO:0009987
query_1	TRUE	0.00877832	1548	480	100	0.208333	0.0645995	GO:0043933	GO:BP	protein-containing complex subunit organization	12265	12553	GO:0016043	Atorvastatin	Desipramine	HA1E	same_direction	GO:0009987
query_1	TRUE	0.00982467	539	480	47	0.0979167	0.0871985	GO:0044770	GO:BP	cell cycle phase transition	12265	13020	GO:0022402	Atorvastatin	Desipramine	HA1E	same_direction	GO:0009987
query_1	TRUE	0.0105108	882	480	66	0.1375	0.0748299	GO:0051726	GO:BP	regulation of cell cycle	12265	16112	c(\"GO:0007049\", \"GO:0050794\")	Atorvastatin	Desipramine	HA1E	same_direction	GO:0009987|GO:0065007
query_1	TRUE	0.0205992	60	480	13	0.0270833	0.216667	GO:0006521	GO:BP	regulation of cellular amino acid metabolic process	12265	2507	c(\"GO:0006520\", \"GO:0010565\", \"GO:0033238\", \"GO:0080090\")	Atorvastatin	Desipramine	HA1E	same_direction	GO:0008152|GO:0009987|GO:0065007		GO:0006520
query_1	TRUE	0.0278241	93	480	16	0.0333333	0.172043	GO:0002474	GO:BP	antigen processing and presentation of peptide antigen via MHC class I	12265	1129	GO:0048002	Atorvastatin	Desipramine	HA1E	same_direction	GO:0002376	GO:0019882
query_1	TRUE	0.0305212	181	480	23	0.0479167	0.127072	GO:0006261	GO:BP	DNA-dependent DNA replication	12265	2288	GO:0006260	Atorvastatin	Desipramine	HA1E	same_direction	GO:0008152|GO:0009987
query_1	TRUE	0.0387099	1329	480	87	0.18125	0.0654628	GO:0065003	GO:BP	protein-containing complex assembly	12265	18660	c(\"GO:0022607\", \"GO:0043933\")	Atorvastatin	Desipramine	HA1E	same_direction	GO:0009987
query_1	TRUE	0.0309931	4669	419	208	0.49642	0.0445492	GO:0034641	GO:BP	cellular nitrogen compound metabolic process	12265	10027	c(\"GO:0006807\", \"GO:0044237\")	Atorvastatin	Nortriptyline	HA1E	same_direction	GO:0008152|GO:0009987
query_1	TRUE	3.48575e-05	777	623	80	0.128411	0.10296	GO:0006396	GO:BP	RNA processing	12265	2400	c(\"GO:0010467\", \"GO:0016070\")	Atorvastatin	Paroxetine	HA1E	same_direction	GO:0008152|GO:0009987		GO:0006139
query_1	TRUE	6.20029e-05	4669	623	309	0.495987	0.0661812	GO:0034641	GO:BP	cellular nitrogen compound metabolic process	12265	10027	c(\"GO:0006807\", \"GO:0044237\")	Atorvastatin	Paroxetine	HA1E	same_direction	GO:0008152|GO:0009987
query_1	TRUE	0.000124326	386	623	49	0.0786517	0.126943	GO:0022613	GO:BP	ribonucleoprotein complex biogenesis	12265	7628	GO:0044085	Atorvastatin	Paroxetine	HA1E	same_direction	GO:0009987
query_1	TRUE	0.000260032	4105	623	276	0.443018	0.0672351	GO:0006139	GO:BP	nucleobase-containing compound metabolic process	12265	2173	c(\"GO:0006725\", \"GO:0034641\", \"GO:0044238\", \"GO:0046483\", \"GO:1901360\")	Atorvastatin	Paroxetine	HA1E	same_direction	GO:0008152|GO:0009987		GO:0006139
query_1	TRUE	0.000626569	4250	623	282	0.452648	0.0663529	GO:0046483	GO:BP	heterocycle metabolic process	12265	14204	GO:0044237	Atorvastatin	Paroxetine	HA1E	same_direction	GO:0008152|GO:0009987
query_1	TRUE	0.000706525	4292	623	284	0.455859	0.0661696	GO:0006725	GO:BP	cellular aromatic compound metabolic process	12265	2705	GO:0044237	Atorvastatin	Paroxetine	HA1E	same_direction	GO:0008152|GO:0009987
query_1	TRUE	0.00233699	4490	623	292	0.4687	0.0650334	GO:1901360	GO:BP	organic cyclic compound metabolic process	12265	24636	GO:0071704	Atorvastatin	Paroxetine	HA1E	same_direction	GO:0008152
query_1	TRUE	0.0042245	366	623	44	0.070626	0.120219	GO:0008380	GO:BP	RNA splicing	12265	3621	GO:0006396	Atorvastatin	Paroxetine	HA1E	same_direction	GO:0008152|GO:0009987		GO:0006139
query_1	TRUE	0.00684116	7078	623	421	0.675762	0.0594801	GO:0006807	GO:BP	nitrogen compound metabolic process	12265	2776	GO:0008152	Atorvastatin	Paroxetine	HA1E	same_direction	GO:0008152
query_1	TRUE	0.0154907	409	623	46	0.0738363	0.112469	GO:0006397	GO:BP	mRNA processing	12265	2401	c(\"GO:0006396\", \"GO:0016071\")	Atorvastatin	Paroxetine	HA1E	same_direction	GO:0008152|GO:0009987		GO:0006139
query_1	TRUE	0.0160609	295	623	37	0.05939	0.125424	GO:0000375	GO:BP	RNA splicing, via transesterification reactions	12265	154	GO:0008380	Atorvastatin	Paroxetine	HA1E	same_direction	GO:0008152|GO:0009987		GO:0006139
query_1	TRUE	0.0178475	7641	623	446	0.715891	0.0583693	GO:0044237	GO:BP	cellular metabolic process	12265	12725	c(\"GO:0008152\", \"GO:0009987\")	Atorvastatin	Paroxetine	HA1E	same_direction	GO:0008152|GO:0009987
query_1	TRUE	0.0196008	2574	623	182	0.292135	0.0707071	GO:0044085	GO:BP	cellular component biogenesis	12265	12668	GO:0071840	Atorvastatin	Paroxetine	HA1E	same_direction	GO:0009987
query_1	TRUE	0.0346376	7401	623	433	0.695024	0.0585056	GO:0044238	GO:BP	primary metabolic process	12265	12726	GO:0008152	Atorvastatin	Paroxetine	HA1E	same_direction	GO:0008152
query_1	TRUE	0.0353329	292	623	36	0.0577849	0.123288	GO:0000377	GO:BP	RNA splicing, via transesterification reactions with bulged adenosine as nucleophile	12265	156	GO:0000375	Atorvastatin	Paroxetine	HA1E	same_direction	GO:0008152|GO:0009987		GO:0006139
query_1	TRUE	0.0353329	292	623	36	0.0577849	0.123288	GO:0000398	GO:BP	mRNA splicing, via spliceosome	12265	168	c(\"GO:0000377\", \"GO:0006397\")	Atorvastatin	Paroxetine	HA1E	same_direction	GO:0008152|GO:0009987		GO:0006139
query_1	TRUE	0.0387718	3696	623	243	0.390048	0.0657468	GO:0090304	GO:BP	nucleic acid metabolic process	12265	21373	c(\"GO:0006139\", \"GO:0043170\")	Atorvastatin	Paroxetine	HA1E	same_direction	GO:0008152|GO:0009987		GO:0006139
query_1	TRUE	0.0432426	1548	623	120	0.192616	0.0775194	GO:0043933	GO:BP	protein-containing complex subunit organization	12265	12553	GO:0016043	Atorvastatin	Paroxetine	HA1E	same_direction	GO:0009987
query_1	TRUE	2.88272e-05	8223	940	713	0.758511	0.086708	GO:0008152	GO:BP	metabolic process	12265	3544	GO:0008150	Atorvastatin	Sertraline	HA1E	same_direction	GO:0008152
query_1	TRUE	3.6245e-05	7641	940	671	0.71383	0.0878157	GO:0044237	GO:BP	cellular metabolic process	12265	12725	c(\"GO:0008152\", \"GO:0009987\")	Atorvastatin	Sertraline	HA1E	same_direction	GO:0008152|GO:0009987
query_1	TRUE	4.99024e-05	386	940	65	0.0691489	0.168394	GO:0022613	GO:BP	ribonucleoprotein complex biogenesis	12265	7628	GO:0044085	Atorvastatin	Sertraline	HA1E	same_direction	GO:0009987
query_1	TRUE	7.03915e-05	271	940	51	0.0542553	0.188192	GO:0042254	GO:BP	ribosome biogenesis	12265	11668	GO:0022613	Atorvastatin	Sertraline	HA1E	same_direction	GO:0009987
query_1	TRUE	7.52453e-05	4292	940	414	0.440426	0.0964585	GO:0006725	GO:BP	cellular aromatic compound metabolic process	12265	2705	GO:0044237	Atorvastatin	Sertraline	HA1E	same_direction	GO:0008152|GO:0009987
query_1	TRUE	9.78231e-05	4250	940	410	0.43617	0.0964706	GO:0046483	GO:BP	heterocycle metabolic process	12265	14204	GO:0044237	Atorvastatin	Sertraline	HA1E	same_direction	GO:0008152|GO:0009987
query_1	TRUE	0.00011893	4669	940	443	0.471277	0.0948811	GO:0034641	GO:BP	cellular nitrogen compound metabolic process	12265	10027	c(\"GO:0006807\", \"GO:0044237\")	Atorvastatin	Sertraline	HA1E	same_direction	GO:0008152|GO:0009987
query_1	TRUE	0.000860763	4105	940	393	0.418085	0.0957369	GO:0006139	GO:BP	nucleobase-containing compound metabolic process	12265	2173	c(\"GO:0006725\", \"GO:0034641\", \"GO:0044238\", \"GO:0046483\", \"GO:1901360\")	Atorvastatin	Sertraline	HA1E	same_direction	GO:0008152|GO:0009987		GO:0006139
query_1	TRUE	0.00176381	4490	940	422	0.448936	0.0939866	GO:1901360	GO:BP	organic cyclic compound metabolic process	12265	24636	GO:0071704	Atorvastatin	Sertraline	HA1E	same_direction	GO:0008152
query_1	TRUE	0.00193159	7880	940	679	0.72234	0.0861675	GO:0071704	GO:BP	organic substance metabolic process	12265	19739	GO:0008152	Atorvastatin	Sertraline	HA1E	same_direction	GO:0008152
query_1	TRUE	0.00330879	7078	940	619	0.658511	0.0874541	GO:0006807	GO:BP	nitrogen compound metabolic process	12265	2776	GO:0008152	Atorvastatin	Sertraline	HA1E	same_direction	GO:0008152
query_1	TRUE	0.00340224	219	940	41	0.043617	0.187215	GO:0006364	GO:BP	rRNA processing	12265	2374	c(\"GO:0016072\", \"GO:0034470\", \"GO:0042254\")	Atorvastatin	Sertraline	HA1E	same_direction	GO:0008152|GO:0009987		GO:0006139
query_1	TRUE	0.00572237	223	940	41	0.043617	0.183857	GO:0016072	GO:BP	rRNA metabolic process	12265	5689	GO:0034660	Atorvastatin	Sertraline	HA1E	same_direction	GO:0008152|GO:0009987		GO:0006139
query_1	TRUE	0.00893019	4306	940	403	0.428723	0.0935903	GO:0010467	GO:BP	gene expression	12265	4661	GO:0043170	Atorvastatin	Sertraline	HA1E	same_direction	GO:0008152
query_1	TRUE	0.0202656	440	940	64	0.0680851	0.145455	GO:0006091	GO:BP	generation of precursor metabolites and energy	12265	2131	GO:0044237	Atorvastatin	Sertraline	HA1E	same_direction	GO:0008152|GO:0009987
query_1	TRUE	0.0212052	6783	940	592	0.629787	0.087277	GO:0043170	GO:BP	macromolecule metabolic process	12265	12224	GO:0071704	Atorvastatin	Sertraline	HA1E	same_direction	GO:0008152
query_1	TRUE	0.0447889	112	940	25	0.0265957	0.223214	GO:0140053	GO:BP	mitochondrial gene expression	12265	23006	GO:0010467	Atorvastatin	Sertraline	HA1E	same_direction	GO:0008152
query_1	TRUE	3.07485e-06	75	550	20	0.0363636	0.266667	GO:0061418	GO:BP	regulation of transcription from RNA polymerase II promoter in response to hypoxia	12265	18197	c(\"GO:0043618\", \"GO:0071456\")	Atorvastatin	Trimipramine	HA1E	same_direction	GO:0008152|GO:0009987|GO:0050896|GO:0065007		GO:0006139
query_1	TRUE	3.25987e-06	60	550	18	0.0327273	0.3	GO:0006521	GO:BP	regulation of cellular amino acid metabolic process	12265	2507	c(\"GO:0006520\", \"GO:0010565\", \"GO:0033238\", \"GO:0080090\")	Atorvastatin	Trimipramine	HA1E	same_direction	GO:0008152|GO:0009987|GO:0065007		GO:0006520
query_1	TRUE	4.92425e-06	181	550	31	0.0563636	0.171271	GO:0006261	GO:BP	DNA-dependent DNA replication	12265	2288	GO:0006260	Atorvastatin	Trimipramine	HA1E	same_direction	GO:0008152|GO:0009987
query_1	TRUE	5.99216e-06	62	550	18	0.0327273	0.290323	GO:0036388	GO:BP	pre-replicative complex assembly	12265	11087	c(\"GO:0006261\", \"GO:0065004\")	Atorvastatin	Trimipramine	HA1E	same_direction	GO:0008152|GO:0009987
query_1	TRUE	2.27416e-05	4669	550	279	0.507273	0.0597558	GO:0034641	GO:BP	cellular nitrogen compound metabolic process	12265	10027	c(\"GO:0006807\", \"GO:0044237\")	Atorvastatin	Trimipramine	HA1E	same_direction	GO:0008152|GO:0009987
query_1	TRUE	2.43428e-05	75	550	19	0.0345455	0.253333	GO:0042590	GO:BP	antigen processing and presentation of exogenous peptide antigen via MHC class I	12265	11868	c(\"GO:0002474\", \"GO:0002478\")	Atorvastatin	Trimipramine	HA1E	same_direction	GO:0002376	GO:0019882
query_1	TRUE	3.11233e-05	76	550	19	0.0345455	0.25	GO:0031145	GO:BP	anaphase-promoting complex-dependent catabolic process	12265	8215	GO:0043161	Atorvastatin	Trimipramine	HA1E	same_direction	GO:0008152|GO:0009987		GO:0019538
query_1	TRUE	3.11233e-05	76	550	19	0.0345455	0.25	GO:0033238	GO:BP	regulation of cellular amine metabolic process	12265	9338	c(\"GO:0031323\", \"GO:0044106\", \"GO:0051171\")	Atorvastatin	Trimipramine	HA1E	same_direction	GO:0008152|GO:0009987|GO:0065007
query_1	TRUE	3.53106e-05	85	550	20	0.0363636	0.235294	GO:0010972	GO:BP	negative regulation of G2/M transition of mitotic cell cycle	12265	5103	c(\"GO:0000086\", \"GO:0010389\", \"GO:1901991\", \"GO:1902750\")	Atorvastatin	Trimipramine	HA1E	same_direction	GO:0009987|GO:0065007
query_1	TRUE	3.63244e-05	103	550	22	0.04	0.213592	GO:0043618	GO:BP	regulation of transcription from RNA polymerase II promoter in response to stress	12265	12486	c(\"GO:0006357\", \"GO:0043620\")	Atorvastatin	Trimipramine	HA1E	same_direction	GO:0008152|GO:0009987|GO:0050896|GO:0065007		GO:0006139
query_1	TRUE	5.37557e-05	70	550	18	0.0327273	0.257143	GO:0002479	GO:BP	antigen processing and presentation of exogenous peptide antigen via MHC class I, TAP-dependent	12265	1134	GO:0042590	Atorvastatin	Trimipramine	HA1E	same_direction	GO:0002376	GO:0019882
query_1	TRUE	5.49317e-05	87	550	20	0.0363636	0.229885	GO:1902750	GO:BP	negative regulation of cell cycle G2/M phase transition	12265	25858	c(\"GO:0044839\", \"GO:1901988\", \"GO:1902749\")	Atorvastatin	Trimipramine	HA1E	same_direction	GO:0009987|GO:0065007
query_1	TRUE	9.01313e-05	226	550	33	0.06	0.146018	GO:0042180	GO:BP	cellular ketone metabolic process	12265	11616	c(\"GO:0044237\", \"GO:0044281\", \"GO:0071704\")	Atorvastatin	Trimipramine	HA1E	same_direction	GO:0008152|GO:0009987
query_1	TRUE	0.000112388	73	550	18	0.0327273	0.246575	GO:0031146	GO:BP	SCF-dependent proteasomal ubiquitin-dependent protein catabolic process	12265	8216	GO:0043161	Atorvastatin	Trimipramine	HA1E	same_direction	GO:0008152|GO:0009987		GO:0019538
query_1	TRUE	0.000113173	109	550	22	0.04	0.201835	GO:0043620	GO:BP	regulation of DNA-templated transcription in response to stress	12265	12488	c(\"GO:0006355\", \"GO:0033554\")	Atorvastatin	Trimipramine	HA1E	same_direction	GO:0008152|GO:0009987|GO:0050896|GO:0065007		GO:0006139
query_1	TRUE	0.000333169	275	550	36	0.0654545	0.130909	GO:0006260	GO:BP	DNA replication	12265	2287	GO:0034645	Atorvastatin	Trimipramine	HA1E	same_direction	GO:0008152|GO:0009987
query_1	TRUE	0.000513291	160	550	26	0.0472727	0.1625	GO:0010565	GO:BP	regulation of cellular ketone metabolic process	12265	4729	c(\"GO:0031323\", \"GO:0042180\", \"GO:0062012\")	Atorvastatin	Trimipramine	HA1E	same_direction	GO:0008152|GO:0009987|GO:0065007
query_1	TRUE	0.000639374	72	550	17	0.0309091	0.236111	GO:1902036	GO:BP	regulation of hematopoietic stem cell differentiation	12265	25265	c(\"GO:0060218\", \"GO:1901532\", \"GO:2000736\")	Atorvastatin	Trimipramine	HA1E	same_direction	GO:0002376|GO:0009987|GO:0032501|GO:0032502|GO:0065007	GO:0002520
query_1	TRUE	0.000652032	196	550	29	0.0527273	0.147959	GO:0036294	GO:BP	cellular response to decreased oxygen levels	12265	11029	c(\"GO:0036293\", \"GO:0071453\")	Atorvastatin	Trimipramine	HA1E	same_direction	GO:0009987|GO:0050896
query_1	TRUE	0.00100559	188	550	28	0.0509091	0.148936	GO:0071456	GO:BP	cellular response to hypoxia	12265	19534	c(\"GO:0001666\", \"GO:0033554\", \"GO:0036294\")	Atorvastatin	Trimipramine	HA1E	same_direction	GO:0009987|GO:0050896
query_1	TRUE	0.00114677	93	550	19	0.0345455	0.204301	GO:0002474	GO:BP	antigen processing and presentation of peptide antigen via MHC class I	12265	1129	GO:0048002	Atorvastatin	Trimipramine	HA1E	same_direction	GO:0002376	GO:0019882
query_1	TRUE	0.00116498	213	550	30	0.0545455	0.140845	GO:0071453	GO:BP	cellular response to oxygen levels	12265	19531	c(\"GO:0070482\", \"GO:0070887\")	Atorvastatin	Trimipramine	HA1E	same_direction	GO:0009987|GO:0050896
query_1	TRUE	0.00165215	95	550	19	0.0345455	0.2	GO:0070498	GO:BP	interleukin-1-mediated signaling pathway	12265	18950	c(\"GO:0019221\", \"GO:0071347\")	Atorvastatin	Trimipramine	HA1E	same_direction	GO:0009987|GO:0023052|GO:0050896|GO:0065007
query_1	TRUE	0.00170626	4250	550	251	0.456364	0.0590588	GO:0046483	GO:BP	heterocycle metabolic process	12265	14204	GO:0044237	Atorvastatin	Trimipramine	HA1E	same_direction	GO:0008152|GO:0009987
query_1	TRUE	0.0017983	4105	550	244	0.443636	0.0594397	GO:0006139	GO:BP	nucleobase-containing compound metabolic process	12265	2173	c(\"GO:0006725\", \"GO:0034641\", \"GO:0044238\", \"GO:0046483\", \"GO:1901360\")	Atorvastatin	Trimipramine	HA1E	same_direction	GO:0008152|GO:0009987		GO:0006139
query_1	TRUE	0.00225176	138	550	23	0.0418182	0.166667	GO:0044106	GO:BP	cellular amine metabolic process	12265	12678	c(\"GO:0009308\", \"GO:0034641\")	Atorvastatin	Trimipramine	HA1E	same_direction	GO:0008152|GO:0009987
query_1	TRUE	0.00280228	98	550	19	0.0345455	0.193878	GO:0002223	GO:BP	stimulatory C-type lectin receptor signaling pathway	12265	889	c(\"GO:0002220\", \"GO:1990858\")	Atorvastatin	Trimipramine	HA1E	same_direction	GO:0002376|GO:0009987|GO:0023052|GO:0044419|GO:0050896|GO:0065007	GO:0002253|GO:0006955
query_1	TRUE	0.00332553	99	550	19	0.0345455	0.191919	GO:1990858	GO:BP	cellular response to lectin	12265	29136	GO:1990840	Atorvastatin	Trimipramine	HA1E	same_direction	GO:0050896
query_1	TRUE	0.00332553	99	550	19	0.0345455	0.191919	GO:1990840	GO:BP	response to lectin	12265	29126	GO:0009607	Atorvastatin	Trimipramine	HA1E	same_direction	GO:0050896
query_1	TRUE	0.00349153	3696	550	223	0.405455	0.0603355	GO:0090304	GO:BP	nucleic acid metabolic process	12265	21373	c(\"GO:0006139\", \"GO:0043170\")	Atorvastatin	Trimipramine	HA1E	same_direction	GO:0008152|GO:0009987		GO:0006139
query_1	TRUE	0.00389082	142	550	23	0.0418182	0.161972	GO:0009308	GO:BP	amine metabolic process	12265	3901	GO:1901564	Atorvastatin	Trimipramine	HA1E	same_direction	GO:0008152
query_1	TRUE	0.00437206	386	550	42	0.0763636	0.108808	GO:0022613	GO:BP	ribonucleoprotein complex biogenesis	12265	7628	GO:0044085	Atorvastatin	Trimipramine	HA1E	same_direction	GO:0009987
query_1	TRUE	0.00448745	4292	550	251	0.456364	0.0584809	GO:0006725	GO:BP	cellular aromatic compound metabolic process	12265	2705	GO:0044237	Atorvastatin	Trimipramine	HA1E	same_direction	GO:0008152|GO:0009987
query_1	TRUE	0.00465046	101	550	19	0.0345455	0.188119	GO:0002220	GO:BP	innate immune response activating cell surface receptor signaling pathway	12265	886	c(\"GO:0002429\", \"GO:0002758\")	Atorvastatin	Trimipramine	HA1E	same_direction	GO:0002376|GO:0009987|GO:0023052|GO:0044419|GO:0050896|GO:0065007	GO:0002253|GO:0006955
query_1	TRUE	0.00548058	102	550	19	0.0345455	0.186275	GO:0002758	GO:BP	innate immune response-activating signal transduction	12265	1402	c(\"GO:0002218\", \"GO:0002757\")	Atorvastatin	Trimipramine	HA1E	same_direction	GO:0002376|GO:0009987|GO:0023052|GO:0044419|GO:0050896|GO:0065007	GO:0002253|GO:0006955
query_1	TRUE	0.00572712	6783	550	363	0.66	0.0535161	GO:0043170	GO:BP	macromolecule metabolic process	12265	12224	GO:0071704	Atorvastatin	Trimipramine	HA1E	same_direction	GO:0008152
query_1	TRUE	0.00606873	83	550	17	0.0309091	0.204819	GO:1901532	GO:BP	regulation of hematopoietic progenitor cell differentiation	12265	24793	c(\"GO:0002244\", \"GO:0045595\")	Atorvastatin	Trimipramine	HA1E	same_direction	GO:0002376|GO:0009987|GO:0032501|GO:0032502|GO:0065007	GO:0002520
query_1	TRUE	0.00614836	4306	550	251	0.456364	0.0582908	GO:0010467	GO:BP	gene expression	12265	4661	GO:0043170	Atorvastatin	Trimipramine	HA1E	same_direction	GO:0008152
query_1	TRUE	0.00683693	282	550	34	0.0618182	0.120567	GO:0043687	GO:BP	post-translational protein modification	12265	12523	GO:0006464	Atorvastatin	Trimipramine	HA1E	same_direction	GO:0008152|GO:0009987		GO:0019538
query_1	TRUE	0.0071212	7641	550	399	0.725455	0.0522183	GO:0044237	GO:BP	cellular metabolic process	12265	12725	c(\"GO:0008152\", \"GO:0009987\")	Atorvastatin	Trimipramine	HA1E	same_direction	GO:0008152|GO:0009987
query_1	TRUE	0.0073973	365	550	40	0.0727273	0.109589	GO:0070482	GO:BP	response to oxygen levels	12265	18937	GO:0009628	Atorvastatin	Trimipramine	HA1E	same_direction	GO:0050896
query_1	TRUE	0.00828664	271	550	33	0.06	0.121771	GO:0042254	GO:BP	ribosome biogenesis	12265	11668	GO:0022613	Atorvastatin	Trimipramine	HA1E	same_direction	GO:0009987
query_1	TRUE	0.0083723	4490	550	259	0.470909	0.0576837	GO:1901360	GO:BP	organic cyclic compound metabolic process	12265	24636	GO:0071704	Atorvastatin	Trimipramine	HA1E	same_direction	GO:0008152
query_1	TRUE	0.00874884	85	550	17	0.0309091	0.2	GO:0060218	GO:BP	hematopoietic stem cell differentiation	12265	17052	c(\"GO:0002244\", \"GO:0048863\")	Atorvastatin	Trimipramine	HA1E	same_direction	GO:0002376|GO:0009987|GO:0032501|GO:0032502	GO:0002520
query_1	TRUE	0.0100594	209	550	28	0.0509091	0.133971	GO:1901991	GO:BP	negative regulation of mitotic cell cycle phase transition	12265	25220	c(\"GO:0044772\", \"GO:0045930\", \"GO:1901988\", \"GO:1901990\")	Atorvastatin	Trimipramine	HA1E	same_direction	GO:0009987|GO:0065007
query_1	TRUE	0.0106147	328	550	37	0.0672727	0.112805	GO:0001666	GO:BP	response to hypoxia	12265	496	c(\"GO:0006950\", \"GO:0036293\")	Atorvastatin	Trimipramine	HA1E	same_direction	GO:0050896
query_1	TRUE	0.0114211	7880	550	408	0.741818	0.0517766	GO:0071704	GO:BP	organic substance metabolic process	12265	19739	GO:0008152	Atorvastatin	Trimipramine	HA1E	same_direction	GO:0008152
query_1	TRUE	0.012045	8223	550	422	0.767273	0.0513195	GO:0008152	GO:BP	metabolic process	12265	3544	GO:0008150	Atorvastatin	Trimipramine	HA1E	same_direction	GO:0008152
query_1	TRUE	0.0147617	858	550	71	0.129091	0.0827506	GO:0009894	GO:BP	regulation of catabolic process	12265	4227	c(\"GO:0009056\", \"GO:0019222\")	Atorvastatin	Trimipramine	HA1E	same_direction	GO:0008152|GO:0065007
query_1	TRUE	0.0147692	98	550	18	0.0327273	0.183673	GO:2000736	GO:BP	regulation of stem cell differentiation	12265	29917	c(\"GO:0045595\", \"GO:0048863\")	Atorvastatin	Trimipramine	HA1E	same_direction	GO:0009987|GO:0032502|GO:0065007
query_1	TRUE	0.0204482	7078	550	373	0.678182	0.0526985	GO:0006807	GO:BP	nitrogen compound metabolic process	12265	2776	GO:0008152	Atorvastatin	Trimipramine	HA1E	same_direction	GO:0008152
query_1	TRUE	0.0251308	5125	550	286	0.52	0.0558049	GO:0071840	GO:BP	cellular component organization or biogenesis	12265	19815	GO:0009987	Atorvastatin	Trimipramine	HA1E	same_direction	GO:0009987
query_1	TRUE	0.0261319	340	550	37	0.0672727	0.108824	GO:0036293	GO:BP	response to decreased oxygen levels	12265	11028	GO:0070482	Atorvastatin	Trimipramine	HA1E	same_direction	GO:0050896
query_1	TRUE	0.0285754	170	550	24	0.0436364	0.141176	GO:0030178	GO:BP	negative regulation of Wnt signaling pathway	12265	7750	c(\"GO:0009968\", \"GO:0016055\", \"GO:0030111\")	Atorvastatin	Trimipramine	HA1E	same_direction	GO:0009987|GO:0023052|GO:0050896|GO:0065007
query_1	TRUE	0.0297869	356	550	38	0.0690909	0.106742	GO:0062012	GO:BP	regulation of small molecule metabolic process	12265	18553	c(\"GO:0019222\", \"GO:0044281\")	Atorvastatin	Trimipramine	HA1E	same_direction	GO:0008152|GO:0065007
query_1	TRUE	0.0322522	221	550	28	0.0509091	0.126697	GO:0016579	GO:BP	protein deubiquitination	12265	5876	GO:0070646	Atorvastatin	Trimipramine	HA1E	same_direction	GO:0008152|GO:0009987		GO:0019538
query_1	TRUE	0.0345698	148	550	22	0.04	0.148649	GO:0090090	GO:BP	negative regulation of canonical Wnt signaling pathway	12265	21171	c(\"GO:0030178\", \"GO:0060070\", \"GO:0060828\")	Atorvastatin	Trimipramine	HA1E	same_direction	GO:0009987|GO:0023052|GO:0050896|GO:0065007
query_1	TRUE	0.0355131	160	550	23	0.0418182	0.14375	GO:0002478	GO:BP	antigen processing and presentation of exogenous peptide antigen	12265	1133	c(\"GO:0019884\", \"GO:0048002\")	Atorvastatin	Trimipramine	HA1E	same_direction	GO:0002376	GO:0019882
query_1	TRUE	0.0384264	813	550	67	0.121818	0.0824108	GO:0019752	GO:BP	carboxylic acid metabolic process	12265	6976	GO:0043436	Atorvastatin	Trimipramine	HA1E	same_direction	GO:0008152|GO:0009987
query_1	TRUE	0.0396263	94	550	17	0.0309091	0.180851	GO:0060071	GO:BP	Wnt signaling pathway, planar cell polarity pathway	12265	16937	c(\"GO:0035567\", \"GO:0090175\")	Atorvastatin	Trimipramine	HA1E	same_direction	GO:0009987|GO:0023052|GO:0032501|GO:0032502|GO:0050896|GO:0065007
query_1	TRUE	0.0406535	198	550	26	0.0472727	0.131313	GO:0043488	GO:BP	regulation of mRNA stability	12265	12403	c(\"GO:0043487\", \"GO:0061013\")	Atorvastatin	Trimipramine	HA1E	same_direction	GO:0008152|GO:0009987|GO:0065007		GO:0006139
query_1	TRUE	0.0429378	105	550	18	0.0327273	0.171429	GO:0038095	GO:BP	Fc-epsilon receptor signaling pathway	12265	11212	GO:0038093	Atorvastatin	Trimipramine	HA1E	same_direction	GO:0002376|GO:0009987|GO:0023052|GO:0050896|GO:0065007	GO:0006955
query_1	TRUE	0.0493782	279	550	32	0.0581818	0.114695	GO:0006520	GO:BP	cellular amino acid metabolic process	12265	2506	c(\"GO:0019752\", \"GO:0044238\", \"GO:1901564\")	Atorvastatin	Trimipramine	HA1E	same_direction	GO:0008152|GO:0009987		GO:0006520
query_1	TRUE	0.0495624	163	550	23	0.0418182	0.141104	GO:0071347	GO:BP	cellular response to interleukin-1	12265	19432	c(\"GO:0070555\", \"GO:0071345\")	Atorvastatin	Trimipramine	HA1E	same_direction	GO:0009987|GO:0050896
query_1	TRUE	4.33772e-05	76	561	19	0.0338681	0.25	GO:0031145	GO:BP	anaphase-promoting complex-dependent catabolic process	12265	8215	GO:0043161	Fluvastatin	Desipramine	HA1E	same_direction	GO:0008152|GO:0009987		GO:0019538
query_1	TRUE	0.000245435	75	561	18	0.0320856	0.24	GO:0061418	GO:BP	regulation of transcription from RNA polymerase II promoter in response to hypoxia	12265	18197	c(\"GO:0043618\", \"GO:0071456\")	Fluvastatin	Desipramine	HA1E	same_direction	GO:0008152|GO:0009987|GO:0050896|GO:0065007		GO:0006139
query_1	TRUE	0.000542419	70	561	17	0.030303	0.242857	GO:0002479	GO:BP	antigen processing and presentation of exogenous peptide antigen via MHC class I, TAP-dependent	12265	1134	GO:0042590	Fluvastatin	Desipramine	HA1E	same_direction	GO:0002376	GO:0019882
query_1	TRUE	0.000718346	494	561	52	0.0926916	0.105263	GO:0007346	GO:BP	regulation of mitotic cell cycle	12265	3238	c(\"GO:0000278\", \"GO:0051726\")	Fluvastatin	Desipramine	HA1E	same_direction	GO:0009987|GO:0065007
query_1	TRUE	0.00118272	221	561	31	0.0552585	0.140271	GO:0016579	GO:BP	protein deubiquitination	12265	5876	GO:0070646	Fluvastatin	Desipramine	HA1E	same_direction	GO:0008152|GO:0009987		GO:0019538
query_1	TRUE	0.00119568	101	561	20	0.0356506	0.19802	GO:0002220	GO:BP	innate immune response activating cell surface receptor signaling pathway	12265	886	c(\"GO:0002429\", \"GO:0002758\")	Fluvastatin	Desipramine	HA1E	same_direction	GO:0002376|GO:0009987|GO:0023052|GO:0044419|GO:0050896|GO:0065007	GO:0002253|GO:0006955
query_1	TRUE	0.0012147	635	561	61	0.108734	0.096063	GO:0010564	GO:BP	regulation of cell cycle process	12265	4728	c(\"GO:0022402\", \"GO:0051726\")	Fluvastatin	Desipramine	HA1E	same_direction	GO:0009987|GO:0065007
query_1	TRUE	0.00142493	102	561	20	0.0356506	0.196078	GO:0002758	GO:BP	innate immune response-activating signal transduction	12265	1402	c(\"GO:0002218\", \"GO:0002757\")	Fluvastatin	Desipramine	HA1E	same_direction	GO:0002376|GO:0009987|GO:0023052|GO:0044419|GO:0050896|GO:0065007	GO:0002253|GO:0006955
query_1	TRUE	0.00165059	75	561	17	0.030303	0.226667	GO:0042590	GO:BP	antigen processing and presentation of exogenous peptide antigen via MHC class I	12265	11868	c(\"GO:0002474\", \"GO:0002478\")	Fluvastatin	Desipramine	HA1E	same_direction	GO:0002376	GO:0019882
query_1	TRUE	0.00177195	237	561	32	0.057041	0.135021	GO:0070646	GO:BP	protein modification by small protein removal	12265	19033	c(\"GO:0006508\", \"GO:0070647\")	Fluvastatin	Desipramine	HA1E	same_direction	GO:0008152|GO:0009987		GO:0019538
query_1	TRUE	0.00201971	85	561	18	0.0320856	0.211765	GO:0010972	GO:BP	negative regulation of G2/M transition of mitotic cell cycle	12265	5103	c(\"GO:0000086\", \"GO:0010389\", \"GO:1901991\", \"GO:1902750\")	Fluvastatin	Desipramine	HA1E	same_direction	GO:0009987|GO:0065007
query_1	TRUE	0.00295693	87	561	18	0.0320856	0.206897	GO:1902750	GO:BP	negative regulation of cell cycle G2/M phase transition	12265	25858	c(\"GO:0044839\", \"GO:1901988\", \"GO:1902749\")	Fluvastatin	Desipramine	HA1E	same_direction	GO:0009987|GO:0065007
query_1	TRUE	0.00406428	258	561	33	0.0588235	0.127907	GO:1901988	GO:BP	negative regulation of cell cycle phase transition	12265	25217	c(\"GO:0010948\", \"GO:0044770\", \"GO:1901987\")	Fluvastatin	Desipramine	HA1E	same_direction	GO:0009987|GO:0065007
query_1	TRUE	0.00428847	209	561	29	0.0516934	0.138756	GO:1901991	GO:BP	negative regulation of mitotic cell cycle phase transition	12265	25220	c(\"GO:0044772\", \"GO:0045930\", \"GO:1901988\", \"GO:1901990\")	Fluvastatin	Desipramine	HA1E	same_direction	GO:0009987|GO:0065007
query_1	TRUE	0.00453016	421	561	45	0.0802139	0.106888	GO:1901987	GO:BP	regulation of cell cycle phase transition	12265	25216	c(\"GO:0010564\", \"GO:0044770\")	Fluvastatin	Desipramine	HA1E	same_direction	GO:0009987|GO:0065007
query_1	TRUE	0.00468191	186	561	27	0.0481283	0.145161	GO:1902749	GO:BP	regulation of cell cycle G2/M phase transition	12265	25857	c(\"GO:0044839\", \"GO:1901987\")	Fluvastatin	Desipramine	HA1E	same_direction	GO:0009987|GO:0065007
query_1	TRUE	0.00549966	236	561	31	0.0552585	0.131356	GO:0044839	GO:BP	cell cycle G2/M phase transition	12265	13069	GO:0044770	Fluvastatin	Desipramine	HA1E	same_direction	GO:0009987
query_1	TRUE	0.00698791	226	561	30	0.0534759	0.132743	GO:0000086	GO:BP	G2/M transition of mitotic cell cycle	12265	45	c(\"GO:0044772\", \"GO:0044839\")	Fluvastatin	Desipramine	HA1E	same_direction	GO:0009987
query_1	TRUE	0.00714151	178	561	26	0.0463458	0.146067	GO:0010389	GO:BP	regulation of G2/M transition of mitotic cell cycle	12265	4593	c(\"GO:0000086\", \"GO:1901990\", \"GO:1902749\")	Fluvastatin	Desipramine	HA1E	same_direction	GO:0009987|GO:0065007
query_1	TRUE	0.00792591	318	561	37	0.0659537	0.116352	GO:0010948	GO:BP	negative regulation of cell cycle process	12265	5080	c(\"GO:0010564\", \"GO:0022402\", \"GO:0045786\")	Fluvastatin	Desipramine	HA1E	same_direction	GO:0009987|GO:0065007
query_1	TRUE	0.00801608	359	561	40	0.0713012	0.111421	GO:1901990	GO:BP	regulation of mitotic cell cycle phase transition	12265	25219	c(\"GO:0007346\", \"GO:0044772\", \"GO:1901987\")	Fluvastatin	Desipramine	HA1E	same_direction	GO:0009987|GO:0065007
query_1	TRUE	0.00866327	93	561	18	0.0320856	0.193548	GO:0002474	GO:BP	antigen processing and presentation of peptide antigen via MHC class I	12265	1129	GO:0048002	Fluvastatin	Desipramine	HA1E	same_direction	GO:0002376	GO:0019882
query_1	TRUE	0.00873038	388	561	42	0.0748663	0.108247	GO:0045786	GO:BP	negative regulation of cell cycle	12265	13554	c(\"GO:0007049\", \"GO:0048523\", \"GO:0051726\")	Fluvastatin	Desipramine	HA1E	same_direction	GO:0009987|GO:0065007
query_1	TRUE	0.0087716	103	561	19	0.0338681	0.184466	GO:0043618	GO:BP	regulation of transcription from RNA polymerase II promoter in response to stress	12265	12486	c(\"GO:0006357\", \"GO:0043620\")	Fluvastatin	Desipramine	HA1E	same_direction	GO:0008152|GO:0009987|GO:0050896|GO:0065007		GO:0006139
query_1	TRUE	0.0119605	257	561	32	0.057041	0.124514	GO:0045930	GO:BP	negative regulation of mitotic cell cycle	12265	13682	c(\"GO:0000278\", \"GO:0007346\", \"GO:0045786\")	Fluvastatin	Desipramine	HA1E	same_direction	GO:0009987|GO:0065007
query_1	TRUE	0.018482	60	561	14	0.0249554	0.233333	GO:0006521	GO:BP	regulation of cellular amino acid metabolic process	12265	2507	c(\"GO:0006520\", \"GO:0010565\", \"GO:0033238\", \"GO:0080090\")	Fluvastatin	Desipramine	HA1E	same_direction	GO:0008152|GO:0009987|GO:0065007		GO:0006520
query_1	TRUE	0.0197697	98	561	18	0.0320856	0.183673	GO:0002223	GO:BP	stimulatory C-type lectin receptor signaling pathway	12265	889	c(\"GO:0002220\", \"GO:1990858\")	Fluvastatin	Desipramine	HA1E	same_direction	GO:0002376|GO:0009987|GO:0023052|GO:0044419|GO:0050896|GO:0065007	GO:0002253|GO:0006955
query_1	TRUE	0.0213169	882	561	73	0.130125	0.0827664	GO:0051726	GO:BP	regulation of cell cycle	12265	16112	c(\"GO:0007049\", \"GO:0050794\")	Fluvastatin	Desipramine	HA1E	same_direction	GO:0009987|GO:0065007
query_1	TRUE	0.0220751	109	561	19	0.0338681	0.174312	GO:0043620	GO:BP	regulation of DNA-templated transcription in response to stress	12265	12488	c(\"GO:0006355\", \"GO:0033554\")	Fluvastatin	Desipramine	HA1E	same_direction	GO:0008152|GO:0009987|GO:0050896|GO:0065007		GO:0006139
query_1	TRUE	0.0231536	99	561	18	0.0320856	0.181818	GO:1990858	GO:BP	cellular response to lectin	12265	29136	GO:1990840	Fluvastatin	Desipramine	HA1E	same_direction	GO:0050896
query_1	TRUE	0.0231536	99	561	18	0.0320856	0.181818	GO:1990840	GO:BP	response to lectin	12265	29126	GO:0009607	Fluvastatin	Desipramine	HA1E	same_direction	GO:0050896
query_1	TRUE	0.0250957	154	561	23	0.0409982	0.149351	GO:0038061	GO:BP	NIK/NF-kappaB signaling	12265	11197	GO:0035556	Fluvastatin	Desipramine	HA1E	same_direction	GO:0009987|GO:0023052|GO:0050896|GO:0065007
query_1	TRUE	0.0284715	62	561	14	0.0249554	0.225806	GO:0036388	GO:BP	pre-replicative complex assembly	12265	11087	c(\"GO:0006261\", \"GO:0065004\")	Fluvastatin	Desipramine	HA1E	same_direction	GO:0008152|GO:0009987
query_1	TRUE	0.0458218	125	561	20	0.0356506	0.16	GO:0002218	GO:BP	activation of innate immune response	12265	885	c(\"GO:0002253\", \"GO:0045089\")	Fluvastatin	Desipramine	HA1E	same_direction	GO:0002376|GO:0044419|GO:0050896|GO:0065007	GO:0002253|GO:0006955
query_1	TRUE	0.00168617	440	1164	78	0.0670103	0.177273	GO:0006091	GO:BP	generation of precursor metabolites and energy	12265	2131	GO:0044237	Fluvastatin	Sertraline	HA1E	same_direction	GO:0008152|GO:0009987
query_1	TRUE	0.0219919	5125	1164	566	0.486254	0.110439	GO:0071840	GO:BP	cellular component organization or biogenesis	12265	19815	GO:0009987	Fluvastatin	Sertraline	HA1E	same_direction	GO:0009987
query_1	TRUE	0.0490304	75	1164	22	0.0189003	0.293333	GO:0061418	GO:BP	regulation of transcription from RNA polymerase II promoter in response to hypoxia	12265	18197	c(\"GO:0043618\", \"GO:0071456\")	Fluvastatin	Sertraline	HA1E	same_direction	GO:0008152|GO:0009987|GO:0050896|GO:0065007		GO:0006139
query_1	TRUE	6.79313e-11	76	556	25	0.044964	0.328947	GO:0031145	GO:BP	anaphase-promoting complex-dependent catabolic process	12265	8215	GO:0043161	Fluvastatin	Trimipramine	HA1E	same_direction	GO:0008152|GO:0009987		GO:0019538
query_1	TRUE	5.22374e-09	75	556	23	0.0413669	0.306667	GO:0061418	GO:BP	regulation of transcription from RNA polymerase II promoter in response to hypoxia	12265	18197	c(\"GO:0043618\", \"GO:0071456\")	Fluvastatin	Trimipramine	HA1E	same_direction	GO:0008152|GO:0009987|GO:0050896|GO:0065007		GO:0006139
query_1	TRUE	6.45998e-09	365	556	52	0.0935252	0.142466	GO:0070482	GO:BP	response to oxygen levels	12265	18937	GO:0009628	Fluvastatin	Trimipramine	HA1E	same_direction	GO:0050896
query_1	TRUE	2.16842e-08	328	556	48	0.0863309	0.146341	GO:0001666	GO:BP	response to hypoxia	12265	496	c(\"GO:0006950\", \"GO:0036293\")	Fluvastatin	Trimipramine	HA1E	same_direction	GO:0050896
query_1	TRUE	2.20176e-08	340	556	49	0.0881295	0.144118	GO:0036293	GO:BP	response to decreased oxygen levels	12265	11028	GO:0070482	Fluvastatin	Trimipramine	HA1E	same_direction	GO:0050896
query_1	TRUE	6.41252e-08	213	556	37	0.0665468	0.173709	GO:0071453	GO:BP	cellular response to oxygen levels	12265	19531	c(\"GO:0070482\", \"GO:0070887\")	Fluvastatin	Trimipramine	HA1E	same_direction	GO:0009987|GO:0050896
query_1	TRUE	1.1572e-07	196	556	35	0.0629496	0.178571	GO:0036294	GO:BP	cellular response to decreased oxygen levels	12265	11029	c(\"GO:0036293\", \"GO:0071453\")	Fluvastatin	Trimipramine	HA1E	same_direction	GO:0009987|GO:0050896
query_1	TRUE	1.54595e-07	103	556	25	0.044964	0.242718	GO:0043618	GO:BP	regulation of transcription from RNA polymerase II promoter in response to stress	12265	12486	c(\"GO:0006357\", \"GO:0043620\")	Fluvastatin	Trimipramine	HA1E	same_direction	GO:0008152|GO:0009987|GO:0050896|GO:0065007		GO:0006139
query_1	TRUE	1.65733e-07	188	556	34	0.0611511	0.180851	GO:0071456	GO:BP	cellular response to hypoxia	12265	19534	c(\"GO:0001666\", \"GO:0033554\", \"GO:0036294\")	Fluvastatin	Trimipramine	HA1E	same_direction	GO:0009987|GO:0050896
query_1	TRUE	5.96369e-07	109	556	25	0.044964	0.229358	GO:0043620	GO:BP	regulation of DNA-templated transcription in response to stress	12265	12488	c(\"GO:0006355\", \"GO:0033554\")	Fluvastatin	Trimipramine	HA1E	same_direction	GO:0008152|GO:0009987|GO:0050896|GO:0065007		GO:0006139
query_1	TRUE	7.97114e-07	85	556	22	0.0395683	0.258824	GO:0010972	GO:BP	negative regulation of G2/M transition of mitotic cell cycle	12265	5103	c(\"GO:0000086\", \"GO:0010389\", \"GO:1901991\", \"GO:1902750\")	Fluvastatin	Trimipramine	HA1E	same_direction	GO:0009987|GO:0065007
query_1	TRUE	9.30787e-07	70	556	20	0.0359712	0.285714	GO:0002479	GO:BP	antigen processing and presentation of exogenous peptide antigen via MHC class I, TAP-dependent	12265	1134	GO:0042590	Fluvastatin	Trimipramine	HA1E	same_direction	GO:0002376	GO:0019882
query_1	TRUE	1.31663e-06	87	556	22	0.0395683	0.252874	GO:1902750	GO:BP	negative regulation of cell cycle G2/M phase transition	12265	25858	c(\"GO:0044839\", \"GO:1901988\", \"GO:1902749\")	Fluvastatin	Trimipramine	HA1E	same_direction	GO:0009987|GO:0065007
query_1	TRUE	2.17534e-06	73	556	20	0.0359712	0.273973	GO:0031146	GO:BP	SCF-dependent proteasomal ubiquitin-dependent protein catabolic process	12265	8216	GO:0043161	Fluvastatin	Trimipramine	HA1E	same_direction	GO:0008152|GO:0009987		GO:0019538
query_1	TRUE	2.42235e-06	98	556	23	0.0413669	0.234694	GO:0002223	GO:BP	stimulatory C-type lectin receptor signaling pathway	12265	889	c(\"GO:0002220\", \"GO:1990858\")	Fluvastatin	Trimipramine	HA1E	same_direction	GO:0002376|GO:0009987|GO:0023052|GO:0044419|GO:0050896|GO:0065007	GO:0002253|GO:0006955
query_1	TRUE	3.02386e-06	99	556	23	0.0413669	0.232323	GO:1990858	GO:BP	cellular response to lectin	12265	29136	GO:1990840	Fluvastatin	Trimipramine	HA1E	same_direction	GO:0050896
query_1	TRUE	3.02386e-06	99	556	23	0.0413669	0.232323	GO:1990840	GO:BP	response to lectin	12265	29126	GO:0009607	Fluvastatin	Trimipramine	HA1E	same_direction	GO:0050896
query_1	TRUE	3.73372e-06	75	556	20	0.0359712	0.266667	GO:0042590	GO:BP	antigen processing and presentation of exogenous peptide antigen via MHC class I	12265	11868	c(\"GO:0002474\", \"GO:0002478\")	Fluvastatin	Trimipramine	HA1E	same_direction	GO:0002376	GO:0019882
query_1	TRUE	3.89541e-06	60	556	18	0.0323741	0.3	GO:0006521	GO:BP	regulation of cellular amino acid metabolic process	12265	2507	c(\"GO:0006520\", \"GO:0010565\", \"GO:0033238\", \"GO:0080090\")	Fluvastatin	Trimipramine	HA1E	same_direction	GO:0008152|GO:0009987|GO:0065007		GO:0006520
query_1	TRUE	4.66985e-06	101	556	23	0.0413669	0.227723	GO:0002220	GO:BP	innate immune response activating cell surface receptor signaling pathway	12265	886	c(\"GO:0002429\", \"GO:0002758\")	Fluvastatin	Trimipramine	HA1E	same_direction	GO:0002376|GO:0009987|GO:0023052|GO:0044419|GO:0050896|GO:0065007	GO:0002253|GO:0006955
query_1	TRUE	5.40883e-06	1701	556	132	0.23741	0.0776014	GO:0033554	GO:BP	cellular response to stress	12265	9546	c(\"GO:0006950\", \"GO:0051716\")	Fluvastatin	Trimipramine	HA1E	same_direction	GO:0009987|GO:0050896
query_1	TRUE	5.77803e-06	102	556	23	0.0413669	0.22549	GO:0002758	GO:BP	innate immune response-activating signal transduction	12265	1402	c(\"GO:0002218\", \"GO:0002757\")	Fluvastatin	Trimipramine	HA1E	same_direction	GO:0002376|GO:0009987|GO:0023052|GO:0044419|GO:0050896|GO:0065007	GO:0002253|GO:0006955
query_1	TRUE	6.46114e-06	181	556	31	0.0557554	0.171271	GO:0006261	GO:BP	DNA-dependent DNA replication	12265	2288	GO:0006260	Fluvastatin	Trimipramine	HA1E	same_direction	GO:0008152|GO:0009987
query_1	TRUE	6.79111e-06	94	556	22	0.0395683	0.234043	GO:0060071	GO:BP	Wnt signaling pathway, planar cell polarity pathway	12265	16937	c(\"GO:0035567\", \"GO:0090175\")	Fluvastatin	Trimipramine	HA1E	same_direction	GO:0009987|GO:0023052|GO:0032501|GO:0032502|GO:0050896|GO:0065007
query_1	TRUE	7.15352e-06	62	556	18	0.0323741	0.290323	GO:0036388	GO:BP	pre-replicative complex assembly	12265	11087	c(\"GO:0006261\", \"GO:0065004\")	Fluvastatin	Trimipramine	HA1E	same_direction	GO:0008152|GO:0009987
query_1	TRUE	7.42302e-06	5125	556	305	0.548561	0.0595122	GO:0071840	GO:BP	cellular component organization or biogenesis	12265	19815	GO:0009987	Fluvastatin	Trimipramine	HA1E	same_direction	GO:0009987
query_1	TRUE	1.05296e-05	96	556	22	0.0395683	0.229167	GO:0090175	GO:BP	regulation of establishment of planar polarity	12265	21250	c(\"GO:0001736\", \"GO:2000027\")	Fluvastatin	Trimipramine	HA1E	same_direction	GO:0032501|GO:0032502|GO:0065007
query_1	TRUE	1.36229e-05	72	556	19	0.0341727	0.263889	GO:1902036	GO:BP	regulation of hematopoietic stem cell differentiation	12265	25265	c(\"GO:0060218\", \"GO:1901532\", \"GO:2000736\")	Fluvastatin	Trimipramine	HA1E	same_direction	GO:0002376|GO:0009987|GO:0032501|GO:0032502|GO:0065007	GO:0002520
query_1	TRUE	3.58468e-05	275	556	38	0.0683453	0.138182	GO:0006260	GO:BP	DNA replication	12265	2287	GO:0034645	Fluvastatin	Trimipramine	HA1E	same_direction	GO:0008152|GO:0009987
query_1	TRUE	5.65491e-05	1074	556	92	0.165468	0.0856611	GO:0009628	GO:BP	response to abiotic stimulus	12265	4009	GO:0050896	Fluvastatin	Trimipramine	HA1E	same_direction	GO:0050896
query_1	TRUE	0.000101271	98	556	21	0.0377698	0.214286	GO:2000736	GO:BP	regulation of stem cell differentiation	12265	29917	c(\"GO:0045595\", \"GO:0048863\")	Fluvastatin	Trimipramine	HA1E	same_direction	GO:0009987|GO:0032502|GO:0065007
query_1	TRUE	0.000138371	109	556	22	0.0395683	0.201835	GO:0007164	GO:BP	establishment of tissue polarity	12265	3077	GO:0009653	Fluvastatin	Trimipramine	HA1E	same_direction	GO:0032502
query_1	TRUE	0.000138371	109	556	22	0.0395683	0.201835	GO:0001736	GO:BP	establishment of planar polarity	12265	532	c(\"GO:0001738\", \"GO:0007164\")	Fluvastatin	Trimipramine	HA1E	same_direction	GO:0032502
query_1	TRUE	0.00018542	83	556	19	0.0341727	0.228916	GO:1901532	GO:BP	regulation of hematopoietic progenitor cell differentiation	12265	24793	c(\"GO:0002244\", \"GO:0045595\")	Fluvastatin	Trimipramine	HA1E	same_direction	GO:0002376|GO:0009987|GO:0032501|GO:0032502|GO:0065007	GO:0002520
query_1	TRUE	0.00023015	93	556	20	0.0359712	0.215054	GO:0002474	GO:BP	antigen processing and presentation of peptide antigen via MHC class I	12265	1129	GO:0048002	Fluvastatin	Trimipramine	HA1E	same_direction	GO:0002376	GO:0019882
query_1	TRUE	0.000267786	76	556	18	0.0323741	0.236842	GO:0033238	GO:BP	regulation of cellular amine metabolic process	12265	9338	c(\"GO:0031323\", \"GO:0044106\", \"GO:0051171\")	Fluvastatin	Trimipramine	HA1E	same_direction	GO:0008152|GO:0009987|GO:0065007
query_1	TRUE	0.0002835	85	556	19	0.0341727	0.223529	GO:0060218	GO:BP	hematopoietic stem cell differentiation	12265	17052	c(\"GO:0002244\", \"GO:0048863\")	Fluvastatin	Trimipramine	HA1E	same_direction	GO:0002376|GO:0009987|GO:0032501|GO:0032502	GO:0002520
query_1	TRUE	0.000315516	4953	556	290	0.521583	0.0585504	GO:0016043	GO:BP	cellular component organization	12265	5665	GO:0071840	Fluvastatin	Trimipramine	HA1E	same_direction	GO:0009987
query_1	TRUE	0.000340162	95	556	20	0.0359712	0.210526	GO:0070498	GO:BP	interleukin-1-mediated signaling pathway	12265	18950	c(\"GO:0019221\", \"GO:0071347\")	Fluvastatin	Trimipramine	HA1E	same_direction	GO:0009987|GO:0023052|GO:0050896|GO:0065007
query_1	TRUE	0.000395424	125	556	23	0.0413669	0.184	GO:0002218	GO:BP	activation of innate immune response	12265	885	c(\"GO:0002253\", \"GO:0045089\")	Fluvastatin	Trimipramine	HA1E	same_direction	GO:0002376|GO:0044419|GO:0050896|GO:0065007	GO:0002253|GO:0006955
query_1	TRUE	0.000542499	127	556	23	0.0413669	0.181102	GO:0001738	GO:BP	morphogenesis of a polarized epithelium	12265	534	GO:0002009	Fluvastatin	Trimipramine	HA1E	same_direction	GO:0032502
query_1	TRUE	0.000651837	440	556	48	0.0863309	0.109091	GO:0006091	GO:BP	generation of precursor metabolites and energy	12265	2131	GO:0044237	Fluvastatin	Trimipramine	HA1E	same_direction	GO:0008152|GO:0009987
query_1	TRUE	0.000961545	221	556	31	0.0557554	0.140271	GO:0016579	GO:BP	protein deubiquitination	12265	5876	GO:0070646	Fluvastatin	Trimipramine	HA1E	same_direction	GO:0008152|GO:0009987		GO:0019538
query_1	TRUE	0.00152361	178	556	27	0.0485612	0.151685	GO:0010389	GO:BP	regulation of G2/M transition of mitotic cell cycle	12265	4593	c(\"GO:0000086\", \"GO:1901990\", \"GO:1902749\")	Fluvastatin	Trimipramine	HA1E	same_direction	GO:0009987|GO:0065007
query_1	TRUE	0.00163617	226	556	31	0.0557554	0.137168	GO:0000086	GO:BP	G2/M transition of mitotic cell cycle	12265	45	c(\"GO:0044772\", \"GO:0044839\")	Fluvastatin	Trimipramine	HA1E	same_direction	GO:0009987
query_1	TRUE	0.00163617	226	556	31	0.0557554	0.137168	GO:0042180	GO:BP	cellular ketone metabolic process	12265	11616	c(\"GO:0044237\", \"GO:0044281\", \"GO:0071704\")	Fluvastatin	Trimipramine	HA1E	same_direction	GO:0008152|GO:0009987
query_1	TRUE	0.00173033	356	556	41	0.073741	0.115169	GO:0062012	GO:BP	regulation of small molecule metabolic process	12265	18553	c(\"GO:0019222\", \"GO:0044281\")	Fluvastatin	Trimipramine	HA1E	same_direction	GO:0008152|GO:0065007
query_1	TRUE	0.00194459	125	556	22	0.0395683	0.176	GO:0090263	GO:BP	positive regulation of canonical Wnt signaling pathway	12265	21333	c(\"GO:0030177\", \"GO:0060070\", \"GO:0060828\")	Fluvastatin	Trimipramine	HA1E	same_direction	GO:0009987|GO:0023052|GO:0050896|GO:0065007
query_1	TRUE	0.00205129	105	556	20	0.0359712	0.190476	GO:0038095	GO:BP	Fc-epsilon receptor signaling pathway	12265	11212	GO:0038093	Fluvastatin	Trimipramine	HA1E	same_direction	GO:0002376|GO:0009987|GO:0023052|GO:0050896|GO:0065007	GO:0006955
query_1	TRUE	0.00231559	170	556	26	0.0467626	0.152941	GO:0030178	GO:BP	negative regulation of Wnt signaling pathway	12265	7750	c(\"GO:0009968\", \"GO:0016055\", \"GO:0030111\")	Fluvastatin	Trimipramine	HA1E	same_direction	GO:0009987|GO:0023052|GO:0050896|GO:0065007
query_1	TRUE	0.00243325	148	556	24	0.0431655	0.162162	GO:0090090	GO:BP	negative regulation of canonical Wnt signaling pathway	12265	21171	c(\"GO:0030178\", \"GO:0060070\", \"GO:0060828\")	Fluvastatin	Trimipramine	HA1E	same_direction	GO:0009987|GO:0023052|GO:0050896|GO:0065007
query_1	TRUE	0.00247571	255	556	33	0.0593525	0.129412	GO:0071356	GO:BP	cellular response to tumor necrosis factor	12265	19441	c(\"GO:0034612\", \"GO:0071345\")	Fluvastatin	Trimipramine	HA1E	same_direction	GO:0009987|GO:0050896
query_1	TRUE	0.00256222	206	556	29	0.0521583	0.140777	GO:0061013	GO:BP	regulation of mRNA catabolic process	12265	17813	c(\"GO:0006402\", \"GO:0010468\", \"GO:0031329\", \"GO:1903311\")	Fluvastatin	Trimipramine	HA1E	same_direction	GO:0008152|GO:0009987|GO:0065007		GO:0006139
query_1	TRUE	0.0026173	127	556	22	0.0395683	0.173228	GO:0035567	GO:BP	non-canonical Wnt signaling pathway	12265	10505	GO:0016055	Fluvastatin	Trimipramine	HA1E	same_direction	GO:0009987|GO:0023052|GO:0050896|GO:0065007
query_1	TRUE	0.00262554	7641	556	405	0.728417	0.0530035	GO:0044237	GO:BP	cellular metabolic process	12265	12725	c(\"GO:0008152\", \"GO:0009987\")	Fluvastatin	Trimipramine	HA1E	same_direction	GO:0008152|GO:0009987
query_1	TRUE	0.00273048	160	556	25	0.044964	0.15625	GO:0010565	GO:BP	regulation of cellular ketone metabolic process	12265	4729	c(\"GO:0031323\", \"GO:0042180\", \"GO:0062012\")	Fluvastatin	Trimipramine	HA1E	same_direction	GO:0008152|GO:0009987|GO:0065007
query_1	TRUE	0.00273048	160	556	25	0.044964	0.15625	GO:0002478	GO:BP	antigen processing and presentation of exogenous peptide antigen	12265	1133	c(\"GO:0019884\", \"GO:0048002\")	Fluvastatin	Trimipramine	HA1E	same_direction	GO:0002376	GO:0019882
query_1	TRUE	0.00353751	209	556	29	0.0521583	0.138756	GO:1901991	GO:BP	negative regulation of mitotic cell cycle phase transition	12265	25220	c(\"GO:0044772\", \"GO:0045930\", \"GO:1901988\", \"GO:1901990\")	Fluvastatin	Trimipramine	HA1E	same_direction	GO:0009987|GO:0065007
query_1	TRUE	0.00361324	151	556	24	0.0431655	0.15894	GO:0033209	GO:BP	tumor necrosis factor-mediated signaling pathway	12265	9324	c(\"GO:0019221\", \"GO:0071356\")	Fluvastatin	Trimipramine	HA1E	same_direction	GO:0009987|GO:0023052|GO:0050896|GO:0065007
query_1	TRUE	0.00375377	174	556	26	0.0467626	0.149425	GO:0050852	GO:BP	T cell receptor signaling pathway	12265	15417	GO:0050851	Fluvastatin	Trimipramine	HA1E	same_direction	GO:0002376|GO:0009987|GO:0023052|GO:0050896|GO:0065007	GO:0002253|GO:0006955
query_1	TRUE	0.00390084	186	556	27	0.0485612	0.145161	GO:1902749	GO:BP	regulation of cell cycle G2/M phase transition	12265	25857	c(\"GO:0044839\", \"GO:1901987\")	Fluvastatin	Trimipramine	HA1E	same_direction	GO:0009987|GO:0065007
query_1	TRUE	0.00395718	198	556	28	0.0503597	0.141414	GO:0043488	GO:BP	regulation of mRNA stability	12265	12403	c(\"GO:0043487\", \"GO:0061013\")	Fluvastatin	Trimipramine	HA1E	same_direction	GO:0008152|GO:0009987|GO:0065007		GO:0006139
query_1	TRUE	0.00397323	163	556	25	0.044964	0.153374	GO:0071347	GO:BP	cellular response to interleukin-1	12265	19432	c(\"GO:0070555\", \"GO:0071345\")	Fluvastatin	Trimipramine	HA1E	same_direction	GO:0009987|GO:0050896
query_1	TRUE	0.00406777	20	556	9	0.0161871	0.45	GO:0010499	GO:BP	proteasomal ubiquitin-independent protein catabolic process	12265	4679	GO:0010498	Fluvastatin	Trimipramine	HA1E	same_direction	GO:0008152|GO:0009987		GO:0019538
query_1	TRUE	0.00449868	236	556	31	0.0557554	0.131356	GO:0044839	GO:BP	cell cycle G2/M phase transition	12265	13069	GO:0044770	Fluvastatin	Trimipramine	HA1E	same_direction	GO:0009987
query_1	TRUE	0.00457968	3260	556	203	0.365108	0.0622699	GO:0006950	GO:BP	response to stress	12265	2897	GO:0050896	Fluvastatin	Trimipramine	HA1E	same_direction	GO:0050896
query_1	TRUE	0.00495957	237	556	31	0.0557554	0.130802	GO:0070646	GO:BP	protein modification by small protein removal	12265	19033	c(\"GO:0006508\", \"GO:0070647\")	Fluvastatin	Trimipramine	HA1E	same_direction	GO:0008152|GO:0009987		GO:0019538
query_1	TRUE	0.00538054	213	556	29	0.0521583	0.13615	GO:0019882	GO:BP	antigen processing and presentation	12265	7017	GO:0002376	Fluvastatin	Trimipramine	HA1E	same_direction	GO:0002376	GO:0019882
query_1	TRUE	0.00542444	1548	556	113	0.203237	0.0729974	GO:0043933	GO:BP	protein-containing complex subunit organization	12265	12553	GO:0016043	Fluvastatin	Trimipramine	HA1E	same_direction	GO:0009987
query_1	TRUE	0.00650041	518	556	51	0.0917266	0.0984556	GO:0010608	GO:BP	posttranscriptional regulation of gene expression	12265	4767	GO:0010468	Fluvastatin	Trimipramine	HA1E	same_direction	GO:0008152|GO:0065007
query_1	TRUE	0.00676999	203	556	28	0.0503597	0.137931	GO:0043487	GO:BP	regulation of RNA stability	12265	12402	c(\"GO:0006401\", \"GO:0010608\", \"GO:0031329\", \"GO:0051252\", \"GO:0065008\")	Fluvastatin	Trimipramine	HA1E	same_direction	GO:0008152|GO:0009987|GO:0065007		GO:0006139
query_1	TRUE	0.00726361	168	556	25	0.044964	0.14881	GO:0019884	GO:BP	antigen processing and presentation of exogenous antigen	12265	7019	GO:0019882	Fluvastatin	Trimipramine	HA1E	same_direction	GO:0002376	GO:0019882
query_1	TRUE	0.00827604	836	556	71	0.127698	0.0849282	GO:0043436	GO:BP	oxoacid metabolic process	12265	12355	GO:0006082	Fluvastatin	Trimipramine	HA1E	same_direction	GO:0008152|GO:0009987
query_1	TRUE	0.00846419	5842	556	324	0.582734	0.0554605	GO:0044260	GO:BP	cellular macromolecule metabolic process	12265	12740	c(\"GO:0043170\", \"GO:0044237\")	Fluvastatin	Trimipramine	HA1E	same_direction	GO:0008152|GO:0009987
query_1	TRUE	0.00884432	282	556	34	0.0611511	0.120567	GO:0043687	GO:BP	post-translational protein modification	12265	12523	GO:0006464	Fluvastatin	Trimipramine	HA1E	same_direction	GO:0008152|GO:0009987		GO:0019538
query_1	TRUE	0.00977241	257	556	32	0.057554	0.124514	GO:0045930	GO:BP	negative regulation of mitotic cell cycle	12265	13682	c(\"GO:0000278\", \"GO:0007346\", \"GO:0045786\")	Fluvastatin	Trimipramine	HA1E	same_direction	GO:0009987|GO:0065007
query_1	TRUE	0.0116157	272	556	33	0.0593525	0.121324	GO:0034612	GO:BP	response to tumor necrosis factor	12265	10008	GO:0034097	Fluvastatin	Trimipramine	HA1E	same_direction	GO:0050896
query_1	TRUE	0.0120012	138	556	22	0.0395683	0.15942	GO:0044106	GO:BP	cellular amine metabolic process	12265	12678	c(\"GO:0009308\", \"GO:0034641\")	Fluvastatin	Trimipramine	HA1E	same_direction	GO:0008152|GO:0009987
query_1	TRUE	0.0122769	861	556	72	0.129496	0.0836237	GO:0006082	GO:BP	organic acid metabolic process	12265	2123	c(\"GO:0044237\", \"GO:0044281\", \"GO:0071704\")	Fluvastatin	Trimipramine	HA1E	same_direction	GO:0008152|GO:0009987
query_1	TRUE	0.0145062	1505	556	109	0.196043	0.0724252	GO:0044281	GO:BP	small molecule metabolic process	12265	12753	GO:0008152	Fluvastatin	Trimipramine	HA1E	same_direction	GO:0008152
query_1	TRUE	0.0168792	152	556	23	0.0413669	0.151316	GO:2000027	GO:BP	regulation of animal organ morphogenesis	12265	29230	c(\"GO:0009887\", \"GO:0022603\")	Fluvastatin	Trimipramine	HA1E	same_direction	GO:0032501|GO:0032502|GO:0065007
query_1	TRUE	0.0176687	359	556	39	0.0701439	0.108635	GO:1901990	GO:BP	regulation of mitotic cell cycle phase transition	12265	25219	c(\"GO:0007346\", \"GO:0044772\", \"GO:1901987\")	Fluvastatin	Trimipramine	HA1E	same_direction	GO:0009987|GO:0065007
query_1	TRUE	0.0200114	142	556	22	0.0395683	0.15493	GO:0009308	GO:BP	amine metabolic process	12265	3901	GO:1901564	Fluvastatin	Trimipramine	HA1E	same_direction	GO:0008152
query_1	TRUE	0.0201821	177	556	25	0.044964	0.141243	GO:0048002	GO:BP	antigen processing and presentation of peptide antigen	12265	14527	GO:0019882	Fluvastatin	Trimipramine	HA1E	same_direction	GO:0002376	GO:0019882
query_1	TRUE	0.0214498	154	556	23	0.0413669	0.149351	GO:0038061	GO:BP	NIK/NF-kappaB signaling	12265	11197	GO:0035556	Fluvastatin	Trimipramine	HA1E	same_direction	GO:0009987|GO:0023052|GO:0050896|GO:0065007
query_1	TRUE	0.0273537	813	556	68	0.122302	0.0836408	GO:0019752	GO:BP	carboxylic acid metabolic process	12265	6976	GO:0043436	Fluvastatin	Trimipramine	HA1E	same_direction	GO:0008152|GO:0009987
query_1	TRUE	0.033508	258	556	31	0.0557554	0.120155	GO:1901988	GO:BP	negative regulation of cell cycle phase transition	12265	25217	c(\"GO:0010948\", \"GO:0044770\", \"GO:1901987\")	Fluvastatin	Trimipramine	HA1E	same_direction	GO:0009987|GO:0065007
query_1	TRUE	0.036847	147	556	22	0.0395683	0.14966	GO:0002244	GO:BP	hematopoietic progenitor cell differentiation	12265	909	c(\"GO:0030097\", \"GO:0030154\")	Fluvastatin	Trimipramine	HA1E	same_direction	GO:0002376|GO:0009987|GO:0032501|GO:0032502	GO:0002520
query_1	TRUE	0.0390827	2574	556	164	0.294964	0.0637141	GO:0044085	GO:BP	cellular component biogenesis	12265	12668	GO:0071840	Fluvastatin	Trimipramine	HA1E	same_direction	GO:0009987
query_1	TRUE	0.0428403	209	556	27	0.0485612	0.129187	GO:0050851	GO:BP	antigen receptor-mediated signaling pathway	12265	15416	GO:0002429	Fluvastatin	Trimipramine	HA1E	same_direction	GO:0002376|GO:0009987|GO:0023052|GO:0050896|GO:0065007	GO:0002253|GO:0006955
query_1	TRUE	0.0483586	6783	556	362	0.651079	0.0533687	GO:0043170	GO:BP	macromolecule metabolic process	12265	12224	GO:0071704	Fluvastatin	Trimipramine	HA1E	same_direction	GO:0008152
query_1	TRUE	0.00662844	186	498	25	0.0502008	0.134409	GO:1902749	GO:BP	regulation of cell cycle G2/M phase transition	12265	25857	c(\"GO:0044839\", \"GO:1901987\")	Lovastatin	Desipramine	HA1E	same_direction	GO:0009987|GO:0065007
query_1	TRUE	0.0111486	178	498	24	0.0481928	0.134831	GO:0010389	GO:BP	regulation of G2/M transition of mitotic cell cycle	12265	4593	c(\"GO:0000086\", \"GO:1901990\", \"GO:1902749\")	Lovastatin	Desipramine	HA1E	same_direction	GO:0009987|GO:0065007
query_1	TRUE	0.012653	85	498	16	0.0321285	0.188235	GO:0010972	GO:BP	negative regulation of G2/M transition of mitotic cell cycle	12265	5103	c(\"GO:0000086\", \"GO:0010389\", \"GO:1901991\", \"GO:1902750\")	Lovastatin	Desipramine	HA1E	same_direction	GO:0009987|GO:0065007
query_1	TRUE	0.0176708	87	498	16	0.0321285	0.183908	GO:1902750	GO:BP	negative regulation of cell cycle G2/M phase transition	12265	25858	c(\"GO:0044839\", \"GO:1901988\", \"GO:1902749\")	Lovastatin	Desipramine	HA1E	same_direction	GO:0009987|GO:0065007
query_1	TRUE	0.0328991	70	498	14	0.0281124	0.2	GO:0002479	GO:BP	antigen processing and presentation of exogenous peptide antigen via MHC class I, TAP-dependent	12265	1134	GO:0042590	Lovastatin	Desipramine	HA1E	same_direction	GO:0002376	GO:0019882
query_1	TRUE	0.000403833	4669	883	416	0.471121	0.0890983	GO:0034641	GO:BP	cellular nitrogen compound metabolic process	12265	10027	c(\"GO:0006807\", \"GO:0044237\")	Lovastatin	Paroxetine	HA1E	same_direction	GO:0008152|GO:0009987
query_1	TRUE	0.00648646	7641	883	621	0.703284	0.0812721	GO:0044237	GO:BP	cellular metabolic process	12265	12725	c(\"GO:0008152\", \"GO:0009987\")	Lovastatin	Paroxetine	HA1E	same_direction	GO:0008152|GO:0009987
query_1	TRUE	0.0171767	4250	883	375	0.424689	0.0882353	GO:0046483	GO:BP	heterocycle metabolic process	12265	14204	GO:0044237	Lovastatin	Paroxetine	HA1E	same_direction	GO:0008152|GO:0009987
query_1	TRUE	0.0172265	8223	883	658	0.745187	0.0800195	GO:0008152	GO:BP	metabolic process	12265	3544	GO:0008150	Lovastatin	Paroxetine	HA1E	same_direction	GO:0008152
query_1	TRUE	0.0216318	7078	883	579	0.655719	0.0818028	GO:0006807	GO:BP	nitrogen compound metabolic process	12265	2776	GO:0008152	Lovastatin	Paroxetine	HA1E	same_direction	GO:0008152
query_1	TRUE	0.0245478	4490	883	392	0.443941	0.0873051	GO:1901360	GO:BP	organic cyclic compound metabolic process	12265	24636	GO:0071704	Lovastatin	Paroxetine	HA1E	same_direction	GO:0008152
query_1	TRUE	0.0255181	4105	883	363	0.411099	0.0884287	GO:0006139	GO:BP	nucleobase-containing compound metabolic process	12265	2173	c(\"GO:0006725\", \"GO:0034641\", \"GO:0044238\", \"GO:0046483\", \"GO:1901360\")	Lovastatin	Paroxetine	HA1E	same_direction	GO:0008152|GO:0009987		GO:0006139
query_1	TRUE	0.0262058	4292	883	377	0.426954	0.0878378	GO:0006725	GO:BP	cellular aromatic compound metabolic process	12265	2705	GO:0044237	Lovastatin	Paroxetine	HA1E	same_direction	GO:0008152|GO:0009987
query_1	TRUE	0.0280984	432	883	60	0.0679502	0.138889	GO:0042119	GO:BP	neutrophil activation	12265	11579	GO:0036230	Lovastatin	Paroxetine	HA1E	same_direction	GO:0002376|GO:0009987	GO:0045321
query_1	TRUE	0.0280984	432	883	60	0.0679502	0.138889	GO:0002446	GO:BP	neutrophil mediated immunity	12265	1101	GO:0002444	Lovastatin	Paroxetine	HA1E	same_direction	GO:0002376	GO:0002252
query_1	TRUE	0.0320066	3574	883	322	0.364666	0.0900951	GO:0044271	GO:BP	cellular nitrogen compound biosynthetic process	12265	12747	c(\"GO:0034641\", \"GO:0044249\")	Lovastatin	Paroxetine	HA1E	same_direction	GO:0008152|GO:0009987
query_1	TRUE	0.0363259	7401	883	600	0.679502	0.0810701	GO:0044238	GO:BP	primary metabolic process	12265	12726	GO:0008152	Lovastatin	Paroxetine	HA1E	same_direction	GO:0008152
query_1	TRUE	0.041613	437	883	60	0.0679502	0.1373	GO:0036230	GO:BP	granulocyte activation	12265	10980	GO:0002274	Lovastatin	Paroxetine	HA1E	same_direction	GO:0002376|GO:0009987	GO:0045321
query_1	TRUE	1.89191e-07	440	1074	84	0.0782123	0.190909	GO:0006091	GO:BP	generation of precursor metabolites and energy	12265	2131	GO:0044237	Lovastatin	Sertraline	HA1E	same_direction	GO:0008152|GO:0009987
query_1	TRUE	8.1751e-05	7641	1074	758	0.705773	0.0992017	GO:0044237	GO:BP	cellular metabolic process	12265	12725	c(\"GO:0008152\", \"GO:0009987\")	Lovastatin	Sertraline	HA1E	same_direction	GO:0008152|GO:0009987
query_1	TRUE	0.000270015	8223	1074	803	0.747672	0.0976529	GO:0008152	GO:BP	metabolic process	12265	3544	GO:0008150	Lovastatin	Sertraline	HA1E	same_direction	GO:0008152
query_1	TRUE	0.000737321	255	1074	51	0.047486	0.2	GO:0015980	GO:BP	energy derivation by oxidation of organic compounds	12265	5642	GO:0006091	Lovastatin	Sertraline	HA1E	same_direction	GO:0008152|GO:0009987
query_1	TRUE	0.00184841	97	1074	27	0.0251397	0.278351	GO:0006414	GO:BP	translational elongation	12265	2417	c(\"GO:0006412\", \"GO:0034645\")	Lovastatin	Sertraline	HA1E	same_direction	GO:0008152|GO:0009987		GO:0019538
query_1	TRUE	0.00246123	422	1074	71	0.066108	0.168246	GO:0007005	GO:BP	mitochondrion organization	12265	2941	GO:0006996	Lovastatin	Sertraline	HA1E	same_direction	GO:0009987
query_1	TRUE	0.00394997	386	1074	66	0.0614525	0.170984	GO:0022613	GO:BP	ribonucleoprotein complex biogenesis	12265	7628	GO:0044085	Lovastatin	Sertraline	HA1E	same_direction	GO:0009987
query_1	TRUE	0.00550447	72	1074	22	0.0204842	0.305556	GO:0006415	GO:BP	translational termination	12265	2418	c(\"GO:0006412\", \"GO:0043624\")	Lovastatin	Sertraline	HA1E	same_direction	GO:0008152|GO:0009987		GO:0019538
query_1	TRUE	0.0102611	4669	1074	487	0.453445	0.104305	GO:0034641	GO:BP	cellular nitrogen compound metabolic process	12265	10027	c(\"GO:0006807\", \"GO:0044237\")	Lovastatin	Sertraline	HA1E	same_direction	GO:0008152|GO:0009987
query_1	TRUE	0.0104193	179	1074	38	0.0353818	0.212291	GO:0045333	GO:BP	cellular respiration	12265	13267	GO:0015980	Lovastatin	Sertraline	HA1E	same_direction	GO:0008152|GO:0009987
query_1	TRUE	0.0122885	75	1074	22	0.0204842	0.293333	GO:0042590	GO:BP	antigen processing and presentation of exogenous peptide antigen via MHC class I	12265	11868	c(\"GO:0002474\", \"GO:0002478\")	Lovastatin	Sertraline	HA1E	same_direction	GO:0002376	GO:0019882
query_1	TRUE	0.0123353	152	1074	34	0.0316574	0.223684	GO:0009060	GO:BP	aerobic respiration	12265	3676	GO:0045333	Lovastatin	Sertraline	HA1E	same_direction	GO:0008152|GO:0009987
query_1	TRUE	0.0125582	112	1074	28	0.0260708	0.25	GO:0140053	GO:BP	mitochondrial gene expression	12265	23006	GO:0010467	Lovastatin	Sertraline	HA1E	same_direction	GO:0008152
query_1	TRUE	0.0145723	271	1074	50	0.0465549	0.184502	GO:0042254	GO:BP	ribosome biogenesis	12265	11668	GO:0022613	Lovastatin	Sertraline	HA1E	same_direction	GO:0009987
query_1	TRUE	0.015106	70	1074	21	0.0195531	0.3	GO:0002479	GO:BP	antigen processing and presentation of exogenous peptide antigen via MHC class I, TAP-dependent	12265	1134	GO:0042590	Lovastatin	Sertraline	HA1E	same_direction	GO:0002376	GO:0019882
query_1	TRUE	0.0169184	7880	1074	764	0.711359	0.0969543	GO:0071704	GO:BP	organic substance metabolic process	12265	19739	GO:0008152	Lovastatin	Sertraline	HA1E	same_direction	GO:0008152
query_1	TRUE	0.0200245	7078	1074	696	0.648045	0.0983329	GO:0006807	GO:BP	nitrogen compound metabolic process	12265	2776	GO:0008152	Lovastatin	Sertraline	HA1E	same_direction	GO:0008152
query_1	TRUE	0.0267031	4292	1074	450	0.418994	0.104846	GO:0006725	GO:BP	cellular aromatic compound metabolic process	12265	2705	GO:0044237	Lovastatin	Sertraline	HA1E	same_direction	GO:0008152|GO:0009987
query_1	TRUE	0.0481718	93	1074	24	0.0223464	0.258065	GO:0002474	GO:BP	antigen processing and presentation of peptide antigen via MHC class I	12265	1129	GO:0048002	Lovastatin	Sertraline	HA1E	same_direction	GO:0002376	GO:0019882
query_1	TRUE	2.94642e-07	75	544	21	0.0386029	0.28	GO:0042590	GO:BP	antigen processing and presentation of exogenous peptide antigen via MHC class I	12265	11868	c(\"GO:0002474\", \"GO:0002478\")	Lovastatin	Trimipramine	HA1E	same_direction	GO:0002376	GO:0019882
query_1	TRUE	5.18054e-07	62	544	19	0.0349265	0.306452	GO:0036388	GO:BP	pre-replicative complex assembly	12265	11087	c(\"GO:0006261\", \"GO:0065004\")	Lovastatin	Trimipramine	HA1E	same_direction	GO:0008152|GO:0009987
query_1	TRUE	6.26677e-07	70	544	20	0.0367647	0.285714	GO:0002479	GO:BP	antigen processing and presentation of exogenous peptide antigen via MHC class I, TAP-dependent	12265	1134	GO:0042590	Lovastatin	Trimipramine	HA1E	same_direction	GO:0002376	GO:0019882
query_1	TRUE	2.52599e-06	75	544	20	0.0367647	0.266667	GO:0061418	GO:BP	regulation of transcription from RNA polymerase II promoter in response to hypoxia	12265	18197	c(\"GO:0043618\", \"GO:0071456\")	Lovastatin	Trimipramine	HA1E	same_direction	GO:0008152|GO:0009987|GO:0050896|GO:0065007		GO:0006139
query_1	TRUE	2.05308e-05	365	544	45	0.0827206	0.123288	GO:0070482	GO:BP	response to oxygen levels	12265	18937	GO:0009628	Lovastatin	Trimipramine	HA1E	same_direction	GO:0050896
query_1	TRUE	2.29123e-05	340	544	43	0.0790441	0.126471	GO:0036293	GO:BP	response to decreased oxygen levels	12265	11028	GO:0070482	Lovastatin	Trimipramine	HA1E	same_direction	GO:0050896
query_1	TRUE	2.45063e-05	93	544	21	0.0386029	0.225806	GO:0002474	GO:BP	antigen processing and presentation of peptide antigen via MHC class I	12265	1129	GO:0048002	Lovastatin	Trimipramine	HA1E	same_direction	GO:0002376	GO:0019882
query_1	TRUE	2.50422e-05	328	544	42	0.0772059	0.128049	GO:0001666	GO:BP	response to hypoxia	12265	496	c(\"GO:0006950\", \"GO:0036293\")	Lovastatin	Trimipramine	HA1E	same_direction	GO:0050896
query_1	TRUE	2.54796e-05	60	544	17	0.03125	0.283333	GO:0006521	GO:BP	regulation of cellular amino acid metabolic process	12265	2507	c(\"GO:0006520\", \"GO:0010565\", \"GO:0033238\", \"GO:0080090\")	Lovastatin	Trimipramine	HA1E	same_direction	GO:0008152|GO:0009987|GO:0065007		GO:0006520
query_1	TRUE	2.91478e-05	85	544	20	0.0367647	0.235294	GO:0010972	GO:BP	negative regulation of G2/M transition of mitotic cell cycle	12265	5103	c(\"GO:0000086\", \"GO:0010389\", \"GO:1901991\", \"GO:1902750\")	Lovastatin	Trimipramine	HA1E	same_direction	GO:0009987|GO:0065007
query_1	TRUE	2.95424e-05	103	544	22	0.0404412	0.213592	GO:0043618	GO:BP	regulation of transcription from RNA polymerase II promoter in response to stress	12265	12486	c(\"GO:0006357\", \"GO:0043620\")	Lovastatin	Trimipramine	HA1E	same_direction	GO:0008152|GO:0009987|GO:0050896|GO:0065007		GO:0006139
query_1	TRUE	3.02715e-05	94	544	21	0.0386029	0.223404	GO:0060071	GO:BP	Wnt signaling pathway, planar cell polarity pathway	12265	16937	c(\"GO:0035567\", \"GO:0090175\")	Lovastatin	Trimipramine	HA1E	same_direction	GO:0009987|GO:0023052|GO:0032501|GO:0032502|GO:0050896|GO:0065007
query_1	TRUE	4.5388e-05	87	544	20	0.0367647	0.229885	GO:1902750	GO:BP	negative regulation of cell cycle G2/M phase transition	12265	25858	c(\"GO:0044839\", \"GO:1901988\", \"GO:1902749\")	Lovastatin	Trimipramine	HA1E	same_direction	GO:0009987|GO:0065007
query_1	TRUE	4.57765e-05	96	544	21	0.0386029	0.21875	GO:0090175	GO:BP	regulation of establishment of planar polarity	12265	21250	c(\"GO:0001736\", \"GO:2000027\")	Lovastatin	Trimipramine	HA1E	same_direction	GO:0032501|GO:0032502|GO:0065007
query_1	TRUE	5.89385e-05	213	544	32	0.0588235	0.150235	GO:0071453	GO:BP	cellular response to oxygen levels	12265	19531	c(\"GO:0070482\", \"GO:0070887\")	Lovastatin	Trimipramine	HA1E	same_direction	GO:0009987|GO:0050896
query_1	TRUE	6.84297e-05	98	544	21	0.0386029	0.214286	GO:0002223	GO:BP	stimulatory C-type lectin receptor signaling pathway	12265	889	c(\"GO:0002220\", \"GO:1990858\")	Lovastatin	Trimipramine	HA1E	same_direction	GO:0002376|GO:0009987|GO:0023052|GO:0044419|GO:0050896|GO:0065007	GO:0002253|GO:0006955
query_1	TRUE	7.83022e-05	181	544	29	0.0533088	0.160221	GO:0006261	GO:BP	DNA-dependent DNA replication	12265	2288	GO:0006260	Lovastatin	Trimipramine	HA1E	same_direction	GO:0008152|GO:0009987
query_1	TRUE	8.33184e-05	99	544	21	0.0386029	0.212121	GO:1990858	GO:BP	cellular response to lectin	12265	29136	GO:1990840	Lovastatin	Trimipramine	HA1E	same_direction	GO:0050896
query_1	TRUE	8.33184e-05	99	544	21	0.0386029	0.212121	GO:1990840	GO:BP	response to lectin	12265	29126	GO:0009607	Lovastatin	Trimipramine	HA1E	same_direction	GO:0050896
query_1	TRUE	8.74798e-05	1074	544	90	0.165441	0.0837989	GO:0009628	GO:BP	response to abiotic stimulus	12265	4009	GO:0050896	Lovastatin	Trimipramine	HA1E	same_direction	GO:0050896
query_1	TRUE	9.23102e-05	109	544	22	0.0404412	0.201835	GO:0043620	GO:BP	regulation of DNA-templated transcription in response to stress	12265	12488	c(\"GO:0006355\", \"GO:0033554\")	Lovastatin	Trimipramine	HA1E	same_direction	GO:0008152|GO:0009987|GO:0050896|GO:0065007		GO:0006139
query_1	TRUE	0.000122535	101	544	21	0.0386029	0.207921	GO:0002220	GO:BP	innate immune response activating cell surface receptor signaling pathway	12265	886	c(\"GO:0002429\", \"GO:0002758\")	Lovastatin	Trimipramine	HA1E	same_direction	GO:0002376|GO:0009987|GO:0023052|GO:0044419|GO:0050896|GO:0065007	GO:0002253|GO:0006955
query_1	TRUE	0.000125117	196	544	30	0.0551471	0.153061	GO:0036294	GO:BP	cellular response to decreased oxygen levels	12265	11029	c(\"GO:0036293\", \"GO:0071453\")	Lovastatin	Trimipramine	HA1E	same_direction	GO:0009987|GO:0050896
query_1	TRUE	0.000148024	102	544	21	0.0386029	0.205882	GO:0002758	GO:BP	innate immune response-activating signal transduction	12265	1402	c(\"GO:0002218\", \"GO:0002757\")	Lovastatin	Trimipramine	HA1E	same_direction	GO:0002376|GO:0009987|GO:0023052|GO:0044419|GO:0050896|GO:0065007	GO:0002253|GO:0006955
query_1	TRUE	0.000190009	76	544	18	0.0330882	0.236842	GO:0031145	GO:BP	anaphase-promoting complex-dependent catabolic process	12265	8215	GO:0043161	Lovastatin	Trimipramine	HA1E	same_direction	GO:0008152|GO:0009987		GO:0019538
query_1	TRUE	0.000192983	188	544	29	0.0533088	0.154255	GO:0071456	GO:BP	cellular response to hypoxia	12265	19534	c(\"GO:0001666\", \"GO:0033554\", \"GO:0036294\")	Lovastatin	Trimipramine	HA1E	same_direction	GO:0009987|GO:0050896
query_1	TRUE	0.000284934	7641	544	401	0.737132	0.05248	GO:0044237	GO:BP	cellular metabolic process	12265	12725	c(\"GO:0008152\", \"GO:0009987\")	Lovastatin	Trimipramine	HA1E	same_direction	GO:0008152|GO:0009987
query_1	TRUE	0.000519479	109	544	21	0.0386029	0.192661	GO:0001736	GO:BP	establishment of planar polarity	12265	532	c(\"GO:0001738\", \"GO:0007164\")	Lovastatin	Trimipramine	HA1E	same_direction	GO:0032502
query_1	TRUE	0.000519479	109	544	21	0.0386029	0.192661	GO:0007164	GO:BP	establishment of tissue polarity	12265	3077	GO:0009653	Lovastatin	Trimipramine	HA1E	same_direction	GO:0032502
query_1	TRUE	0.000543266	72	544	17	0.03125	0.236111	GO:1902036	GO:BP	regulation of hematopoietic stem cell differentiation	12265	25265	c(\"GO:0060218\", \"GO:1901532\", \"GO:2000736\")	Lovastatin	Trimipramine	HA1E	same_direction	GO:0002376|GO:0009987|GO:0032501|GO:0032502|GO:0065007	GO:0002520
query_1	TRUE	0.000679519	73	544	17	0.03125	0.232877	GO:0031146	GO:BP	SCF-dependent proteasomal ubiquitin-dependent protein catabolic process	12265	8216	GO:0043161	Lovastatin	Trimipramine	HA1E	same_direction	GO:0008152|GO:0009987		GO:0019538
query_1	TRUE	0.00129816	76	544	17	0.03125	0.223684	GO:0033238	GO:BP	regulation of cellular amine metabolic process	12265	9338	c(\"GO:0031323\", \"GO:0044106\", \"GO:0051171\")	Lovastatin	Trimipramine	HA1E	same_direction	GO:0008152|GO:0009987|GO:0065007
query_1	TRUE	0.00138652	95	544	19	0.0349265	0.2	GO:0070498	GO:BP	interleukin-1-mediated signaling pathway	12265	18950	c(\"GO:0019221\", \"GO:0071347\")	Lovastatin	Trimipramine	HA1E	same_direction	GO:0009987|GO:0023052|GO:0050896|GO:0065007
query_1	TRUE	0.00149198	170	544	26	0.0477941	0.152941	GO:0030178	GO:BP	negative regulation of Wnt signaling pathway	12265	7750	c(\"GO:0009968\", \"GO:0016055\", \"GO:0030111\")	Lovastatin	Trimipramine	HA1E	same_direction	GO:0009987|GO:0023052|GO:0050896|GO:0065007
query_1	TRUE	0.00160847	148	544	24	0.0441176	0.162162	GO:0090090	GO:BP	negative regulation of canonical Wnt signaling pathway	12265	21171	c(\"GO:0030178\", \"GO:0060070\", \"GO:0060828\")	Lovastatin	Trimipramine	HA1E	same_direction	GO:0009987|GO:0023052|GO:0050896|GO:0065007
query_1	TRUE	0.00177663	127	544	22	0.0404412	0.173228	GO:0001738	GO:BP	morphogenesis of a polarized epithelium	12265	534	GO:0002009	Lovastatin	Trimipramine	HA1E	same_direction	GO:0032502
query_1	TRUE	0.00178373	160	544	25	0.0459559	0.15625	GO:0002478	GO:BP	antigen processing and presentation of exogenous peptide antigen	12265	1133	c(\"GO:0019884\", \"GO:0048002\")	Lovastatin	Trimipramine	HA1E	same_direction	GO:0002376	GO:0019882
query_1	TRUE	0.00199932	1701	544	121	0.222426	0.0711346	GO:0033554	GO:BP	cellular response to stress	12265	9546	c(\"GO:0006950\", \"GO:0051716\")	Lovastatin	Trimipramine	HA1E	same_direction	GO:0009987|GO:0050896
query_1	TRUE	0.0023551	98	544	19	0.0349265	0.193878	GO:2000736	GO:BP	regulation of stem cell differentiation	12265	29917	c(\"GO:0045595\", \"GO:0048863\")	Lovastatin	Trimipramine	HA1E	same_direction	GO:0009987|GO:0032502|GO:0065007
query_1	TRUE	0.00251376	440	544	46	0.0845588	0.104545	GO:0006091	GO:BP	generation of precursor metabolites and energy	12265	2131	GO:0044237	Lovastatin	Trimipramine	HA1E	same_direction	GO:0008152|GO:0009987
query_1	TRUE	0.00283635	275	544	34	0.0625	0.123636	GO:0006260	GO:BP	DNA replication	12265	2287	GO:0034645	Lovastatin	Trimipramine	HA1E	same_direction	GO:0008152|GO:0009987
query_1	TRUE	0.00291206	2574	544	166	0.305147	0.0644911	GO:0044085	GO:BP	cellular component biogenesis	12265	12668	GO:0071840	Lovastatin	Trimipramine	HA1E	same_direction	GO:0009987
query_1	TRUE	0.00478196	168	544	25	0.0459559	0.14881	GO:0019884	GO:BP	antigen processing and presentation of exogenous antigen	12265	7019	GO:0019882	Lovastatin	Trimipramine	HA1E	same_direction	GO:0002376	GO:0019882
query_1	TRUE	0.00518352	83	544	17	0.03125	0.204819	GO:1901532	GO:BP	regulation of hematopoietic progenitor cell differentiation	12265	24793	c(\"GO:0002244\", \"GO:0045595\")	Lovastatin	Trimipramine	HA1E	same_direction	GO:0002376|GO:0009987|GO:0032501|GO:0032502|GO:0065007	GO:0002520
query_1	TRUE	0.00569737	1548	544	111	0.204044	0.0717054	GO:0043933	GO:BP	protein-containing complex subunit organization	12265	12553	GO:0016043	Lovastatin	Trimipramine	HA1E	same_direction	GO:0009987
query_1	TRUE	0.0060572	8223	544	419	0.770221	0.0509546	GO:0008152	GO:BP	metabolic process	12265	3544	GO:0008150	Lovastatin	Trimipramine	HA1E	same_direction	GO:0008152
query_1	TRUE	0.00627859	125	544	21	0.0386029	0.168	GO:0002218	GO:BP	activation of innate immune response	12265	885	c(\"GO:0002253\", \"GO:0045089\")	Lovastatin	Trimipramine	HA1E	same_direction	GO:0002376|GO:0044419|GO:0050896|GO:0065007	GO:0002253|GO:0006955
query_1	TRUE	0.00747978	85	544	17	0.03125	0.2	GO:0060218	GO:BP	hematopoietic stem cell differentiation	12265	17052	c(\"GO:0002244\", \"GO:0048863\")	Lovastatin	Trimipramine	HA1E	same_direction	GO:0002376|GO:0009987|GO:0032501|GO:0032502	GO:0002520
query_1	TRUE	0.00756385	4669	544	265	0.487132	0.0567573	GO:0034641	GO:BP	cellular nitrogen compound metabolic process	12265	10027	c(\"GO:0006807\", \"GO:0044237\")	Lovastatin	Trimipramine	HA1E	same_direction	GO:0008152|GO:0009987
query_1	TRUE	0.00817868	518	544	50	0.0919118	0.0965251	GO:0010608	GO:BP	posttranscriptional regulation of gene expression	12265	4767	GO:0010468	Lovastatin	Trimipramine	HA1E	same_direction	GO:0008152|GO:0065007
query_1	TRUE	0.00830808	127	544	21	0.0386029	0.165354	GO:0035567	GO:BP	non-canonical Wnt signaling pathway	12265	10505	GO:0016055	Lovastatin	Trimipramine	HA1E	same_direction	GO:0009987|GO:0023052|GO:0050896|GO:0065007
query_1	TRUE	0.0134029	177	544	25	0.0459559	0.141243	GO:0048002	GO:BP	antigen processing and presentation of peptide antigen	12265	14527	GO:0019882	Lovastatin	Trimipramine	HA1E	same_direction	GO:0002376	GO:0019882
query_1	TRUE	0.0175711	5125	544	284	0.522059	0.0554146	GO:0071840	GO:BP	cellular component organization or biogenesis	12265	19815	GO:0009987	Lovastatin	Trimipramine	HA1E	same_direction	GO:0009987
query_1	TRUE	0.0176864	6783	544	357	0.65625	0.0526316	GO:0043170	GO:BP	macromolecule metabolic process	12265	12224	GO:0071704	Lovastatin	Trimipramine	HA1E	same_direction	GO:0008152
query_1	TRUE	0.0179292	396	544	41	0.0753676	0.103535	GO:0034660	GO:BP	ncRNA metabolic process	12265	10040	GO:0016070	Lovastatin	Trimipramine	HA1E	same_direction	GO:0008152|GO:0009987		GO:0006139
query_1	TRUE	0.0182772	5842	544	316	0.580882	0.0540911	GO:0044260	GO:BP	cellular macromolecule metabolic process	12265	12740	c(\"GO:0043170\", \"GO:0044237\")	Lovastatin	Trimipramine	HA1E	same_direction	GO:0008152|GO:0009987
query_1	TRUE	0.0201993	271	544	32	0.0588235	0.118081	GO:0042254	GO:BP	ribosome biogenesis	12265	11668	GO:0022613	Lovastatin	Trimipramine	HA1E	same_direction	GO:0009987
query_1	TRUE	0.0244432	386	544	40	0.0735294	0.103627	GO:0022613	GO:BP	ribonucleoprotein complex biogenesis	12265	7628	GO:0044085	Lovastatin	Trimipramine	HA1E	same_direction	GO:0009987
query_1	TRUE	0.0282761	125	544	20	0.0367647	0.16	GO:0090263	GO:BP	positive regulation of canonical Wnt signaling pathway	12265	21333	c(\"GO:0030177\", \"GO:0060070\", \"GO:0060828\")	Lovastatin	Trimipramine	HA1E	same_direction	GO:0009987|GO:0023052|GO:0050896|GO:0065007
query_1	TRUE	0.0304115	7401	544	382	0.702206	0.0516146	GO:0044238	GO:BP	primary metabolic process	12265	12726	GO:0008152	Lovastatin	Trimipramine	HA1E	same_direction	GO:0008152
query_1	TRUE	0.033852	836	544	68	0.125	0.0813397	GO:0043436	GO:BP	oxoacid metabolic process	12265	12355	GO:0006082	Lovastatin	Trimipramine	HA1E	same_direction	GO:0008152|GO:0009987
query_1	TRUE	0.0366306	105	544	18	0.0330882	0.171429	GO:0038095	GO:BP	Fc-epsilon receptor signaling pathway	12265	11212	GO:0038093	Lovastatin	Trimipramine	HA1E	same_direction	GO:0002376|GO:0009987|GO:0023052|GO:0050896|GO:0065007	GO:0006955
query_1	TRUE	0.0409388	213	544	27	0.0496324	0.126761	GO:0019882	GO:BP	antigen processing and presentation	12265	7017	GO:0002376	Lovastatin	Trimipramine	HA1E	same_direction	GO:0002376	GO:0019882
query_1	TRUE	0.0410064	163	544	23	0.0422794	0.141104	GO:0071347	GO:BP	cellular response to interleukin-1	12265	19432	c(\"GO:0070555\", \"GO:0071345\")	Lovastatin	Trimipramine	HA1E	same_direction	GO:0009987|GO:0050896
query_1	TRUE	0.0421209	858	544	69	0.126838	0.0804196	GO:0034622	GO:BP	cellular protein-containing complex assembly	12265	10013	GO:0065003	Lovastatin	Trimipramine	HA1E	same_direction	GO:0009987
query_1	TRUE	0.0457938	152	544	22	0.0404412	0.144737	GO:2000027	GO:BP	regulation of animal organ morphogenesis	12265	29230	c(\"GO:0009887\", \"GO:0022603\")	Lovastatin	Trimipramine	HA1E	same_direction	GO:0032501|GO:0032502|GO:0065007
query_1	TRUE	0.0463602	7880	544	401	0.737132	0.0508883	GO:0071704	GO:BP	organic substance metabolic process	12265	19739	GO:0008152	Lovastatin	Trimipramine	HA1E	same_direction	GO:0008152
query_1	TRUE	6.89647e-05	152	650	29	0.0446154	0.190789	GO:0009060	GO:BP	aerobic respiration	12265	3676	GO:0045333	Mevastatin	Desipramine	HA1E	same_direction	GO:0008152|GO:0009987
query_1	TRUE	0.000574818	110	650	23	0.0353846	0.209091	GO:0006119	GO:BP	oxidative phosphorylation	12265	2156	c(\"GO:0009060\", \"GO:0046034\")	Mevastatin	Desipramine	HA1E	same_direction	GO:0008152|GO:0009987
query_1	TRUE	0.000847707	1548	650	131	0.201538	0.0846253	GO:0043933	GO:BP	protein-containing complex subunit organization	12265	12553	GO:0016043	Mevastatin	Desipramine	HA1E	same_direction	GO:0009987
query_1	TRUE	0.000855775	179	650	30	0.0461538	0.167598	GO:0045333	GO:BP	cellular respiration	12265	13267	GO:0015980	Mevastatin	Desipramine	HA1E	same_direction	GO:0008152|GO:0009987
query_1	TRUE	0.000952228	71	650	18	0.0276923	0.253521	GO:0042773	GO:BP	ATP synthesis coupled electron transport	12265	11983	c(\"GO:0006119\", \"GO:0022904\")	Mevastatin	Desipramine	HA1E	same_direction	GO:0008152|GO:0009987
query_1	TRUE	0.000952228	71	650	18	0.0276923	0.253521	GO:0042775	GO:BP	mitochondrial ATP synthesis coupled electron transport	12265	11985	GO:0042773	Mevastatin	Desipramine	HA1E	same_direction	GO:0008152|GO:0009987
query_1	TRUE	0.00100907	494	650	57	0.0876923	0.115385	GO:0007346	GO:BP	regulation of mitotic cell cycle	12265	3238	c(\"GO:0000278\", \"GO:0051726\")	Mevastatin	Desipramine	HA1E	same_direction	GO:0009987|GO:0065007
query_1	TRUE	0.00285471	84	650	19	0.0292308	0.22619	GO:0022904	GO:BP	respiratory electron transport chain	12265	7639	c(\"GO:0022900\", \"GO:0045333\")	Mevastatin	Desipramine	HA1E	same_direction	GO:0008152|GO:0009987
query_1	TRUE	0.0029919	76	650	18	0.0276923	0.236842	GO:0031145	GO:BP	anaphase-promoting complex-dependent catabolic process	12265	8215	GO:0043161	Mevastatin	Desipramine	HA1E	same_direction	GO:0008152|GO:0009987		GO:0019538
query_1	TRUE	0.00662165	97	650	20	0.0307692	0.206186	GO:0006414	GO:BP	translational elongation	12265	2417	c(\"GO:0006412\", \"GO:0034645\")	Mevastatin	Desipramine	HA1E	same_direction	GO:0008152|GO:0009987		GO:0019538
query_1	TRUE	0.00731952	72	650	17	0.0261538	0.236111	GO:0006415	GO:BP	translational termination	12265	2418	c(\"GO:0006412\", \"GO:0043624\")	Mevastatin	Desipramine	HA1E	same_direction	GO:0008152|GO:0009987		GO:0019538
query_1	TRUE	0.00754211	186	650	29	0.0446154	0.155914	GO:1902749	GO:BP	regulation of cell cycle G2/M phase transition	12265	25857	c(\"GO:0044839\", \"GO:1901987\")	Mevastatin	Desipramine	HA1E	same_direction	GO:0009987|GO:0065007
query_1	TRUE	0.0102222	178	650	28	0.0430769	0.157303	GO:0010389	GO:BP	regulation of G2/M transition of mitotic cell cycle	12265	4593	c(\"GO:0000086\", \"GO:1901990\", \"GO:1902749\")	Mevastatin	Desipramine	HA1E	same_direction	GO:0009987|GO:0065007
query_1	TRUE	0.0102621	255	650	35	0.0538462	0.137255	GO:0015980	GO:BP	energy derivation by oxidation of organic compounds	12265	5642	GO:0006091	Mevastatin	Desipramine	HA1E	same_direction	GO:0008152|GO:0009987
query_1	TRUE	0.011008	58	650	15	0.0230769	0.258621	GO:0070126	GO:BP	mitochondrial translational termination	12265	18706	c(\"GO:0006415\", \"GO:0032543\")	Mevastatin	Desipramine	HA1E	same_direction	GO:0008152|GO:0009987		GO:0019538
query_1	TRUE	0.0148134	236	650	33	0.0507692	0.139831	GO:0044839	GO:BP	cell cycle G2/M phase transition	12265	13069	GO:0044770	Mevastatin	Desipramine	HA1E	same_direction	GO:0009987
query_1	TRUE	0.0155986	171	650	27	0.0415385	0.157895	GO:0043624	GO:BP	cellular protein complex disassembly	12265	12490	GO:0032984	Mevastatin	Desipramine	HA1E	same_direction	GO:0009987
query_1	TRUE	0.0163644	237	650	33	0.0507692	0.139241	GO:0070646	GO:BP	protein modification by small protein removal	12265	19033	c(\"GO:0006508\", \"GO:0070647\")	Mevastatin	Desipramine	HA1E	same_direction	GO:0008152|GO:0009987		GO:0019538
query_1	TRUE	0.0168153	226	650	32	0.0492308	0.141593	GO:0000086	GO:BP	G2/M transition of mitotic cell cycle	12265	45	c(\"GO:0044772\", \"GO:0044839\")	Mevastatin	Desipramine	HA1E	same_direction	GO:0009987
query_1	TRUE	0.0183974	85	650	18	0.0276923	0.211765	GO:0010972	GO:BP	negative regulation of G2/M transition of mitotic cell cycle	12265	5103	c(\"GO:0000086\", \"GO:0010389\", \"GO:1901991\", \"GO:1902750\")	Mevastatin	Desipramine	HA1E	same_direction	GO:0009987|GO:0065007
query_1	TRUE	0.0205079	4669	650	308	0.473846	0.065967	GO:0034641	GO:BP	cellular nitrogen compound metabolic process	12265	10027	c(\"GO:0006807\", \"GO:0044237\")	Mevastatin	Desipramine	HA1E	same_direction	GO:0008152|GO:0009987
query_1	TRUE	0.0213164	359	650	43	0.0661538	0.119777	GO:1901990	GO:BP	regulation of mitotic cell cycle phase transition	12265	25219	c(\"GO:0007346\", \"GO:0044772\", \"GO:1901987\")	Mevastatin	Desipramine	HA1E	same_direction	GO:0009987|GO:0065007
query_1	TRUE	0.0265558	87	650	18	0.0276923	0.206897	GO:1902750	GO:BP	negative regulation of cell cycle G2/M phase transition	12265	25858	c(\"GO:0044839\", \"GO:1901988\", \"GO:1902749\")	Mevastatin	Desipramine	HA1E	same_direction	GO:0009987|GO:0065007
query_1	TRUE	0.0291278	209	650	30	0.0461538	0.143541	GO:1901991	GO:BP	negative regulation of mitotic cell cycle phase transition	12265	25220	c(\"GO:0044772\", \"GO:0045930\", \"GO:1901988\", \"GO:1901990\")	Mevastatin	Desipramine	HA1E	same_direction	GO:0009987|GO:0065007
query_1	TRUE	0.0316272	221	650	31	0.0476923	0.140271	GO:0016579	GO:BP	protein deubiquitination	12265	5876	GO:0070646	Mevastatin	Desipramine	HA1E	same_direction	GO:0008152|GO:0009987		GO:0019538
query_1	TRUE	0.0438633	64	650	15	0.0230769	0.234375	GO:0019646	GO:BP	aerobic electron transport chain	12265	6890	c(\"GO:0006119\", \"GO:0009060\", \"GO:0022904\")	Mevastatin	Desipramine	HA1E	same_direction	GO:0008152|GO:0009987
query_1	TRUE	0.0462635	635	650	63	0.0969231	0.0992126	GO:0010564	GO:BP	regulation of cell cycle process	12265	4728	c(\"GO:0022402\", \"GO:0051726\")	Mevastatin	Desipramine	HA1E	same_direction	GO:0009987|GO:0065007
query_1	TRUE	0.0483389	421	650	47	0.0723077	0.111639	GO:1901987	GO:BP	regulation of cell cycle phase transition	12265	25216	c(\"GO:0010564\", \"GO:0044770\")	Mevastatin	Desipramine	HA1E	same_direction	GO:0009987|GO:0065007
query_1	TRUE	0.00129143	1505	608	121	0.199013	0.0803987	GO:0044281	GO:BP	small molecule metabolic process	12265	12753	GO:0008152	Mevastatin	Nortriptyline	HA1E	same_direction	GO:0008152
query_1	TRUE	0.0111048	7641	608	437	0.71875	0.0571915	GO:0044237	GO:BP	cellular metabolic process	12265	12725	c(\"GO:0008152\", \"GO:0009987\")	Mevastatin	Nortriptyline	HA1E	same_direction	GO:0008152|GO:0009987
query_1	TRUE	0.0199757	4490	608	281	0.462171	0.0625835	GO:1901360	GO:BP	organic cyclic compound metabolic process	12265	24636	GO:0071704	Mevastatin	Nortriptyline	HA1E	same_direction	GO:0008152
query_1	TRUE	0.0430968	813	608	72	0.118421	0.0885609	GO:0019752	GO:BP	carboxylic acid metabolic process	12265	6976	GO:0043436	Mevastatin	Nortriptyline	HA1E	same_direction	GO:0008152|GO:0009987
query_1	TRUE	0.0471212	861	608	75	0.123355	0.087108	GO:0006082	GO:BP	organic acid metabolic process	12265	2123	c(\"GO:0044237\", \"GO:0044281\", \"GO:0071704\")	Mevastatin	Nortriptyline	HA1E	same_direction	GO:0008152|GO:0009987
query_1	TRUE	0.0474038	422	608	45	0.0740132	0.106635	GO:0007005	GO:BP	mitochondrion organization	12265	2941	GO:0006996	Mevastatin	Nortriptyline	HA1E	same_direction	GO:0009987
query_1	TRUE	1.66792e-05	4669	1205	559	0.4639	0.119726	GO:0034641	GO:BP	cellular nitrogen compound metabolic process	12265	10027	c(\"GO:0006807\", \"GO:0044237\")	Mevastatin	Paroxetine	HA1E	same_direction	GO:0008152|GO:0009987
query_1	TRUE	0.000140598	432	1205	82	0.0680498	0.189815	GO:0042119	GO:BP	neutrophil activation	12265	11579	GO:0036230	Mevastatin	Paroxetine	HA1E	same_direction	GO:0002376|GO:0009987	GO:0045321
query_1	TRUE	0.000234701	422	1205	80	0.06639	0.189573	GO:0002283	GO:BP	neutrophil activation involved in immune response	12265	947	c(\"GO:0002275\", \"GO:0042119\")	Mevastatin	Paroxetine	HA1E	same_direction	GO:0002376|GO:0009987|GO:0050896	GO:0002252|GO:0006955|GO:0045321
query_1	TRUE	0.000245417	437	1205	82	0.0680498	0.187643	GO:0036230	GO:BP	granulocyte activation	12265	10980	GO:0002274	Mevastatin	Paroxetine	HA1E	same_direction	GO:0002376|GO:0009987	GO:0045321
query_1	TRUE	0.000316825	432	1205	81	0.0672199	0.1875	GO:0002446	GO:BP	neutrophil mediated immunity	12265	1101	GO:0002444	Mevastatin	Paroxetine	HA1E	same_direction	GO:0002376	GO:0002252
query_1	TRUE	0.000596603	7078	1205	786	0.652282	0.111048	GO:0006807	GO:BP	nitrogen compound metabolic process	12265	2776	GO:0008152	Mevastatin	Paroxetine	HA1E	same_direction	GO:0008152
query_1	TRUE	0.000680666	417	1205	78	0.0647303	0.18705	GO:0043312	GO:BP	neutrophil degranulation	12265	12281	c(\"GO:0002283\", \"GO:0002446\", \"GO:0043299\")	Mevastatin	Paroxetine	HA1E	same_direction	GO:0002376|GO:0009987|GO:0050896|GO:0051179	GO:0002252|GO:0006955|GO:0045321
query_1	TRUE	0.00125294	386	1205	73	0.0605809	0.189119	GO:0022613	GO:BP	ribonucleoprotein complex biogenesis	12265	7628	GO:0044085	Mevastatin	Paroxetine	HA1E	same_direction	GO:0009987
query_1	TRUE	0.00390707	4306	1205	507	0.420747	0.117743	GO:0010467	GO:BP	gene expression	12265	4661	GO:0043170	Mevastatin	Paroxetine	HA1E	same_direction	GO:0008152
query_1	TRUE	0.00471908	3574	1205	431	0.357676	0.120593	GO:0044271	GO:BP	cellular nitrogen compound biosynthetic process	12265	12747	c(\"GO:0034641\", \"GO:0044249\")	Mevastatin	Paroxetine	HA1E	same_direction	GO:0008152|GO:0009987
query_1	TRUE	0.00549963	7641	1205	833	0.691286	0.109017	GO:0044237	GO:BP	cellular metabolic process	12265	12725	c(\"GO:0008152\", \"GO:0009987\")	Mevastatin	Paroxetine	HA1E	same_direction	GO:0008152|GO:0009987
query_1	TRUE	0.00836506	4250	1205	499	0.414108	0.117412	GO:0046483	GO:BP	heterocycle metabolic process	12265	14204	GO:0044237	Mevastatin	Paroxetine	HA1E	same_direction	GO:0008152|GO:0009987
query_1	TRUE	0.00964718	4490	1205	523	0.434025	0.116481	GO:1901360	GO:BP	organic cyclic compound metabolic process	12265	24636	GO:0071704	Mevastatin	Paroxetine	HA1E	same_direction	GO:0008152
query_1	TRUE	0.0101394	567	1205	94	0.0780083	0.165785	GO:0002274	GO:BP	myeloid leukocyte activation	12265	938	GO:0045321	Mevastatin	Paroxetine	HA1E	same_direction	GO:0002376|GO:0009987	GO:0045321
query_1	TRUE	0.0122749	4105	1205	483	0.40083	0.117661	GO:0006139	GO:BP	nucleobase-containing compound metabolic process	12265	2173	c(\"GO:0006725\", \"GO:0034641\", \"GO:0044238\", \"GO:0046483\", \"GO:1901360\")	Mevastatin	Paroxetine	HA1E	same_direction	GO:0008152|GO:0009987		GO:0006139
query_1	TRUE	0.0122948	476	1205	82	0.0680498	0.172269	GO:0002275	GO:BP	myeloid cell activation involved in immune response	12265	939	c(\"GO:0002274\", \"GO:0002366\")	Mevastatin	Paroxetine	HA1E	same_direction	GO:0002376|GO:0009987|GO:0050896	GO:0002252|GO:0006955|GO:0045321
query_1	TRUE	0.0127395	4292	1205	502	0.416598	0.116962	GO:0006725	GO:BP	cellular aromatic compound metabolic process	12265	2705	GO:0044237	Mevastatin	Paroxetine	HA1E	same_direction	GO:0008152|GO:0009987
query_1	TRUE	0.0167297	7401	1205	807	0.66971	0.109039	GO:0044238	GO:BP	primary metabolic process	12265	12726	GO:0008152	Mevastatin	Paroxetine	HA1E	same_direction	GO:0008152
query_1	TRUE	0.0197773	777	1205	119	0.0987552	0.153153	GO:0006396	GO:BP	RNA processing	12265	2400	c(\"GO:0010467\", \"GO:0016070\")	Mevastatin	Paroxetine	HA1E	same_direction	GO:0008152|GO:0009987		GO:0006139
query_1	TRUE	0.0223683	6783	1205	747	0.619917	0.110128	GO:0043170	GO:BP	macromolecule metabolic process	12265	12224	GO:0071704	Mevastatin	Paroxetine	HA1E	same_direction	GO:0008152
query_1	TRUE	0.0251593	484	1205	82	0.0680498	0.169421	GO:0002444	GO:BP	myeloid leukocyte mediated immunity	12265	1099	GO:0002443	Mevastatin	Paroxetine	HA1E	same_direction	GO:0002376	GO:0002252
query_1	TRUE	0.0343121	703	1205	109	0.0904564	0.15505	GO:0006518	GO:BP	peptide metabolic process	12265	2505	c(\"GO:0043603\", \"GO:1901564\")	Mevastatin	Paroxetine	HA1E	same_direction	GO:0008152|GO:0009987
query_1	TRUE	0.0358884	271	1205	53	0.0439834	0.195572	GO:0042254	GO:BP	ribosome biogenesis	12265	11668	GO:0022613	Mevastatin	Paroxetine	HA1E	same_direction	GO:0009987
query_1	TRUE	0.0364801	465	1205	79	0.0655602	0.169892	GO:0043299	GO:BP	leukocyte degranulation	12265	12268	c(\"GO:0002252\", \"GO:0045055\", \"GO:0051649\")	Mevastatin	Paroxetine	HA1E	same_direction	GO:0002376|GO:0009987|GO:0051179	GO:0002252
query_1	TRUE	0.0491151	8223	1205	881	0.73112	0.107139	GO:0008152	GO:BP	metabolic process	12265	3544	GO:0008150	Mevastatin	Paroxetine	HA1E	same_direction	GO:0008152
query_1	TRUE	3.82105e-06	440	1218	88	0.0722496	0.2	GO:0006091	GO:BP	generation of precursor metabolites and energy	12265	2131	GO:0044237	Mevastatin	Sertraline	HA1E	same_direction	GO:0008152|GO:0009987
query_1	TRUE	5.60338e-06	422	1218	85	0.0697865	0.201422	GO:0007005	GO:BP	mitochondrion organization	12265	2941	GO:0006996	Mevastatin	Sertraline	HA1E	same_direction	GO:0009987
query_1	TRUE	0.000270398	152	1218	40	0.0328407	0.263158	GO:0009060	GO:BP	aerobic respiration	12265	3676	GO:0045333	Mevastatin	Sertraline	HA1E	same_direction	GO:0008152|GO:0009987
query_1	TRUE	0.00139994	179	1218	43	0.0353038	0.240223	GO:0045333	GO:BP	cellular respiration	12265	13267	GO:0015980	Mevastatin	Sertraline	HA1E	same_direction	GO:0008152|GO:0009987
query_1	TRUE	0.00230206	7641	1218	844	0.692939	0.110457	GO:0044237	GO:BP	cellular metabolic process	12265	12725	c(\"GO:0008152\", \"GO:0009987\")	Mevastatin	Sertraline	HA1E	same_direction	GO:0008152|GO:0009987
query_1	TRUE	0.0026402	255	1218	54	0.044335	0.211765	GO:0015980	GO:BP	energy derivation by oxidation of organic compounds	12265	5642	GO:0006091	Mevastatin	Sertraline	HA1E	same_direction	GO:0008152|GO:0009987
query_1	TRUE	0.00898616	4292	1218	508	0.417077	0.11836	GO:0006725	GO:BP	cellular aromatic compound metabolic process	12265	2705	GO:0044237	Mevastatin	Sertraline	HA1E	same_direction	GO:0008152|GO:0009987
query_1	TRUE	0.00936115	386	1218	71	0.0582923	0.183938	GO:0022613	GO:BP	ribonucleoprotein complex biogenesis	12265	7628	GO:0044085	Mevastatin	Sertraline	HA1E	same_direction	GO:0009987
query_1	TRUE	0.0112056	4669	1218	546	0.448276	0.116942	GO:0034641	GO:BP	cellular nitrogen compound metabolic process	12265	10027	c(\"GO:0006807\", \"GO:0044237\")	Mevastatin	Sertraline	HA1E	same_direction	GO:0008152|GO:0009987
query_1	TRUE	0.0130527	8223	1218	894	0.73399	0.108719	GO:0008152	GO:BP	metabolic process	12265	3544	GO:0008150	Mevastatin	Sertraline	HA1E	same_direction	GO:0008152
query_1	TRUE	0.039802	4250	1218	499	0.409688	0.117412	GO:0046483	GO:BP	heterocycle metabolic process	12265	14204	GO:0044237	Mevastatin	Sertraline	HA1E	same_direction	GO:0008152|GO:0009987
query_1	TRUE	0.0499831	271	1218	53	0.043514	0.195572	GO:0042254	GO:BP	ribosome biogenesis	12265	11668	GO:0022613	Mevastatin	Sertraline	HA1E	same_direction	GO:0009987
query_1	TRUE	4.56213e-10	213	610	42	0.0688525	0.197183	GO:0071453	GO:BP	cellular response to oxygen levels	12265	19531	c(\"GO:0070482\", \"GO:0070887\")	Mevastatin	Trimipramine	HA1E	same_direction	GO:0009987|GO:0050896
query_1	TRUE	6.02802e-10	196	610	40	0.0655738	0.204082	GO:0036294	GO:BP	cellular response to decreased oxygen levels	12265	11029	c(\"GO:0036293\", \"GO:0071453\")	Mevastatin	Trimipramine	HA1E	same_direction	GO:0009987|GO:0050896
query_1	TRUE	7.41279e-10	188	610	39	0.0639344	0.207447	GO:0071456	GO:BP	cellular response to hypoxia	12265	19534	c(\"GO:0001666\", \"GO:0033554\", \"GO:0036294\")	Mevastatin	Trimipramine	HA1E	same_direction	GO:0009987|GO:0050896
query_1	TRUE	1.27448e-08	328	610	51	0.0836066	0.155488	GO:0001666	GO:BP	response to hypoxia	12265	496	c(\"GO:0006950\", \"GO:0036293\")	Mevastatin	Trimipramine	HA1E	same_direction	GO:0050896
query_1	TRUE	1.94726e-08	365	610	54	0.0885246	0.147945	GO:0070482	GO:BP	response to oxygen levels	12265	18937	GO:0009628	Mevastatin	Trimipramine	HA1E	same_direction	GO:0050896
query_1	TRUE	4.99283e-08	76	610	23	0.0377049	0.302632	GO:0031145	GO:BP	anaphase-promoting complex-dependent catabolic process	12265	8215	GO:0043161	Mevastatin	Trimipramine	HA1E	same_direction	GO:0008152|GO:0009987		GO:0019538
query_1	TRUE	5.29947e-08	340	610	51	0.0836066	0.15	GO:0036293	GO:BP	response to decreased oxygen levels	12265	11028	GO:0070482	Mevastatin	Trimipramine	HA1E	same_direction	GO:0050896
query_1	TRUE	1.71829e-07	73	610	22	0.0360656	0.30137	GO:0031146	GO:BP	SCF-dependent proteasomal ubiquitin-dependent protein catabolic process	12265	8216	GO:0043161	Mevastatin	Trimipramine	HA1E	same_direction	GO:0008152|GO:0009987		GO:0019538
query_1	TRUE	3.15002e-07	75	610	22	0.0360656	0.293333	GO:0061418	GO:BP	regulation of transcription from RNA polymerase II promoter in response to hypoxia	12265	18197	c(\"GO:0043618\", \"GO:0071456\")	Mevastatin	Trimipramine	HA1E	same_direction	GO:0008152|GO:0009987|GO:0050896|GO:0065007		GO:0006139
query_1	TRUE	7.09361e-07	109	610	26	0.042623	0.238532	GO:0043620	GO:BP	regulation of DNA-templated transcription in response to stress	12265	12488	c(\"GO:0006355\", \"GO:0033554\")	Mevastatin	Trimipramine	HA1E	same_direction	GO:0008152|GO:0009987|GO:0050896|GO:0065007		GO:0006139
query_1	TRUE	1.16707e-06	103	610	25	0.0409836	0.242718	GO:0043618	GO:BP	regulation of transcription from RNA polymerase II promoter in response to stress	12265	12486	c(\"GO:0006357\", \"GO:0043620\")	Mevastatin	Trimipramine	HA1E	same_direction	GO:0008152|GO:0009987|GO:0050896|GO:0065007		GO:0006139
query_1	TRUE	1.96995e-06	60	610	19	0.0311475	0.316667	GO:0006521	GO:BP	regulation of cellular amino acid metabolic process	12265	2507	c(\"GO:0006520\", \"GO:0010565\", \"GO:0033238\", \"GO:0080090\")	Mevastatin	Trimipramine	HA1E	same_direction	GO:0008152|GO:0009987|GO:0065007		GO:0006520
query_1	TRUE	3.75656e-06	62	610	19	0.0311475	0.306452	GO:0036388	GO:BP	pre-replicative complex assembly	12265	11087	c(\"GO:0006261\", \"GO:0065004\")	Mevastatin	Trimipramine	HA1E	same_direction	GO:0008152|GO:0009987
query_1	TRUE	4.74697e-06	101	610	24	0.0393443	0.237624	GO:0002220	GO:BP	innate immune response activating cell surface receptor signaling pathway	12265	886	c(\"GO:0002429\", \"GO:0002758\")	Mevastatin	Trimipramine	HA1E	same_direction	GO:0002376|GO:0009987|GO:0023052|GO:0044419|GO:0050896|GO:0065007	GO:0002253|GO:0006955
query_1	TRUE	4.82222e-06	85	610	22	0.0360656	0.258824	GO:0010972	GO:BP	negative regulation of G2/M transition of mitotic cell cycle	12265	5103	c(\"GO:0000086\", \"GO:0010389\", \"GO:1901991\", \"GO:1902750\")	Mevastatin	Trimipramine	HA1E	same_direction	GO:0009987|GO:0065007
query_1	TRUE	4.92477e-06	70	610	20	0.0327869	0.285714	GO:0002479	GO:BP	antigen processing and presentation of exogenous peptide antigen via MHC class I, TAP-dependent	12265	1134	GO:0042590	Mevastatin	Trimipramine	HA1E	same_direction	GO:0002376	GO:0019882
query_1	TRUE	5.92255e-06	102	610	24	0.0393443	0.235294	GO:0002758	GO:BP	innate immune response-activating signal transduction	12265	1402	c(\"GO:0002218\", \"GO:0002757\")	Mevastatin	Trimipramine	HA1E	same_direction	GO:0002376|GO:0009987|GO:0023052|GO:0044419|GO:0050896|GO:0065007	GO:0002253|GO:0006955
query_1	TRUE	7.85194e-06	1074	610	101	0.165574	0.094041	GO:0009628	GO:BP	response to abiotic stimulus	12265	4009	GO:0050896	Mevastatin	Trimipramine	HA1E	same_direction	GO:0050896
query_1	TRUE	7.89573e-06	87	610	22	0.0360656	0.252874	GO:1902750	GO:BP	negative regulation of cell cycle G2/M phase transition	12265	25858	c(\"GO:0044839\", \"GO:1901988\", \"GO:1902749\")	Mevastatin	Trimipramine	HA1E	same_direction	GO:0009987|GO:0065007
query_1	TRUE	8.97726e-06	1701	610	141	0.231148	0.0828924	GO:0033554	GO:BP	cellular response to stress	12265	9546	c(\"GO:0006950\", \"GO:0051716\")	Mevastatin	Trimipramine	HA1E	same_direction	GO:0009987|GO:0050896
query_1	TRUE	1.13778e-05	5125	610	330	0.540984	0.0643902	GO:0071840	GO:BP	cellular component organization or biogenesis	12265	19815	GO:0009987	Mevastatin	Trimipramine	HA1E	same_direction	GO:0009987
query_1	TRUE	1.50998e-05	7641	610	451	0.739344	0.0590237	GO:0044237	GO:BP	cellular metabolic process	12265	12725	c(\"GO:0008152\", \"GO:0009987\")	Mevastatin	Trimipramine	HA1E	same_direction	GO:0008152|GO:0009987
query_1	TRUE	1.52984e-05	98	610	23	0.0377049	0.234694	GO:0002223	GO:BP	stimulatory C-type lectin receptor signaling pathway	12265	889	c(\"GO:0002220\", \"GO:1990858\")	Mevastatin	Trimipramine	HA1E	same_direction	GO:0002376|GO:0009987|GO:0023052|GO:0044419|GO:0050896|GO:0065007	GO:0002253|GO:0006955
query_1	TRUE	1.90137e-05	99	610	23	0.0377049	0.232323	GO:1990840	GO:BP	response to lectin	12265	29126	GO:0009607	Mevastatin	Trimipramine	HA1E	same_direction	GO:0050896
query_1	TRUE	1.90137e-05	99	610	23	0.0377049	0.232323	GO:1990858	GO:BP	cellular response to lectin	12265	29136	GO:1990840	Mevastatin	Trimipramine	HA1E	same_direction	GO:0050896
query_1	TRUE	1.93297e-05	75	610	20	0.0327869	0.266667	GO:0042590	GO:BP	antigen processing and presentation of exogenous peptide antigen via MHC class I	12265	11868	c(\"GO:0002474\", \"GO:0002478\")	Mevastatin	Trimipramine	HA1E	same_direction	GO:0002376	GO:0019882
query_1	TRUE	4.90457e-05	95	610	22	0.0360656	0.231579	GO:0070498	GO:BP	interleukin-1-mediated signaling pathway	12265	18950	c(\"GO:0019221\", \"GO:0071347\")	Mevastatin	Trimipramine	HA1E	same_direction	GO:0009987|GO:0023052|GO:0050896|GO:0065007
query_1	TRUE	5.6616e-05	8223	610	475	0.778689	0.0577648	GO:0008152	GO:BP	metabolic process	12265	3544	GO:0008150	Mevastatin	Trimipramine	HA1E	same_direction	GO:0008152
query_1	TRUE	6.46921e-05	72	610	19	0.0311475	0.263889	GO:1902036	GO:BP	regulation of hematopoietic stem cell differentiation	12265	25265	c(\"GO:0060218\", \"GO:1901532\", \"GO:2000736\")	Mevastatin	Trimipramine	HA1E	same_direction	GO:0002376|GO:0009987|GO:0032501|GO:0032502|GO:0065007	GO:0002520
query_1	TRUE	9.56904e-05	125	610	25	0.0409836	0.2	GO:0002218	GO:BP	activation of innate immune response	12265	885	c(\"GO:0002253\", \"GO:0045089\")	Mevastatin	Trimipramine	HA1E	same_direction	GO:0002376|GO:0044419|GO:0050896|GO:0065007	GO:0002253|GO:0006955
query_1	TRUE	0.000158599	209	610	33	0.0540984	0.157895	GO:1901991	GO:BP	negative regulation of mitotic cell cycle phase transition	12265	25220	c(\"GO:0044772\", \"GO:0045930\", \"GO:1901988\", \"GO:1901990\")	Mevastatin	Trimipramine	HA1E	same_direction	GO:0009987|GO:0065007
query_1	TRUE	0.000174261	76	610	19	0.0311475	0.25	GO:0033238	GO:BP	regulation of cellular amine metabolic process	12265	9338	c(\"GO:0031323\", \"GO:0044106\", \"GO:0051171\")	Mevastatin	Trimipramine	HA1E	same_direction	GO:0008152|GO:0009987|GO:0065007
query_1	TRUE	0.000202681	4669	610	301	0.493443	0.0644678	GO:0034641	GO:BP	cellular nitrogen compound metabolic process	12265	10027	c(\"GO:0006807\", \"GO:0044237\")	Mevastatin	Trimipramine	HA1E	same_direction	GO:0008152|GO:0009987
query_1	TRUE	0.000253175	4989	610	317	0.519672	0.0635398	GO:1901564	GO:BP	organonitrogen compound metabolic process	12265	24824	c(\"GO:0006807\", \"GO:0071704\")	Mevastatin	Trimipramine	HA1E	same_direction	GO:0008152
query_1	TRUE	0.000260728	181	610	30	0.0491803	0.165746	GO:0006261	GO:BP	DNA-dependent DNA replication	12265	2288	GO:0006260	Mevastatin	Trimipramine	HA1E	same_direction	GO:0008152|GO:0009987
query_1	TRUE	0.00036386	105	610	22	0.0360656	0.209524	GO:0038095	GO:BP	Fc-epsilon receptor signaling pathway	12265	11212	GO:0038093	Mevastatin	Trimipramine	HA1E	same_direction	GO:0002376|GO:0009987|GO:0023052|GO:0050896|GO:0065007	GO:0006955
query_1	TRUE	0.00044185	1505	610	123	0.201639	0.0817276	GO:0044281	GO:BP	small molecule metabolic process	12265	12753	GO:0008152	Mevastatin	Trimipramine	HA1E	same_direction	GO:0008152
query_1	TRUE	0.000523988	98	610	21	0.0344262	0.214286	GO:2000736	GO:BP	regulation of stem cell differentiation	12265	29917	c(\"GO:0045595\", \"GO:0048863\")	Mevastatin	Trimipramine	HA1E	same_direction	GO:0009987|GO:0032502|GO:0065007
query_1	TRUE	0.000642786	440	610	51	0.0836066	0.115909	GO:0006091	GO:BP	generation of precursor metabolites and energy	12265	2131	GO:0044237	Mevastatin	Trimipramine	HA1E	same_direction	GO:0008152|GO:0009987
query_1	TRUE	0.000662901	221	610	33	0.0540984	0.149321	GO:0016579	GO:BP	protein deubiquitination	12265	5876	GO:0070646	Mevastatin	Trimipramine	HA1E	same_direction	GO:0008152|GO:0009987		GO:0019538
query_1	TRUE	0.000682364	7880	610	455	0.745902	0.0577411	GO:0071704	GO:BP	organic substance metabolic process	12265	19739	GO:0008152	Mevastatin	Trimipramine	HA1E	same_direction	GO:0008152
query_1	TRUE	0.000798323	138	610	25	0.0409836	0.181159	GO:0044106	GO:BP	cellular amine metabolic process	12265	12678	c(\"GO:0009308\", \"GO:0034641\")	Mevastatin	Trimipramine	HA1E	same_direction	GO:0008152|GO:0009987
query_1	TRUE	0.000810019	257	610	36	0.0590164	0.140078	GO:0045930	GO:BP	negative regulation of mitotic cell cycle	12265	13682	c(\"GO:0000278\", \"GO:0007346\", \"GO:0045786\")	Mevastatin	Trimipramine	HA1E	same_direction	GO:0009987|GO:0065007
query_1	TRUE	0.000839583	83	610	19	0.0311475	0.228916	GO:1901532	GO:BP	regulation of hematopoietic progenitor cell differentiation	12265	24793	c(\"GO:0002244\", \"GO:0045595\")	Mevastatin	Trimipramine	HA1E	same_direction	GO:0002376|GO:0009987|GO:0032501|GO:0032502|GO:0065007	GO:0002520
query_1	TRUE	0.00095792	7078	610	417	0.683607	0.0589149	GO:0006807	GO:BP	nitrogen compound metabolic process	12265	2776	GO:0008152	Mevastatin	Trimipramine	HA1E	same_direction	GO:0008152
query_1	TRUE	0.00110195	93	610	20	0.0327869	0.215054	GO:0002474	GO:BP	antigen processing and presentation of peptide antigen via MHC class I	12265	1129	GO:0048002	Mevastatin	Trimipramine	HA1E	same_direction	GO:0002376	GO:0019882
query_1	TRUE	0.00111622	237	610	34	0.0557377	0.14346	GO:0070646	GO:BP	protein modification by small protein removal	12265	19033	c(\"GO:0006508\", \"GO:0070647\")	Mevastatin	Trimipramine	HA1E	same_direction	GO:0008152|GO:0009987		GO:0019538
query_1	TRUE	0.00115542	4953	610	312	0.511475	0.0629921	GO:0016043	GO:BP	cellular component organization	12265	5665	GO:0071840	Mevastatin	Trimipramine	HA1E	same_direction	GO:0009987
query_1	TRUE	0.00116229	226	610	33	0.0540984	0.146018	GO:0000086	GO:BP	G2/M transition of mitotic cell cycle	12265	45	c(\"GO:0044772\", \"GO:0044839\")	Mevastatin	Trimipramine	HA1E	same_direction	GO:0009987
query_1	TRUE	0.00127265	85	610	19	0.0311475	0.223529	GO:0060218	GO:BP	hematopoietic stem cell differentiation	12265	17052	c(\"GO:0002244\", \"GO:0048863\")	Mevastatin	Trimipramine	HA1E	same_direction	GO:0002376|GO:0009987|GO:0032501|GO:0032502	GO:0002520
query_1	TRUE	0.00139383	2574	610	184	0.301639	0.0714841	GO:0044085	GO:BP	cellular component biogenesis	12265	12668	GO:0071840	Mevastatin	Trimipramine	HA1E	same_direction	GO:0009987
query_1	TRUE	0.00141832	152	610	26	0.042623	0.171053	GO:0009060	GO:BP	aerobic respiration	12265	3676	GO:0045333	Mevastatin	Trimipramine	HA1E	same_direction	GO:0008152|GO:0009987
query_1	TRUE	0.00144863	142	610	25	0.0409836	0.176056	GO:0009308	GO:BP	amine metabolic process	12265	3901	GO:1901564	Mevastatin	Trimipramine	HA1E	same_direction	GO:0008152
query_1	TRUE	0.00155091	163	610	27	0.0442623	0.165644	GO:0071347	GO:BP	cellular response to interleukin-1	12265	19432	c(\"GO:0070555\", \"GO:0071345\")	Mevastatin	Trimipramine	HA1E	same_direction	GO:0009987|GO:0050896
query_1	TRUE	0.00164554	174	610	28	0.0459016	0.16092	GO:0050852	GO:BP	T cell receptor signaling pathway	12265	15417	GO:0050851	Mevastatin	Trimipramine	HA1E	same_direction	GO:0002376|GO:0009987|GO:0023052|GO:0050896|GO:0065007	GO:0002253|GO:0006955
query_1	TRUE	0.00173053	7401	610	431	0.706557	0.0582354	GO:0044238	GO:BP	primary metabolic process	12265	12726	GO:0008152	Mevastatin	Trimipramine	HA1E	same_direction	GO:0008152
query_1	TRUE	0.00184677	836	610	78	0.127869	0.0933014	GO:0043436	GO:BP	oxoacid metabolic process	12265	12355	GO:0006082	Mevastatin	Trimipramine	HA1E	same_direction	GO:0008152|GO:0009987
query_1	TRUE	0.00264566	858	610	79	0.129508	0.0920746	GO:0009894	GO:BP	regulation of catabolic process	12265	4227	c(\"GO:0009056\", \"GO:0019222\")	Mevastatin	Trimipramine	HA1E	same_direction	GO:0008152|GO:0065007
query_1	TRUE	0.00272072	178	610	28	0.0459016	0.157303	GO:0010389	GO:BP	regulation of G2/M transition of mitotic cell cycle	12265	4593	c(\"GO:0000086\", \"GO:1901990\", \"GO:1902749\")	Mevastatin	Trimipramine	HA1E	same_direction	GO:0009987|GO:0065007
query_1	TRUE	0.00307267	861	610	79	0.129508	0.0917538	GO:0006082	GO:BP	organic acid metabolic process	12265	2123	c(\"GO:0044237\", \"GO:0044281\", \"GO:0071704\")	Mevastatin	Trimipramine	HA1E	same_direction	GO:0008152|GO:0009987
query_1	TRUE	0.00337975	236	610	33	0.0540984	0.139831	GO:0044839	GO:BP	cell cycle G2/M phase transition	12265	13069	GO:0044770	Mevastatin	Trimipramine	HA1E	same_direction	GO:0009987
query_1	TRUE	0.00364625	359	610	43	0.0704918	0.119777	GO:1901990	GO:BP	regulation of mitotic cell cycle phase transition	12265	25219	c(\"GO:0007346\", \"GO:0044772\", \"GO:1901987\")	Mevastatin	Trimipramine	HA1E	same_direction	GO:0009987|GO:0065007
query_1	TRUE	0.00397766	226	610	32	0.052459	0.141593	GO:0042180	GO:BP	cellular ketone metabolic process	12265	11616	c(\"GO:0044237\", \"GO:0044281\", \"GO:0071704\")	Mevastatin	Trimipramine	HA1E	same_direction	GO:0008152|GO:0009987
query_1	TRUE	0.00402963	386	610	45	0.0737705	0.11658	GO:0022613	GO:BP	ribonucleoprotein complex biogenesis	12265	7628	GO:0044085	Mevastatin	Trimipramine	HA1E	same_direction	GO:0009987
query_1	TRUE	0.00416745	160	610	26	0.042623	0.1625	GO:0002478	GO:BP	antigen processing and presentation of exogenous peptide antigen	12265	1133	c(\"GO:0019884\", \"GO:0048002\")	Mevastatin	Trimipramine	HA1E	same_direction	GO:0002376	GO:0019882
query_1	TRUE	0.00423135	1548	610	122	0.2	0.0788114	GO:0043933	GO:BP	protein-containing complex subunit organization	12265	12553	GO:0016043	Mevastatin	Trimipramine	HA1E	same_direction	GO:0009987
query_1	TRUE	0.0047364	275	610	36	0.0590164	0.130909	GO:0006260	GO:BP	DNA replication	12265	2287	GO:0034645	Mevastatin	Trimipramine	HA1E	same_direction	GO:0008152|GO:0009987
query_1	TRUE	0.00693646	164	610	26	0.042623	0.158537	GO:0038093	GO:BP	Fc receptor signaling pathway	12265	11210	GO:0002768	Mevastatin	Trimipramine	HA1E	same_direction	GO:0002376|GO:0009987|GO:0023052|GO:0050896|GO:0065007	GO:0006955
query_1	TRUE	0.00707862	94	610	19	0.0311475	0.202128	GO:0060071	GO:BP	Wnt signaling pathway, planar cell polarity pathway	12265	16937	c(\"GO:0035567\", \"GO:0090175\")	Mevastatin	Trimipramine	HA1E	same_direction	GO:0009987|GO:0023052|GO:0032501|GO:0032502|GO:0050896|GO:0065007
query_1	TRUE	0.00708047	186	610	28	0.0459016	0.150538	GO:1902749	GO:BP	regulation of cell cycle G2/M phase transition	12265	25857	c(\"GO:0044839\", \"GO:1901987\")	Mevastatin	Trimipramine	HA1E	same_direction	GO:0009987|GO:0065007
query_1	TRUE	0.00726135	474	610	51	0.0836066	0.107595	GO:0044772	GO:BP	mitotic cell cycle phase transition	12265	13022	c(\"GO:0044770\", \"GO:1903047\")	Mevastatin	Trimipramine	HA1E	same_direction	GO:0009987
query_1	TRUE	0.00794481	187	610	28	0.0459016	0.149733	GO:0070555	GO:BP	response to interleukin-1	12265	18976	GO:0034097	Mevastatin	Trimipramine	HA1E	same_direction	GO:0050896
query_1	TRUE	0.0087096	518	610	54	0.0885246	0.104247	GO:0010608	GO:BP	posttranscriptional regulation of gene expression	12265	4767	GO:0010468	Mevastatin	Trimipramine	HA1E	same_direction	GO:0008152|GO:0065007
query_1	TRUE	0.00896034	282	610	36	0.0590164	0.12766	GO:0043687	GO:BP	post-translational protein modification	12265	12523	GO:0006464	Mevastatin	Trimipramine	HA1E	same_direction	GO:0008152|GO:0009987		GO:0019538
query_1	TRUE	0.0092067	258	610	34	0.0557377	0.131783	GO:1901988	GO:BP	negative regulation of cell cycle phase transition	12265	25217	c(\"GO:0010948\", \"GO:0044770\", \"GO:1901987\")	Mevastatin	Trimipramine	HA1E	same_direction	GO:0009987|GO:0065007
query_1	TRUE	0.00975889	6783	610	398	0.652459	0.0586761	GO:0043170	GO:BP	macromolecule metabolic process	12265	12224	GO:0071704	Mevastatin	Trimipramine	HA1E	same_direction	GO:0008152
query_1	TRUE	0.0098825	125	610	22	0.0360656	0.176	GO:0090263	GO:BP	positive regulation of canonical Wnt signaling pathway	12265	21333	c(\"GO:0030177\", \"GO:0060070\", \"GO:0060828\")	Mevastatin	Trimipramine	HA1E	same_direction	GO:0009987|GO:0023052|GO:0050896|GO:0065007
query_1	TRUE	0.0100481	96	610	19	0.0311475	0.197917	GO:0090175	GO:BP	regulation of establishment of planar polarity	12265	21250	c(\"GO:0001736\", \"GO:2000027\")	Mevastatin	Trimipramine	HA1E	same_direction	GO:0032501|GO:0032502|GO:0065007
query_1	TRUE	0.0113366	168	610	26	0.042623	0.154762	GO:0019884	GO:BP	antigen processing and presentation of exogenous antigen	12265	7019	GO:0019882	Mevastatin	Trimipramine	HA1E	same_direction	GO:0002376	GO:0019882
query_1	TRUE	0.011357	179	610	27	0.0442623	0.150838	GO:0045333	GO:BP	cellular respiration	12265	13267	GO:0015980	Mevastatin	Trimipramine	HA1E	same_direction	GO:0008152|GO:0009987
query_1	TRUE	0.0116437	813	610	74	0.121311	0.0910209	GO:0019752	GO:BP	carboxylic acid metabolic process	12265	6976	GO:0043436	Mevastatin	Trimipramine	HA1E	same_direction	GO:0008152|GO:0009987
query_1	TRUE	0.0139756	484	610	51	0.0836066	0.105372	GO:0002444	GO:BP	myeloid leukocyte mediated immunity	12265	1099	GO:0002443	Mevastatin	Trimipramine	HA1E	same_direction	GO:0002376	GO:0002252
query_1	TRUE	0.0160544	160	610	25	0.0409836	0.15625	GO:0010565	GO:BP	regulation of cellular ketone metabolic process	12265	4729	c(\"GO:0031323\", \"GO:0042180\", \"GO:0062012\")	Mevastatin	Trimipramine	HA1E	same_direction	GO:0008152|GO:0009987|GO:0065007
query_1	TRUE	0.0176815	4105	610	262	0.429508	0.0638246	GO:0006139	GO:BP	nucleobase-containing compound metabolic process	12265	2173	c(\"GO:0006725\", \"GO:0034641\", \"GO:0044238\", \"GO:0046483\", \"GO:1901360\")	Mevastatin	Trimipramine	HA1E	same_direction	GO:0008152|GO:0009987		GO:0006139
query_1	TRUE	0.020351	279	610	35	0.057377	0.125448	GO:0006520	GO:BP	cellular amino acid metabolic process	12265	2506	c(\"GO:0019752\", \"GO:0044238\", \"GO:1901564\")	Mevastatin	Trimipramine	HA1E	same_direction	GO:0008152|GO:0009987		GO:0006520
query_1	TRUE	0.0213632	255	610	33	0.0540984	0.129412	GO:0015980	GO:BP	energy derivation by oxidation of organic compounds	12265	5642	GO:0006091	Mevastatin	Trimipramine	HA1E	same_direction	GO:0008152|GO:0009987
query_1	TRUE	0.0221457	396	610	44	0.0721311	0.111111	GO:0034660	GO:BP	ncRNA metabolic process	12265	10040	GO:0016070	Mevastatin	Trimipramine	HA1E	same_direction	GO:0008152|GO:0009987		GO:0006139
query_1	TRUE	0.0241438	465	610	49	0.0803279	0.105376	GO:0043299	GO:BP	leukocyte degranulation	12265	12268	c(\"GO:0002252\", \"GO:0045055\", \"GO:0051649\")	Mevastatin	Trimipramine	HA1E	same_direction	GO:0002376|GO:0009987|GO:0051179	GO:0002252
query_1	TRUE	0.0250196	209	610	29	0.047541	0.138756	GO:0050851	GO:BP	antigen receptor-mediated signaling pathway	12265	15416	GO:0002429	Mevastatin	Trimipramine	HA1E	same_direction	GO:0002376|GO:0009987|GO:0023052|GO:0050896|GO:0065007	GO:0002253|GO:0006955
query_1	TRUE	0.0252414	724	610	67	0.109836	0.0925414	GO:0031329	GO:BP	regulation of cellular catabolic process	12265	8287	c(\"GO:0009894\", \"GO:0031323\", \"GO:0044248\")	Mevastatin	Trimipramine	HA1E	same_direction	GO:0008152|GO:0009987|GO:0065007
query_1	TRUE	0.0283949	4490	610	281	0.460656	0.0625835	GO:1901360	GO:BP	organic cyclic compound metabolic process	12265	24636	GO:0071704	Mevastatin	Trimipramine	HA1E	same_direction	GO:0008152
query_1	TRUE	0.0289924	154	610	24	0.0393443	0.155844	GO:0038061	GO:BP	NIK/NF-kappaB signaling	12265	11197	GO:0035556	Mevastatin	Trimipramine	HA1E	same_direction	GO:0009987|GO:0023052|GO:0050896|GO:0065007
query_1	TRUE	0.0297655	271	610	34	0.0557377	0.125461	GO:0042254	GO:BP	ribosome biogenesis	12265	11668	GO:0022613	Mevastatin	Trimipramine	HA1E	same_direction	GO:0009987
query_1	TRUE	0.030172	4243	610	268	0.439344	0.0631629	GO:0019538	GO:BP	protein metabolic process	12265	6791	c(\"GO:0043170\", \"GO:0044238\", \"GO:1901564\")	Mevastatin	Trimipramine	HA1E	same_direction	GO:0008152		GO:0019538
query_1	TRUE	0.0321814	177	610	26	0.042623	0.146893	GO:0048002	GO:BP	antigen processing and presentation of peptide antigen	12265	14527	GO:0019882	Mevastatin	Trimipramine	HA1E	same_direction	GO:0002376	GO:0019882
query_1	TRUE	0.0338711	715	610	66	0.108197	0.0923077	GO:0030163	GO:BP	protein catabolic process	12265	7743	c(\"GO:0009057\", \"GO:0019538\", \"GO:1901565\")	Mevastatin	Trimipramine	HA1E	same_direction	GO:0008152		GO:0019538
query_1	TRUE	0.0341332	4306	610	271	0.444262	0.0629354	GO:0010467	GO:BP	gene expression	12265	4661	GO:0043170	Mevastatin	Trimipramine	HA1E	same_direction	GO:0008152
query_1	TRUE	0.0352656	4250	610	268	0.439344	0.0630588	GO:0046483	GO:BP	heterocycle metabolic process	12265	14204	GO:0044237	Mevastatin	Trimipramine	HA1E	same_direction	GO:0008152|GO:0009987
query_1	TRUE	0.0372437	417	610	45	0.0737705	0.107914	GO:0043312	GO:BP	neutrophil degranulation	12265	12281	c(\"GO:0002283\", \"GO:0002446\", \"GO:0043299\")	Mevastatin	Trimipramine	HA1E	same_direction	GO:0002376|GO:0009987|GO:0050896|GO:0051179	GO:0002252|GO:0006955|GO:0045321
query_1	TRUE	0.0373922	213	610	29	0.047541	0.13615	GO:0019882	GO:BP	antigen processing and presentation	12265	7017	GO:0002376	Mevastatin	Trimipramine	HA1E	same_direction	GO:0002376	GO:0019882
query_1	TRUE	0.0380192	299	610	36	0.0590164	0.120401	GO:0031349	GO:BP	positive regulation of defense response	12265	8306	c(\"GO:0006952\", \"GO:0031347\", \"GO:0048584\")	Mevastatin	Trimipramine	HA1E	same_direction	GO:0050896|GO:0065007
query_1	TRUE	0.0382699	4292	610	270	0.442623	0.0629077	GO:0006725	GO:BP	cellular aromatic compound metabolic process	12265	2705	GO:0044237	Mevastatin	Trimipramine	HA1E	same_direction	GO:0008152|GO:0009987
query_1	TRUE	0.0408468	432	610	46	0.0754098	0.106481	GO:0042119	GO:BP	neutrophil activation	12265	11579	GO:0036230	Mevastatin	Trimipramine	HA1E	same_direction	GO:0002376|GO:0009987	GO:0045321
query_1	TRUE	0.0412668	214	610	29	0.047541	0.135514	GO:0002833	GO:BP	positive regulation of response to biotic stimulus	12265	1476	c(\"GO:0002831\", \"GO:0009607\", \"GO:0048584\")	Mevastatin	Trimipramine	HA1E	same_direction	GO:0050896|GO:0065007
query_1	TRUE	0.0468781	380	610	42	0.0688525	0.110526	GO:0010498	GO:BP	proteasomal protein catabolic process	12265	4678	c(\"GO:0030163\", \"GO:0051603\")	Mevastatin	Trimipramine	HA1E	same_direction	GO:0008152|GO:0009987		GO:0019538
query_1	TRUE	0.00803511	97	475	17	0.0357895	0.175258	GO:0006414	GO:BP	translational elongation	12265	2417	c(\"GO:0006412\", \"GO:0034645\")	Rosuvastatin	Desipramine	HA1E	same_direction	GO:0008152|GO:0009987		GO:0019538
query_1	TRUE	0.0101727	494	475	44	0.0926316	0.0890688	GO:0007346	GO:BP	regulation of mitotic cell cycle	12265	3238	c(\"GO:0000278\", \"GO:0051726\")	Rosuvastatin	Desipramine	HA1E	same_direction	GO:0009987|GO:0065007
query_1	TRUE	0.0188434	1548	475	98	0.206316	0.0633075	GO:0043933	GO:BP	protein-containing complex subunit organization	12265	12553	GO:0016043	Rosuvastatin	Desipramine	HA1E	same_direction	GO:0009987
query_1	TRUE	0.0213355	221	475	26	0.0547368	0.117647	GO:0016579	GO:BP	protein deubiquitination	12265	5876	GO:0070646	Rosuvastatin	Desipramine	HA1E	same_direction	GO:0008152|GO:0009987		GO:0019538
query_1	TRUE	0.0254196	181	475	23	0.0484211	0.127072	GO:0006261	GO:BP	DNA-dependent DNA replication	12265	2288	GO:0006260	Rosuvastatin	Desipramine	HA1E	same_direction	GO:0008152|GO:0009987
query_1	TRUE	0.0260182	209	475	25	0.0526316	0.119617	GO:1901991	GO:BP	negative regulation of mitotic cell cycle phase transition	12265	25220	c(\"GO:0044772\", \"GO:0045930\", \"GO:1901988\", \"GO:1901990\")	Rosuvastatin	Desipramine	HA1E	same_direction	GO:0009987|GO:0065007
query_1	TRUE	0.0267931	72	475	14	0.0294737	0.194444	GO:0006415	GO:BP	translational termination	12265	2418	c(\"GO:0006412\", \"GO:0043624\")	Rosuvastatin	Desipramine	HA1E	same_direction	GO:0008152|GO:0009987		GO:0019538
query_1	TRUE	0.0375288	257	475	28	0.0589474	0.108949	GO:0045930	GO:BP	negative regulation of mitotic cell cycle	12265	13682	c(\"GO:0000278\", \"GO:0007346\", \"GO:0045786\")	Rosuvastatin	Desipramine	HA1E	same_direction	GO:0009987|GO:0065007
query_1	TRUE	0.0393162	85	475	15	0.0315789	0.176471	GO:0010972	GO:BP	negative regulation of G2/M transition of mitotic cell cycle	12265	5103	c(\"GO:0000086\", \"GO:0010389\", \"GO:1901991\", \"GO:1902750\")	Rosuvastatin	Desipramine	HA1E	same_direction	GO:0009987|GO:0065007
query_1	TRUE	0.00357042	428	456	40	0.0877193	0.0934579	GO:0032103	GO:BP	positive regulation of response to external stimulus	12265	8568	c(\"GO:0009605\", \"GO:0032101\", \"GO:0048584\")	Rosuvastatin	Nortriptyline	HA1E	same_direction	GO:0050896|GO:0065007
query_1	TRUE	0.0140051	255	456	28	0.0614035	0.109804	GO:0071356	GO:BP	cellular response to tumor necrosis factor	12265	19441	c(\"GO:0034612\", \"GO:0071345\")	Rosuvastatin	Nortriptyline	HA1E	same_direction	GO:0009987|GO:0050896
query_1	TRUE	0.0160467	272	456	29	0.0635965	0.106618	GO:0034612	GO:BP	response to tumor necrosis factor	12265	10008	GO:0034097	Rosuvastatin	Nortriptyline	HA1E	same_direction	GO:0050896
query_1	TRUE	9.0117e-05	777	715	87	0.121678	0.111969	GO:0006396	GO:BP	RNA processing	12265	2400	c(\"GO:0010467\", \"GO:0016070\")	Rosuvastatin	Paroxetine	HA1E	same_direction	GO:0008152|GO:0009987		GO:0006139
query_1	TRUE	0.000353558	4669	715	345	0.482517	0.0738916	GO:0034641	GO:BP	cellular nitrogen compound metabolic process	12265	10027	c(\"GO:0006807\", \"GO:0044237\")	Rosuvastatin	Paroxetine	HA1E	same_direction	GO:0008152|GO:0009987
query_1	TRUE	0.0024639	84	715	20	0.027972	0.238095	GO:0046364	GO:BP	monosaccharide biosynthetic process	12265	14105	c(\"GO:0005996\", \"GO:0016051\", \"GO:0044283\")	Rosuvastatin	Paroxetine	HA1E	same_direction	GO:0008152		GO:0005975
query_1	TRUE	0.00359328	78	715	19	0.0265734	0.24359	GO:0019319	GO:BP	hexose biosynthetic process	12265	6582	c(\"GO:0019318\", \"GO:0046364\")	Rosuvastatin	Paroxetine	HA1E	same_direction	GO:0008152		GO:0005975
query_1	TRUE	0.00394805	409	715	52	0.0727273	0.127139	GO:0006397	GO:BP	mRNA processing	12265	2401	c(\"GO:0006396\", \"GO:0016071\")	Rosuvastatin	Paroxetine	HA1E	same_direction	GO:0008152|GO:0009987		GO:0006139
query_1	TRUE	0.00489698	366	715	48	0.0671329	0.131148	GO:0008380	GO:BP	RNA splicing	12265	3621	GO:0006396	Rosuvastatin	Paroxetine	HA1E	same_direction	GO:0008152|GO:0009987		GO:0006139
query_1	TRUE	0.00543613	7641	715	510	0.713287	0.0667452	GO:0044237	GO:BP	cellular metabolic process	12265	12725	c(\"GO:0008152\", \"GO:0009987\")	Rosuvastatin	Paroxetine	HA1E	same_direction	GO:0008152|GO:0009987
query_1	TRUE	0.00719389	440	715	54	0.0755245	0.122727	GO:0006091	GO:BP	generation of precursor metabolites and energy	12265	2131	GO:0044237	Rosuvastatin	Paroxetine	HA1E	same_direction	GO:0008152|GO:0009987
query_1	TRUE	0.0089107	295	715	41	0.0573427	0.138983	GO:0000375	GO:BP	RNA splicing, via transesterification reactions	12265	154	GO:0008380	Rosuvastatin	Paroxetine	HA1E	same_direction	GO:0008152|GO:0009987		GO:0006139
query_1	TRUE	0.0101061	75	715	18	0.0251748	0.24	GO:0006094	GO:BP	gluconeogenesis	12265	2132	c(\"GO:0006006\", \"GO:0019319\")	Rosuvastatin	Paroxetine	HA1E	same_direction	GO:0008152		GO:0005975
query_1	TRUE	0.0185747	292	715	40	0.0559441	0.136986	GO:0000377	GO:BP	RNA splicing, via transesterification reactions with bulged adenosine as nucleophile	12265	156	GO:0000375	Rosuvastatin	Paroxetine	HA1E	same_direction	GO:0008152|GO:0009987		GO:0006139
query_1	TRUE	0.0185747	292	715	40	0.0559441	0.136986	GO:0000398	GO:BP	mRNA splicing, via spliceosome	12265	168	c(\"GO:0000377\", \"GO:0006397\")	Rosuvastatin	Paroxetine	HA1E	same_direction	GO:0008152|GO:0009987		GO:0006139
query_1	TRUE	0.0207971	4250	715	310	0.433566	0.0729412	GO:0046483	GO:BP	heterocycle metabolic process	12265	14204	GO:0044237	Rosuvastatin	Paroxetine	HA1E	same_direction	GO:0008152|GO:0009987
query_1	TRUE	0.0260786	4292	715	312	0.436364	0.0726934	GO:0006725	GO:BP	cellular aromatic compound metabolic process	12265	2705	GO:0044237	Rosuvastatin	Paroxetine	HA1E	same_direction	GO:0008152|GO:0009987
query_1	TRUE	0.0326055	4105	715	300	0.41958	0.0730816	GO:0006139	GO:BP	nucleobase-containing compound metabolic process	12265	2173	c(\"GO:0006725\", \"GO:0034641\", \"GO:0044238\", \"GO:0046483\", \"GO:1901360\")	Rosuvastatin	Paroxetine	HA1E	same_direction	GO:0008152|GO:0009987		GO:0006139
query_1	TRUE	0.000131059	422	980	70	0.0714286	0.165877	GO:0007005	GO:BP	mitochondrion organization	12265	2941	GO:0006996	Rosuvastatin	Sertraline	HA1E	same_direction	GO:0009987
query_1	TRUE	0.000283384	179	980	39	0.0397959	0.217877	GO:0045333	GO:BP	cellular respiration	12265	13267	GO:0015980	Rosuvastatin	Sertraline	HA1E	same_direction	GO:0008152|GO:0009987
query_1	TRUE	0.000602528	7641	980	691	0.705102	0.0904332	GO:0044237	GO:BP	cellular metabolic process	12265	12725	c(\"GO:0008152\", \"GO:0009987\")	Rosuvastatin	Sertraline	HA1E	same_direction	GO:0008152|GO:0009987
query_1	TRUE	0.00081473	255	980	48	0.0489796	0.188235	GO:0015980	GO:BP	energy derivation by oxidation of organic compounds	12265	5642	GO:0006091	Rosuvastatin	Sertraline	HA1E	same_direction	GO:0008152|GO:0009987
query_1	TRUE	0.00117353	4669	980	454	0.463265	0.0972371	GO:0034641	GO:BP	cellular nitrogen compound metabolic process	12265	10027	c(\"GO:0006807\", \"GO:0044237\")	Rosuvastatin	Sertraline	HA1E	same_direction	GO:0008152|GO:0009987
query_1	TRUE	0.00178558	440	980	69	0.0704082	0.156818	GO:0006091	GO:BP	generation of precursor metabolites and energy	12265	2131	GO:0044237	Rosuvastatin	Sertraline	HA1E	same_direction	GO:0008152|GO:0009987
query_1	TRUE	0.00460178	152	980	33	0.0336735	0.217105	GO:0009060	GO:BP	aerobic respiration	12265	3676	GO:0045333	Rosuvastatin	Sertraline	HA1E	same_direction	GO:0008152|GO:0009987
query_1	TRUE	0.00515163	97	980	25	0.0255102	0.257732	GO:0006414	GO:BP	translational elongation	12265	2417	c(\"GO:0006412\", \"GO:0034645\")	Rosuvastatin	Sertraline	HA1E	same_direction	GO:0008152|GO:0009987		GO:0019538
query_1	TRUE	0.00613902	8223	980	729	0.743878	0.0886538	GO:0008152	GO:BP	metabolic process	12265	3544	GO:0008150	Rosuvastatin	Sertraline	HA1E	same_direction	GO:0008152
query_1	TRUE	0.00681481	4292	980	418	0.426531	0.0973905	GO:0006725	GO:BP	cellular aromatic compound metabolic process	12265	2705	GO:0044237	Rosuvastatin	Sertraline	HA1E	same_direction	GO:0008152|GO:0009987
query_1	TRUE	0.00816801	4250	980	414	0.422449	0.0974118	GO:0046483	GO:BP	heterocycle metabolic process	12265	14204	GO:0044237	Rosuvastatin	Sertraline	HA1E	same_direction	GO:0008152|GO:0009987
query_1	TRUE	0.0159137	70	980	20	0.0204082	0.285714	GO:0002479	GO:BP	antigen processing and presentation of exogenous peptide antigen via MHC class I, TAP-dependent	12265	1134	GO:0042590	Rosuvastatin	Sertraline	HA1E	same_direction	GO:0002376	GO:0019882
query_1	TRUE	0.0175418	7078	980	639	0.652041	0.0902797	GO:0006807	GO:BP	nitrogen compound metabolic process	12265	2776	GO:0008152	Rosuvastatin	Sertraline	HA1E	same_direction	GO:0008152
query_1	TRUE	0.0194025	386	980	60	0.0612245	0.15544	GO:0022613	GO:BP	ribonucleoprotein complex biogenesis	12265	7628	GO:0044085	Rosuvastatin	Sertraline	HA1E	same_direction	GO:0009987
query_1	TRUE	0.0228873	4105	980	399	0.407143	0.0971985	GO:0006139	GO:BP	nucleobase-containing compound metabolic process	12265	2173	c(\"GO:0006725\", \"GO:0034641\", \"GO:0044238\", \"GO:0046483\", \"GO:1901360\")	Rosuvastatin	Sertraline	HA1E	same_direction	GO:0008152|GO:0009987		GO:0006139
query_1	TRUE	0.0262961	72	980	20	0.0204082	0.277778	GO:0006415	GO:BP	translational termination	12265	2418	c(\"GO:0006412\", \"GO:0043624\")	Rosuvastatin	Sertraline	HA1E	same_direction	GO:0008152|GO:0009987		GO:0019538
query_1	TRUE	0.0269143	112	980	26	0.0265306	0.232143	GO:0140053	GO:BP	mitochondrial gene expression	12265	23006	GO:0010467	Rosuvastatin	Sertraline	HA1E	same_direction	GO:0008152
query_1	TRUE	1.35965e-06	213	586	36	0.0614334	0.169014	GO:0071453	GO:BP	cellular response to oxygen levels	12265	19531	c(\"GO:0070482\", \"GO:0070887\")	Rosuvastatin	Trimipramine	HA1E	same_direction	GO:0009987|GO:0050896
query_1	TRUE	2.35056e-06	196	586	34	0.0580205	0.173469	GO:0036294	GO:BP	cellular response to decreased oxygen levels	12265	11029	c(\"GO:0036293\", \"GO:0071453\")	Rosuvastatin	Trimipramine	HA1E	same_direction	GO:0009987|GO:0050896
query_1	TRUE	3.28694e-06	188	586	33	0.056314	0.175532	GO:0071456	GO:BP	cellular response to hypoxia	12265	19534	c(\"GO:0001666\", \"GO:0033554\", \"GO:0036294\")	Rosuvastatin	Trimipramine	HA1E	same_direction	GO:0009987|GO:0050896
query_1	TRUE	9.00918e-06	5125	586	319	0.544369	0.0622439	GO:0071840	GO:BP	cellular component organization or biogenesis	12265	19815	GO:0009987	Rosuvastatin	Trimipramine	HA1E	same_direction	GO:0009987
query_1	TRUE	1.25339e-05	275	586	40	0.0682594	0.145455	GO:0006260	GO:BP	DNA replication	12265	2287	GO:0034645	Rosuvastatin	Trimipramine	HA1E	same_direction	GO:0008152|GO:0009987
query_1	TRUE	2.37584e-05	181	586	31	0.052901	0.171271	GO:0006261	GO:BP	DNA-dependent DNA replication	12265	2288	GO:0006260	Rosuvastatin	Trimipramine	HA1E	same_direction	GO:0008152|GO:0009987
query_1	TRUE	6.44393e-05	255	586	37	0.0631399	0.145098	GO:0015980	GO:BP	energy derivation by oxidation of organic compounds	12265	5642	GO:0006091	Rosuvastatin	Trimipramine	HA1E	same_direction	GO:0008152|GO:0009987
query_1	TRUE	7.03758e-05	75	586	19	0.0324232	0.253333	GO:0061418	GO:BP	regulation of transcription from RNA polymerase II promoter in response to hypoxia	12265	18197	c(\"GO:0043618\", \"GO:0071456\")	Rosuvastatin	Trimipramine	HA1E	same_direction	GO:0008152|GO:0009987|GO:0050896|GO:0065007		GO:0006139
query_1	TRUE	7.09956e-05	365	586	46	0.0784983	0.126027	GO:0070482	GO:BP	response to oxygen levels	12265	18937	GO:0009628	Rosuvastatin	Trimipramine	HA1E	same_direction	GO:0050896
query_1	TRUE	7.12247e-05	340	586	44	0.0750853	0.129412	GO:0036293	GO:BP	response to decreased oxygen levels	12265	11028	GO:0070482	Rosuvastatin	Trimipramine	HA1E	same_direction	GO:0050896
query_1	TRUE	7.37135e-05	328	586	43	0.0733788	0.131098	GO:0001666	GO:BP	response to hypoxia	12265	496	c(\"GO:0006950\", \"GO:0036293\")	Rosuvastatin	Trimipramine	HA1E	same_direction	GO:0050896
query_1	TRUE	7.78504e-05	179	586	30	0.0511945	0.167598	GO:0045333	GO:BP	cellular respiration	12265	13267	GO:0015980	Rosuvastatin	Trimipramine	HA1E	same_direction	GO:0008152|GO:0009987
query_1	TRUE	8.97192e-05	76	586	19	0.0324232	0.25	GO:0031145	GO:BP	anaphase-promoting complex-dependent catabolic process	12265	8215	GO:0043161	Rosuvastatin	Trimipramine	HA1E	same_direction	GO:0008152|GO:0009987		GO:0019538
query_1	TRUE	0.000101934	1548	586	124	0.211604	0.0801034	GO:0043933	GO:BP	protein-containing complex subunit organization	12265	12553	GO:0016043	Rosuvastatin	Trimipramine	HA1E	same_direction	GO:0009987
query_1	TRUE	0.000138865	62	586	17	0.0290102	0.274194	GO:0036388	GO:BP	pre-replicative complex assembly	12265	11087	c(\"GO:0006261\", \"GO:0065004\")	Rosuvastatin	Trimipramine	HA1E	same_direction	GO:0008152|GO:0009987
query_1	TRUE	0.000139753	152	586	27	0.0460751	0.177632	GO:0009060	GO:BP	aerobic respiration	12265	3676	GO:0045333	Rosuvastatin	Trimipramine	HA1E	same_direction	GO:0008152|GO:0009987
query_1	TRUE	0.000212628	7641	586	430	0.733788	0.0562754	GO:0044237	GO:BP	cellular metabolic process	12265	12725	c(\"GO:0008152\", \"GO:0009987\")	Rosuvastatin	Trimipramine	HA1E	same_direction	GO:0008152|GO:0009987
query_1	TRUE	0.000272826	4669	586	290	0.494881	0.0621118	GO:0034641	GO:BP	cellular nitrogen compound metabolic process	12265	10027	c(\"GO:0006807\", \"GO:0044237\")	Rosuvastatin	Trimipramine	HA1E	same_direction	GO:0008152|GO:0009987
query_1	TRUE	0.000305384	73	586	18	0.0307167	0.246575	GO:0031146	GO:BP	SCF-dependent proteasomal ubiquitin-dependent protein catabolic process	12265	8216	GO:0043161	Rosuvastatin	Trimipramine	HA1E	same_direction	GO:0008152|GO:0009987		GO:0019538
query_1	TRUE	0.000456644	4953	586	303	0.517065	0.061175	GO:0016043	GO:BP	cellular component organization	12265	5665	GO:0071840	Rosuvastatin	Trimipramine	HA1E	same_direction	GO:0009987
query_1	TRUE	0.000465244	440	586	50	0.0853242	0.113636	GO:0006091	GO:BP	generation of precursor metabolites and energy	12265	2131	GO:0044237	Rosuvastatin	Trimipramine	HA1E	same_direction	GO:0008152|GO:0009987
query_1	TRUE	0.000623074	4105	586	260	0.443686	0.0633374	GO:0006139	GO:BP	nucleobase-containing compound metabolic process	12265	2173	c(\"GO:0006725\", \"GO:0034641\", \"GO:0044238\", \"GO:0046483\", \"GO:1901360\")	Rosuvastatin	Trimipramine	HA1E	same_direction	GO:0008152|GO:0009987		GO:0006139
query_1	TRUE	0.000661971	103	586	21	0.0358362	0.203883	GO:0043618	GO:BP	regulation of transcription from RNA polymerase II promoter in response to stress	12265	12486	c(\"GO:0006357\", \"GO:0043620\")	Rosuvastatin	Trimipramine	HA1E	same_direction	GO:0008152|GO:0009987|GO:0050896|GO:0065007		GO:0006139
query_1	TRUE	0.000734836	5842	586	345	0.588737	0.0590551	GO:0044260	GO:BP	cellular macromolecule metabolic process	12265	12740	c(\"GO:0043170\", \"GO:0044237\")	Rosuvastatin	Trimipramine	HA1E	same_direction	GO:0008152|GO:0009987
query_1	TRUE	0.00118921	6783	586	388	0.662116	0.0572018	GO:0043170	GO:BP	macromolecule metabolic process	12265	12224	GO:0071704	Rosuvastatin	Trimipramine	HA1E	same_direction	GO:0008152
query_1	TRUE	0.00133582	1701	586	129	0.220137	0.0758377	GO:0033554	GO:BP	cellular response to stress	12265	9546	c(\"GO:0006950\", \"GO:0051716\")	Rosuvastatin	Trimipramine	HA1E	same_direction	GO:0009987|GO:0050896
query_1	TRUE	0.00188933	109	586	21	0.0358362	0.192661	GO:0043620	GO:BP	regulation of DNA-templated transcription in response to stress	12265	12488	c(\"GO:0006355\", \"GO:0033554\")	Rosuvastatin	Trimipramine	HA1E	same_direction	GO:0008152|GO:0009987|GO:0050896|GO:0065007		GO:0006139
query_1	TRUE	0.0019484	4250	586	265	0.452218	0.0623529	GO:0046483	GO:BP	heterocycle metabolic process	12265	14204	GO:0044237	Rosuvastatin	Trimipramine	HA1E	same_direction	GO:0008152|GO:0009987
query_1	TRUE	0.00315271	3546	586	228	0.389078	0.0642978	GO:0034645	GO:BP	cellular macromolecule biosynthetic process	12265	10031	c(\"GO:0009059\", \"GO:0044249\", \"GO:0044260\")	Rosuvastatin	Trimipramine	HA1E	same_direction	GO:0008152|GO:0009987
query_1	TRUE	0.00320447	221	586	31	0.052901	0.140271	GO:0016579	GO:BP	protein deubiquitination	12265	5876	GO:0070646	Rosuvastatin	Trimipramine	HA1E	same_direction	GO:0008152|GO:0009987		GO:0019538
query_1	TRUE	0.00391655	85	586	18	0.0307167	0.211765	GO:0010972	GO:BP	negative regulation of G2/M transition of mitotic cell cycle	12265	5103	c(\"GO:0000086\", \"GO:0010389\", \"GO:1901991\", \"GO:1902750\")	Rosuvastatin	Trimipramine	HA1E	same_direction	GO:0009987|GO:0065007
query_1	TRUE	0.00391821	7880	586	435	0.742321	0.055203	GO:0071704	GO:BP	organic substance metabolic process	12265	19739	GO:0008152	Rosuvastatin	Trimipramine	HA1E	same_direction	GO:0008152
query_1	TRUE	0.00394248	2574	586	176	0.300341	0.0683761	GO:0044085	GO:BP	cellular component biogenesis	12265	12668	GO:0071840	Rosuvastatin	Trimipramine	HA1E	same_direction	GO:0009987
query_1	TRUE	0.00465143	60	586	15	0.0255973	0.25	GO:0006521	GO:BP	regulation of cellular amino acid metabolic process	12265	2507	c(\"GO:0006520\", \"GO:0010565\", \"GO:0033238\", \"GO:0080090\")	Rosuvastatin	Trimipramine	HA1E	same_direction	GO:0008152|GO:0009987|GO:0065007		GO:0006520
query_1	TRUE	0.00526671	4292	586	265	0.452218	0.0617428	GO:0006725	GO:BP	cellular aromatic compound metabolic process	12265	2705	GO:0044237	Rosuvastatin	Trimipramine	HA1E	same_direction	GO:0008152|GO:0009987
query_1	TRUE	0.00571124	87	586	18	0.0307167	0.206897	GO:1902750	GO:BP	negative regulation of cell cycle G2/M phase transition	12265	25858	c(\"GO:0044839\", \"GO:1901988\", \"GO:1902749\")	Rosuvastatin	Trimipramine	HA1E	same_direction	GO:0009987|GO:0065007
query_1	TRUE	0.00583343	251	586	33	0.056314	0.131474	GO:0046034	GO:BP	ATP metabolic process	12265	13778	GO:0008152	Rosuvastatin	Trimipramine	HA1E	same_direction	GO:0008152
query_1	TRUE	0.00643159	7078	586	398	0.679181	0.0562306	GO:0006807	GO:BP	nitrogen compound metabolic process	12265	2776	GO:0008152	Rosuvastatin	Trimipramine	HA1E	same_direction	GO:0008152
query_1	TRUE	0.00661663	8223	586	449	0.766212	0.0546029	GO:0008152	GO:BP	metabolic process	12265	3544	GO:0008150	Rosuvastatin	Trimipramine	HA1E	same_direction	GO:0008152
query_1	TRUE	0.00673129	70	586	16	0.0273038	0.228571	GO:0002479	GO:BP	antigen processing and presentation of exogenous peptide antigen via MHC class I, TAP-dependent	12265	1134	GO:0042590	Rosuvastatin	Trimipramine	HA1E	same_direction	GO:0002376	GO:0019882
query_1	TRUE	0.00691128	3597	586	229	0.390785	0.0636642	GO:0009059	GO:BP	macromolecule biosynthetic process	12265	3675	c(\"GO:0043170\", \"GO:1901576\")	Rosuvastatin	Trimipramine	HA1E	same_direction	GO:0008152
query_1	TRUE	0.00725574	3696	586	234	0.399317	0.0633117	GO:0090304	GO:BP	nucleic acid metabolic process	12265	21373	c(\"GO:0006139\", \"GO:0043170\")	Rosuvastatin	Trimipramine	HA1E	same_direction	GO:0008152|GO:0009987		GO:0006139
query_1	TRUE	0.00758287	98	586	19	0.0324232	0.193878	GO:0002223	GO:BP	stimulatory C-type lectin receptor signaling pathway	12265	889	c(\"GO:0002220\", \"GO:1990858\")	Rosuvastatin	Trimipramine	HA1E	same_direction	GO:0002376|GO:0009987|GO:0023052|GO:0044419|GO:0050896|GO:0065007	GO:0002253|GO:0006955
query_1	TRUE	0.00872255	7401	586	412	0.703072	0.0556682	GO:0044238	GO:BP	primary metabolic process	12265	12726	GO:0008152	Rosuvastatin	Trimipramine	HA1E	same_direction	GO:0008152
query_1	TRUE	0.00897302	99	586	19	0.0324232	0.191919	GO:1990840	GO:BP	response to lectin	12265	29126	GO:0009607	Rosuvastatin	Trimipramine	HA1E	same_direction	GO:0050896
query_1	TRUE	0.00897302	99	586	19	0.0324232	0.191919	GO:1990858	GO:BP	cellular response to lectin	12265	29136	GO:1990840	Rosuvastatin	Trimipramine	HA1E	same_direction	GO:0050896
query_1	TRUE	0.0101163	3574	586	227	0.387372	0.0635143	GO:0044271	GO:BP	cellular nitrogen compound biosynthetic process	12265	12747	c(\"GO:0034641\", \"GO:0044249\")	Rosuvastatin	Trimipramine	HA1E	same_direction	GO:0008152|GO:0009987
query_1	TRUE	0.0124763	101	586	19	0.0324232	0.188119	GO:0002220	GO:BP	innate immune response activating cell surface receptor signaling pathway	12265	886	c(\"GO:0002429\", \"GO:0002758\")	Rosuvastatin	Trimipramine	HA1E	same_direction	GO:0002376|GO:0009987|GO:0023052|GO:0044419|GO:0050896|GO:0065007	GO:0002253|GO:0006955
query_1	TRUE	0.0125779	4490	586	273	0.46587	0.0608018	GO:1901360	GO:BP	organic cyclic compound metabolic process	12265	24636	GO:0071704	Rosuvastatin	Trimipramine	HA1E	same_direction	GO:0008152
query_1	TRUE	0.0146613	102	586	19	0.0324232	0.186275	GO:0002758	GO:BP	innate immune response-activating signal transduction	12265	1402	c(\"GO:0002218\", \"GO:0002757\")	Rosuvastatin	Trimipramine	HA1E	same_direction	GO:0002376|GO:0009987|GO:0023052|GO:0044419|GO:0050896|GO:0065007	GO:0002253|GO:0006955
query_1	TRUE	0.0158928	237	586	31	0.052901	0.130802	GO:0070646	GO:BP	protein modification by small protein removal	12265	19033	c(\"GO:0006508\", \"GO:0070647\")	Rosuvastatin	Trimipramine	HA1E	same_direction	GO:0008152|GO:0009987		GO:0019538
query_1	TRUE	0.0171821	1329	586	103	0.175768	0.0775019	GO:0065003	GO:BP	protein-containing complex assembly	12265	18660	c(\"GO:0022607\", \"GO:0043933\")	Rosuvastatin	Trimipramine	HA1E	same_direction	GO:0009987
query_1	TRUE	0.0185755	75	586	16	0.0273038	0.213333	GO:0042590	GO:BP	antigen processing and presentation of exogenous peptide antigen via MHC class I	12265	11868	c(\"GO:0002474\", \"GO:0002478\")	Rosuvastatin	Trimipramine	HA1E	same_direction	GO:0002376	GO:0019882
query_1	TRUE	0.0220154	216	586	29	0.0494881	0.134259	GO:0065004	GO:BP	protein-DNA complex assembly	12265	18661	c(\"GO:0034622\", \"GO:0071824\")	Rosuvastatin	Trimipramine	HA1E	same_direction	GO:0009987
query_1	TRUE	0.0230752	95	586	18	0.0307167	0.189474	GO:0070498	GO:BP	interleukin-1-mediated signaling pathway	12265	18950	c(\"GO:0019221\", \"GO:0071347\")	Rosuvastatin	Trimipramine	HA1E	same_direction	GO:0009987|GO:0023052|GO:0050896|GO:0065007
query_1	TRUE	0.0246543	386	586	42	0.0716724	0.108808	GO:0022613	GO:BP	ribonucleoprotein complex biogenesis	12265	7628	GO:0044085	Rosuvastatin	Trimipramine	HA1E	same_direction	GO:0009987
query_1	TRUE	0.035195	271	586	33	0.056314	0.121771	GO:0042254	GO:BP	ribosome biogenesis	12265	11668	GO:0022613	Rosuvastatin	Trimipramine	HA1E	same_direction	GO:0009987
query_1	TRUE	0.038288	272	586	33	0.056314	0.121324	GO:0034612	GO:BP	response to tumor necrosis factor	12265	10008	GO:0034097	Rosuvastatin	Trimipramine	HA1E	same_direction	GO:0050896
query_1	TRUE	0.0494171	110	586	19	0.0324232	0.172727	GO:0006119	GO:BP	oxidative phosphorylation	12265	2156	c(\"GO:0009060\", \"GO:0046034\")	Rosuvastatin	Trimipramine	HA1E	same_direction	GO:0008152|GO:0009987
query_1	TRUE	0.00113821	152	561	25	0.0445633	0.164474	GO:0009060	GO:BP	aerobic respiration	12265	3676	GO:0045333	Simvastatin	Desipramine	HA1E	same_direction	GO:0008152|GO:0009987
query_1	TRUE	0.00484758	494	561	50	0.0891266	0.101215	GO:0007346	GO:BP	regulation of mitotic cell cycle	12265	3238	c(\"GO:0000278\", \"GO:0051726\")	Simvastatin	Desipramine	HA1E	same_direction	GO:0009987|GO:0065007
query_1	TRUE	0.00534643	110	561	20	0.0356506	0.181818	GO:0006119	GO:BP	oxidative phosphorylation	12265	2156	c(\"GO:0009060\", \"GO:0046034\")	Simvastatin	Desipramine	HA1E	same_direction	GO:0008152|GO:0009987
query_1	TRUE	0.00800342	179	561	26	0.0463458	0.145251	GO:0045333	GO:BP	cellular respiration	12265	13267	GO:0015980	Simvastatin	Desipramine	HA1E	same_direction	GO:0008152|GO:0009987
query_1	TRUE	0.013925	196	561	27	0.0481283	0.137755	GO:0036294	GO:BP	cellular response to decreased oxygen levels	12265	11029	c(\"GO:0036293\", \"GO:0071453\")	Simvastatin	Desipramine	HA1E	same_direction	GO:0009987|GO:0050896
query_1	TRUE	0.0156177	635	561	58	0.103387	0.0913386	GO:0010564	GO:BP	regulation of cell cycle process	12265	4728	c(\"GO:0022402\", \"GO:0051726\")	Simvastatin	Desipramine	HA1E	same_direction	GO:0009987|GO:0065007
query_1	TRUE	0.0168421	97	561	18	0.0320856	0.185567	GO:0006414	GO:BP	translational elongation	12265	2417	c(\"GO:0006412\", \"GO:0034645\")	Simvastatin	Desipramine	HA1E	same_direction	GO:0008152|GO:0009987		GO:0019538
query_1	TRUE	0.0214188	188	561	26	0.0463458	0.138298	GO:0071456	GO:BP	cellular response to hypoxia	12265	19534	c(\"GO:0001666\", \"GO:0033554\", \"GO:0036294\")	Simvastatin	Desipramine	HA1E	same_direction	GO:0009987|GO:0050896
query_1	TRUE	0.0222056	359	561	39	0.0695187	0.108635	GO:1901990	GO:BP	regulation of mitotic cell cycle phase transition	12265	25219	c(\"GO:0007346\", \"GO:0044772\", \"GO:1901987\")	Simvastatin	Desipramine	HA1E	same_direction	GO:0009987|GO:0065007
query_1	TRUE	0.0314141	255	561	31	0.0552585	0.121569	GO:0015980	GO:BP	energy derivation by oxidation of organic compounds	12265	5642	GO:0006091	Simvastatin	Desipramine	HA1E	same_direction	GO:0008152|GO:0009987
query_1	TRUE	0.0454146	171	561	24	0.0427807	0.140351	GO:0043624	GO:BP	cellular protein complex disassembly	12265	12490	GO:0032984	Simvastatin	Desipramine	HA1E	same_direction	GO:0009987
query_1	TRUE	4.24516e-08	1505	568	129	0.227113	0.0857143	GO:0044281	GO:BP	small molecule metabolic process	12265	12753	GO:0008152	Simvastatin	Nortriptyline	HA1E	same_direction	GO:0008152
query_1	TRUE	0.00298187	813	568	72	0.126761	0.0885609	GO:0019752	GO:BP	carboxylic acid metabolic process	12265	6976	GO:0043436	Simvastatin	Nortriptyline	HA1E	same_direction	GO:0008152|GO:0009987
query_1	TRUE	0.00303701	861	568	75	0.132042	0.087108	GO:0006082	GO:BP	organic acid metabolic process	12265	2123	c(\"GO:0044237\", \"GO:0044281\", \"GO:0071704\")	Simvastatin	Nortriptyline	HA1E	same_direction	GO:0008152|GO:0009987
query_1	TRUE	0.00422779	836	568	73	0.128521	0.0873206	GO:0043436	GO:BP	oxoacid metabolic process	12265	12355	GO:0006082	Simvastatin	Nortriptyline	HA1E	same_direction	GO:0008152|GO:0009987
query_1	TRUE	0.00640533	551	568	54	0.0950704	0.0980036	GO:0044283	GO:BP	small molecule biosynthetic process	12265	12755	c(\"GO:0009058\", \"GO:0044281\")	Simvastatin	Nortriptyline	HA1E	same_direction	GO:0008152
query_1	TRUE	0.00668955	273	568	34	0.0598592	0.124542	GO:0008202	GO:BP	steroid metabolic process	12265	3556	c(\"GO:0006629\", \"GO:1901360\")	Simvastatin	Nortriptyline	HA1E	same_direction	GO:0008152		GO:0006629
query_1	TRUE	0.00783202	314	568	37	0.0651408	0.117834	GO:0006066	GO:BP	alcohol metabolic process	12265	2107	c(\"GO:0044281\", \"GO:1901615\")	Simvastatin	Nortriptyline	HA1E	same_direction	GO:0008152
query_1	TRUE	0.0260319	471	568	47	0.0827465	0.0997877	GO:1901615	GO:BP	organic hydroxy compound metabolic process	12265	24865	GO:0071704	Simvastatin	Nortriptyline	HA1E	same_direction	GO:0008152
query_1	TRUE	0.0376283	133	568	21	0.0369718	0.157895	GO:1902652	GO:BP	secondary alcohol metabolic process	12265	25785	GO:0006066	Simvastatin	Nortriptyline	HA1E	same_direction	GO:0008152
query_1	TRUE	0.0462811	422	568	43	0.0757042	0.101896	GO:0007005	GO:BP	mitochondrion organization	12265	2941	GO:0006996	Simvastatin	Nortriptyline	HA1E	same_direction	GO:0009987
query_1	TRUE	5.61193e-05	7641	955	680	0.712042	0.0889936	GO:0044237	GO:BP	cellular metabolic process	12265	12725	c(\"GO:0008152\", \"GO:0009987\")	Simvastatin	Paroxetine	HA1E	same_direction	GO:0008152|GO:0009987
query_1	TRUE	9.98807e-05	8223	955	721	0.754974	0.0876809	GO:0008152	GO:BP	metabolic process	12265	3544	GO:0008150	Simvastatin	Paroxetine	HA1E	same_direction	GO:0008152
query_1	TRUE	0.000532458	7401	955	657	0.687958	0.0887718	GO:0044238	GO:BP	primary metabolic process	12265	12726	GO:0008152	Simvastatin	Paroxetine	HA1E	same_direction	GO:0008152
query_1	TRUE	0.000986612	4669	955	444	0.464921	0.0950953	GO:0034641	GO:BP	cellular nitrogen compound metabolic process	12265	10027	c(\"GO:0006807\", \"GO:0044237\")	Simvastatin	Paroxetine	HA1E	same_direction	GO:0008152|GO:0009987
query_1	TRUE	0.00381077	4490	955	426	0.446073	0.0948775	GO:1901360	GO:BP	organic cyclic compound metabolic process	12265	24636	GO:0071704	Simvastatin	Paroxetine	HA1E	same_direction	GO:0008152
query_1	TRUE	0.00464052	7880	955	687	0.719372	0.0871827	GO:0071704	GO:BP	organic substance metabolic process	12265	19739	GO:0008152	Simvastatin	Paroxetine	HA1E	same_direction	GO:0008152
query_1	TRUE	0.00524125	7078	955	627	0.656545	0.0885843	GO:0006807	GO:BP	nitrogen compound metabolic process	12265	2776	GO:0008152	Simvastatin	Paroxetine	HA1E	same_direction	GO:0008152
query_1	TRUE	0.00767611	1505	955	170	0.17801	0.112957	GO:0044281	GO:BP	small molecule metabolic process	12265	12753	GO:0008152	Simvastatin	Paroxetine	HA1E	same_direction	GO:0008152
query_1	TRUE	0.0283762	4250	955	401	0.419895	0.0943529	GO:0046483	GO:BP	heterocycle metabolic process	12265	14204	GO:0044237	Simvastatin	Paroxetine	HA1E	same_direction	GO:0008152|GO:0009987
query_1	TRUE	0.0353693	440	955	64	0.0670157	0.145455	GO:0006091	GO:BP	generation of precursor metabolites and energy	12265	2131	GO:0044237	Simvastatin	Paroxetine	HA1E	same_direction	GO:0008152|GO:0009987
query_1	TRUE	0.0461562	4292	955	403	0.42199	0.0938956	GO:0006725	GO:BP	cellular aromatic compound metabolic process	12265	2705	GO:0044237	Simvastatin	Paroxetine	HA1E	same_direction	GO:0008152|GO:0009987
query_1	TRUE	3.25572e-07	440	1243	92	0.0740145	0.209091	GO:0006091	GO:BP	generation of precursor metabolites and energy	12265	2131	GO:0044237	Simvastatin	Sertraline	HA1E	same_direction	GO:0008152|GO:0009987
query_1	TRUE	2.68375e-05	179	1243	47	0.0378117	0.26257	GO:0045333	GO:BP	cellular respiration	12265	13267	GO:0015980	Simvastatin	Sertraline	HA1E	same_direction	GO:0008152|GO:0009987
query_1	TRUE	8.4983e-05	422	1243	83	0.0667739	0.196682	GO:0007005	GO:BP	mitochondrion organization	12265	2941	GO:0006996	Simvastatin	Sertraline	HA1E	same_direction	GO:0009987
query_1	TRUE	0.000187308	8223	1243	923	0.742558	0.112246	GO:0008152	GO:BP	metabolic process	12265	3544	GO:0008150	Simvastatin	Sertraline	HA1E	same_direction	GO:0008152
query_1	TRUE	0.000206003	7641	1243	867	0.697506	0.113467	GO:0044237	GO:BP	cellular metabolic process	12265	12725	c(\"GO:0008152\", \"GO:0009987\")	Simvastatin	Sertraline	HA1E	same_direction	GO:0008152|GO:0009987
query_1	TRUE	0.000299948	255	1243	57	0.0458568	0.223529	GO:0015980	GO:BP	energy derivation by oxidation of organic compounds	12265	5642	GO:0006091	Simvastatin	Sertraline	HA1E	same_direction	GO:0008152|GO:0009987
query_1	TRUE	0.000483109	152	1243	40	0.0321802	0.263158	GO:0009060	GO:BP	aerobic respiration	12265	3676	GO:0045333	Simvastatin	Sertraline	HA1E	same_direction	GO:0008152|GO:0009987
query_1	TRUE	0.00699679	5125	1243	605	0.486726	0.118049	GO:0071840	GO:BP	cellular component organization or biogenesis	12265	19815	GO:0009987	Simvastatin	Sertraline	HA1E	same_direction	GO:0009987
query_1	TRUE	0.0151398	7880	1243	878	0.706356	0.111421	GO:0071704	GO:BP	organic substance metabolic process	12265	19739	GO:0008152	Simvastatin	Sertraline	HA1E	same_direction	GO:0008152
query_1	TRUE	0.0222096	112	1243	30	0.0241352	0.267857	GO:0140053	GO:BP	mitochondrial gene expression	12265	23006	GO:0010467	Simvastatin	Sertraline	HA1E	same_direction	GO:0008152
query_1	TRUE	0.0405479	271	1243	54	0.0434433	0.199262	GO:0042254	GO:BP	ribosome biogenesis	12265	11668	GO:0022613	Simvastatin	Sertraline	HA1E	same_direction	GO:0009987
query_1	TRUE	1.14216e-08	196	667	40	0.05997	0.204082	GO:0036294	GO:BP	cellular response to decreased oxygen levels	12265	11029	c(\"GO:0036293\", \"GO:0071453\")	Simvastatin	Trimipramine	HA1E	same_direction	GO:0009987|GO:0050896
query_1	TRUE	1.32139e-08	188	667	39	0.0584708	0.207447	GO:0071456	GO:BP	cellular response to hypoxia	12265	19534	c(\"GO:0001666\", \"GO:0033554\", \"GO:0036294\")	Simvastatin	Trimipramine	HA1E	same_direction	GO:0009987|GO:0050896
query_1	TRUE	1.75103e-08	365	667	57	0.0854573	0.156164	GO:0070482	GO:BP	response to oxygen levels	12265	18937	GO:0009628	Simvastatin	Trimipramine	HA1E	same_direction	GO:0050896
query_1	TRUE	2.77632e-08	75	667	24	0.035982	0.32	GO:0061418	GO:BP	regulation of transcription from RNA polymerase II promoter in response to hypoxia	12265	18197	c(\"GO:0043618\", \"GO:0071456\")	Simvastatin	Trimipramine	HA1E	same_direction	GO:0008152|GO:0009987|GO:0050896|GO:0065007		GO:0006139
query_1	TRUE	3.09795e-08	328	667	53	0.0794603	0.161585	GO:0001666	GO:BP	response to hypoxia	12265	496	c(\"GO:0006950\", \"GO:0036293\")	Simvastatin	Trimipramine	HA1E	same_direction	GO:0050896
query_1	TRUE	3.78728e-08	340	667	54	0.0809595	0.158824	GO:0036293	GO:BP	response to decreased oxygen levels	12265	11028	GO:0070482	Simvastatin	Trimipramine	HA1E	same_direction	GO:0050896
query_1	TRUE	4.37115e-08	213	667	41	0.0614693	0.192488	GO:0071453	GO:BP	cellular response to oxygen levels	12265	19531	c(\"GO:0070482\", \"GO:0070887\")	Simvastatin	Trimipramine	HA1E	same_direction	GO:0009987|GO:0050896
query_1	TRUE	2.05278e-07	103	667	27	0.0404798	0.262136	GO:0043618	GO:BP	regulation of transcription from RNA polymerase II promoter in response to stress	12265	12486	c(\"GO:0006357\", \"GO:0043620\")	Simvastatin	Trimipramine	HA1E	same_direction	GO:0008152|GO:0009987|GO:0050896|GO:0065007		GO:0006139
query_1	TRUE	2.15972e-07	7641	667	497	0.745127	0.0650438	GO:0044237	GO:BP	cellular metabolic process	12265	12725	c(\"GO:0008152\", \"GO:0009987\")	Simvastatin	Trimipramine	HA1E	same_direction	GO:0008152|GO:0009987
query_1	TRUE	2.94559e-07	8223	667	525	0.787106	0.0638453	GO:0008152	GO:BP	metabolic process	12265	3544	GO:0008150	Simvastatin	Trimipramine	HA1E	same_direction	GO:0008152
query_1	TRUE	8.70308e-07	109	667	27	0.0404798	0.247706	GO:0043620	GO:BP	regulation of DNA-templated transcription in response to stress	12265	12488	c(\"GO:0006355\", \"GO:0033554\")	Simvastatin	Trimipramine	HA1E	same_direction	GO:0008152|GO:0009987|GO:0050896|GO:0065007		GO:0006139
query_1	TRUE	7.62894e-06	73	667	21	0.0314843	0.287671	GO:0031146	GO:BP	SCF-dependent proteasomal ubiquitin-dependent protein catabolic process	12265	8216	GO:0043161	Simvastatin	Trimipramine	HA1E	same_direction	GO:0008152|GO:0009987		GO:0019538
query_1	TRUE	1.26859e-05	440	667	58	0.0869565	0.131818	GO:0006091	GO:BP	generation of precursor metabolites and energy	12265	2131	GO:0044237	Simvastatin	Trimipramine	HA1E	same_direction	GO:0008152|GO:0009987
query_1	TRUE	1.59636e-05	858	667	91	0.136432	0.106061	GO:0009894	GO:BP	regulation of catabolic process	12265	4227	c(\"GO:0009056\", \"GO:0019222\")	Simvastatin	Trimipramine	HA1E	same_direction	GO:0008152|GO:0065007
query_1	TRUE	1.62488e-05	1505	667	137	0.205397	0.0910299	GO:0044281	GO:BP	small molecule metabolic process	12265	12753	GO:0008152	Simvastatin	Trimipramine	HA1E	same_direction	GO:0008152
query_1	TRUE	1.75139e-05	76	667	21	0.0314843	0.276316	GO:0031145	GO:BP	anaphase-promoting complex-dependent catabolic process	12265	8215	GO:0043161	Simvastatin	Trimipramine	HA1E	same_direction	GO:0008152|GO:0009987		GO:0019538
query_1	TRUE	2.36241e-05	4669	667	330	0.494753	0.0706789	GO:0034641	GO:BP	cellular nitrogen compound metabolic process	12265	10027	c(\"GO:0006807\", \"GO:0044237\")	Simvastatin	Trimipramine	HA1E	same_direction	GO:0008152|GO:0009987
query_1	TRUE	3.43356e-05	7401	667	476	0.713643	0.0643156	GO:0044238	GO:BP	primary metabolic process	12265	12726	GO:0008152	Simvastatin	Trimipramine	HA1E	same_direction	GO:0008152
query_1	TRUE	3.65999e-05	7880	667	500	0.749625	0.0634518	GO:0071704	GO:BP	organic substance metabolic process	12265	19739	GO:0008152	Simvastatin	Trimipramine	HA1E	same_direction	GO:0008152
query_1	TRUE	0.000132739	1074	667	104	0.155922	0.0968343	GO:0009628	GO:BP	response to abiotic stimulus	12265	4009	GO:0050896	Simvastatin	Trimipramine	HA1E	same_direction	GO:0050896
query_1	TRUE	0.000133841	62	667	18	0.0269865	0.290323	GO:0036388	GO:BP	pre-replicative complex assembly	12265	11087	c(\"GO:0006261\", \"GO:0065004\")	Simvastatin	Trimipramine	HA1E	same_direction	GO:0008152|GO:0009987
query_1	TRUE	0.000227326	1701	667	146	0.218891	0.0858319	GO:0033554	GO:BP	cellular response to stress	12265	9546	c(\"GO:0006950\", \"GO:0051716\")	Simvastatin	Trimipramine	HA1E	same_direction	GO:0009987|GO:0050896
query_1	TRUE	0.000227353	356	667	48	0.071964	0.134831	GO:0062012	GO:BP	regulation of small molecule metabolic process	12265	18553	c(\"GO:0019222\", \"GO:0044281\")	Simvastatin	Trimipramine	HA1E	same_direction	GO:0008152|GO:0065007
query_1	TRUE	0.000394949	4105	667	292	0.437781	0.0711328	GO:0006139	GO:BP	nucleobase-containing compound metabolic process	12265	2173	c(\"GO:0006725\", \"GO:0034641\", \"GO:0044238\", \"GO:0046483\", \"GO:1901360\")	Simvastatin	Trimipramine	HA1E	same_direction	GO:0008152|GO:0009987		GO:0006139
query_1	TRUE	0.000404189	4490	667	314	0.470765	0.0699332	GO:1901360	GO:BP	organic cyclic compound metabolic process	12265	24636	GO:0071704	Simvastatin	Trimipramine	HA1E	same_direction	GO:0008152
query_1	TRUE	0.000503339	836	667	85	0.127436	0.101675	GO:0043436	GO:BP	oxoacid metabolic process	12265	12355	GO:0006082	Simvastatin	Trimipramine	HA1E	same_direction	GO:0008152|GO:0009987
query_1	TRUE	0.000558498	60	667	17	0.0254873	0.283333	GO:0006521	GO:BP	regulation of cellular amino acid metabolic process	12265	2507	c(\"GO:0006520\", \"GO:0010565\", \"GO:0033238\", \"GO:0080090\")	Simvastatin	Trimipramine	HA1E	same_direction	GO:0008152|GO:0009987|GO:0065007		GO:0006520
query_1	TRUE	0.000703382	6783	667	438	0.656672	0.0645732	GO:0043170	GO:BP	macromolecule metabolic process	12265	12224	GO:0071704	Simvastatin	Trimipramine	HA1E	same_direction	GO:0008152
query_1	TRUE	0.000845092	7078	667	453	0.67916	0.0640011	GO:0006807	GO:BP	nitrogen compound metabolic process	12265	2776	GO:0008152	Simvastatin	Trimipramine	HA1E	same_direction	GO:0008152
query_1	TRUE	0.00089519	226	667	35	0.0524738	0.154867	GO:0042180	GO:BP	cellular ketone metabolic process	12265	11616	c(\"GO:0044237\", \"GO:0044281\", \"GO:0071704\")	Simvastatin	Trimipramine	HA1E	same_direction	GO:0008152|GO:0009987
query_1	TRUE	0.000960341	85	667	20	0.029985	0.235294	GO:0010972	GO:BP	negative regulation of G2/M transition of mitotic cell cycle	12265	5103	c(\"GO:0000086\", \"GO:0010389\", \"GO:1901991\", \"GO:1902750\")	Simvastatin	Trimipramine	HA1E	same_direction	GO:0009987|GO:0065007
query_1	TRUE	0.00111396	70	667	18	0.0269865	0.257143	GO:0002479	GO:BP	antigen processing and presentation of exogenous peptide antigen via MHC class I, TAP-dependent	12265	1134	GO:0042590	Simvastatin	Trimipramine	HA1E	same_direction	GO:0002376	GO:0019882
query_1	TRUE	0.00138416	95	667	21	0.0314843	0.221053	GO:0070498	GO:BP	interleukin-1-mediated signaling pathway	12265	18950	c(\"GO:0019221\", \"GO:0071347\")	Simvastatin	Trimipramine	HA1E	same_direction	GO:0009987|GO:0023052|GO:0050896|GO:0065007
query_1	TRUE	0.00146612	87	667	20	0.029985	0.229885	GO:1902750	GO:BP	negative regulation of cell cycle G2/M phase transition	12265	25858	c(\"GO:0044839\", \"GO:1901988\", \"GO:1902749\")	Simvastatin	Trimipramine	HA1E	same_direction	GO:0009987|GO:0065007
query_1	TRUE	0.00169784	160	667	28	0.041979	0.175	GO:0010565	GO:BP	regulation of cellular ketone metabolic process	12265	4729	c(\"GO:0031323\", \"GO:0042180\", \"GO:0062012\")	Simvastatin	Trimipramine	HA1E	same_direction	GO:0008152|GO:0009987|GO:0065007
query_1	TRUE	0.00184644	4250	667	297	0.445277	0.0698824	GO:0046483	GO:BP	heterocycle metabolic process	12265	14204	GO:0044237	Simvastatin	Trimipramine	HA1E	same_direction	GO:0008152|GO:0009987
query_1	TRUE	0.00188396	724	667	75	0.112444	0.103591	GO:0031329	GO:BP	regulation of cellular catabolic process	12265	8287	c(\"GO:0009894\", \"GO:0031323\", \"GO:0044248\")	Simvastatin	Trimipramine	HA1E	same_direction	GO:0008152|GO:0009987|GO:0065007
query_1	TRUE	0.00196109	861	667	85	0.127436	0.0987224	GO:0006082	GO:BP	organic acid metabolic process	12265	2123	c(\"GO:0044237\", \"GO:0044281\", \"GO:0071704\")	Simvastatin	Trimipramine	HA1E	same_direction	GO:0008152|GO:0009987
query_1	TRUE	0.00198702	181	667	30	0.0449775	0.165746	GO:0006261	GO:BP	DNA-dependent DNA replication	12265	2288	GO:0006260	Simvastatin	Trimipramine	HA1E	same_direction	GO:0008152|GO:0009987
query_1	TRUE	0.00202341	4306	667	300	0.449775	0.0696702	GO:0010467	GO:BP	gene expression	12265	4661	GO:0043170	Simvastatin	Trimipramine	HA1E	same_direction	GO:0008152
query_1	TRUE	0.0020528	255	667	37	0.0554723	0.145098	GO:0015980	GO:BP	energy derivation by oxidation of organic compounds	12265	5642	GO:0006091	Simvastatin	Trimipramine	HA1E	same_direction	GO:0008152|GO:0009987
query_1	TRUE	0.00221309	4292	667	299	0.448276	0.0696645	GO:0006725	GO:BP	cellular aromatic compound metabolic process	12265	2705	GO:0044237	Simvastatin	Trimipramine	HA1E	same_direction	GO:0008152|GO:0009987
query_1	TRUE	0.00286296	813	667	81	0.121439	0.099631	GO:0019752	GO:BP	carboxylic acid metabolic process	12265	6976	GO:0043436	Simvastatin	Trimipramine	HA1E	same_direction	GO:0008152|GO:0009987
query_1	TRUE	0.00339476	271	667	38	0.0569715	0.140221	GO:0042254	GO:BP	ribosome biogenesis	12265	11668	GO:0022613	Simvastatin	Trimipramine	HA1E	same_direction	GO:0009987
query_1	TRUE	0.00355389	75	667	18	0.0269865	0.24	GO:0042590	GO:BP	antigen processing and presentation of exogenous peptide antigen via MHC class I	12265	11868	c(\"GO:0002474\", \"GO:0002478\")	Simvastatin	Trimipramine	HA1E	same_direction	GO:0002376	GO:0019882
query_1	TRUE	0.0048609	4499	667	309	0.463268	0.0686819	GO:1901576	GO:BP	organic substance biosynthetic process	12265	24835	c(\"GO:0009058\", \"GO:0071704\")	Simvastatin	Trimipramine	HA1E	same_direction	GO:0008152
query_1	TRUE	0.00512383	5125	667	344	0.515742	0.067122	GO:0071840	GO:BP	cellular component organization or biogenesis	12265	19815	GO:0009987	Simvastatin	Trimipramine	HA1E	same_direction	GO:0009987
query_1	TRUE	0.00558016	179	667	29	0.0434783	0.162011	GO:0045333	GO:BP	cellular respiration	12265	13267	GO:0015980	Simvastatin	Trimipramine	HA1E	same_direction	GO:0008152|GO:0009987
query_1	TRUE	0.00581966	94	667	20	0.029985	0.212766	GO:0060071	GO:BP	Wnt signaling pathway, planar cell polarity pathway	12265	16937	c(\"GO:0035567\", \"GO:0090175\")	Simvastatin	Trimipramine	HA1E	same_direction	GO:0009987|GO:0023052|GO:0032501|GO:0032502|GO:0050896|GO:0065007
query_1	TRUE	0.00616421	4989	667	336	0.503748	0.0673482	GO:1901564	GO:BP	organonitrogen compound metabolic process	12265	24824	c(\"GO:0006807\", \"GO:0071704\")	Simvastatin	Trimipramine	HA1E	same_direction	GO:0008152
query_1	TRUE	0.00616513	2119	667	167	0.250375	0.0788108	GO:0009056	GO:BP	catabolic process	12265	3672	GO:0008152	Simvastatin	Trimipramine	HA1E	same_direction	GO:0008152
query_1	TRUE	0.00800494	386	667	47	0.0704648	0.121762	GO:0022613	GO:BP	ribonucleoprotein complex biogenesis	12265	7628	GO:0044085	Simvastatin	Trimipramine	HA1E	same_direction	GO:0009987
query_1	TRUE	0.00840236	96	667	20	0.029985	0.208333	GO:0090175	GO:BP	regulation of establishment of planar polarity	12265	21250	c(\"GO:0001736\", \"GO:2000027\")	Simvastatin	Trimipramine	HA1E	same_direction	GO:0032501|GO:0032502|GO:0065007
query_1	TRUE	0.0091163	5842	667	382	0.572714	0.0653886	GO:0044260	GO:BP	cellular macromolecule metabolic process	12265	12740	c(\"GO:0043170\", \"GO:0044237\")	Simvastatin	Trimipramine	HA1E	same_direction	GO:0008152|GO:0009987
query_1	TRUE	0.0105873	72	667	17	0.0254873	0.236111	GO:1902036	GO:BP	regulation of hematopoietic stem cell differentiation	12265	25265	c(\"GO:0060218\", \"GO:1901532\", \"GO:2000736\")	Simvastatin	Trimipramine	HA1E	same_direction	GO:0002376|GO:0009987|GO:0032501|GO:0032502|GO:0065007	GO:0002520
query_1	TRUE	0.0120007	98	667	20	0.029985	0.204082	GO:0002223	GO:BP	stimulatory C-type lectin receptor signaling pathway	12265	889	c(\"GO:0002220\", \"GO:1990858\")	Simvastatin	Trimipramine	HA1E	same_direction	GO:0002376|GO:0009987|GO:0023052|GO:0044419|GO:0050896|GO:0065007	GO:0002253|GO:0006955
query_1	TRUE	0.0120846	4572	667	311	0.466267	0.0680227	GO:0009058	GO:BP	biosynthetic process	12265	3674	GO:0008152	Simvastatin	Trimipramine	HA1E	same_direction	GO:0008152
query_1	TRUE	0.0123923	1747	667	142	0.212894	0.0812822	GO:1901575	GO:BP	organic substance catabolic process	12265	24834	c(\"GO:0009056\", \"GO:0071704\")	Simvastatin	Trimipramine	HA1E	same_direction	GO:0008152
query_1	TRUE	0.0142861	99	667	20	0.029985	0.20202	GO:1990858	GO:BP	cellular response to lectin	12265	29136	GO:1990840	Simvastatin	Trimipramine	HA1E	same_direction	GO:0050896
query_1	TRUE	0.0142861	99	667	20	0.029985	0.20202	GO:1990840	GO:BP	response to lectin	12265	29126	GO:0009607	Simvastatin	Trimipramine	HA1E	same_direction	GO:0050896
query_1	TRUE	0.0146828	275	667	37	0.0554723	0.134545	GO:0006260	GO:BP	DNA replication	12265	2287	GO:0034645	Simvastatin	Trimipramine	HA1E	same_direction	GO:0008152|GO:0009987
query_1	TRUE	0.0153472	198	667	30	0.0449775	0.151515	GO:0043488	GO:BP	regulation of mRNA stability	12265	12403	c(\"GO:0043487\", \"GO:0061013\")	Simvastatin	Trimipramine	HA1E	same_direction	GO:0008152|GO:0009987|GO:0065007		GO:0006139
query_1	TRUE	0.0182478	138	667	24	0.035982	0.173913	GO:0044106	GO:BP	cellular amine metabolic process	12265	12678	c(\"GO:0009308\", \"GO:0034641\")	Simvastatin	Trimipramine	HA1E	same_direction	GO:0008152|GO:0009987
query_1	TRUE	0.020094	101	667	20	0.029985	0.19802	GO:0002220	GO:BP	innate immune response activating cell surface receptor signaling pathway	12265	886	c(\"GO:0002429\", \"GO:0002758\")	Simvastatin	Trimipramine	HA1E	same_direction	GO:0002376|GO:0009987|GO:0023052|GO:0044419|GO:0050896|GO:0065007	GO:0002253|GO:0006955
query_1	TRUE	0.0219781	223	667	32	0.047976	0.143498	GO:0016072	GO:BP	rRNA metabolic process	12265	5689	GO:0034660	Simvastatin	Trimipramine	HA1E	same_direction	GO:0008152|GO:0009987		GO:0006139
query_1	TRUE	0.0230286	170	667	27	0.0404798	0.158824	GO:0030178	GO:BP	negative regulation of Wnt signaling pathway	12265	7750	c(\"GO:0009968\", \"GO:0016055\", \"GO:0030111\")	Simvastatin	Trimipramine	HA1E	same_direction	GO:0009987|GO:0023052|GO:0050896|GO:0065007
query_1	TRUE	0.0237443	102	667	20	0.029985	0.196078	GO:0002758	GO:BP	innate immune response-activating signal transduction	12265	1402	c(\"GO:0002218\", \"GO:0002757\")	Simvastatin	Trimipramine	HA1E	same_direction	GO:0002376|GO:0009987|GO:0023052|GO:0044419|GO:0050896|GO:0065007	GO:0002253|GO:0006955
query_1	TRUE	0.0243295	76	667	17	0.0254873	0.223684	GO:0033238	GO:BP	regulation of cellular amine metabolic process	12265	9338	c(\"GO:0031323\", \"GO:0044106\", \"GO:0051171\")	Simvastatin	Trimipramine	HA1E	same_direction	GO:0008152|GO:0009987|GO:0065007
query_1	TRUE	0.0265914	203	667	30	0.0449775	0.147783	GO:0043487	GO:BP	regulation of RNA stability	12265	12402	c(\"GO:0006401\", \"GO:0010608\", \"GO:0031329\", \"GO:0051252\", \"GO:0065008\")	Simvastatin	Trimipramine	HA1E	same_direction	GO:0008152|GO:0009987|GO:0065007		GO:0006139
query_1	TRUE	0.0289849	518	667	56	0.083958	0.108108	GO:0010608	GO:BP	posttranscriptional regulation of gene expression	12265	4767	GO:0010468	Simvastatin	Trimipramine	HA1E	same_direction	GO:0008152|GO:0065007
query_1	TRUE	0.0312624	152	667	25	0.0374813	0.164474	GO:0009060	GO:BP	aerobic respiration	12265	3676	GO:0045333	Simvastatin	Trimipramine	HA1E	same_direction	GO:0008152|GO:0009987
query_1	TRUE	0.0314114	142	667	24	0.035982	0.169014	GO:0009308	GO:BP	amine metabolic process	12265	3901	GO:1901564	Simvastatin	Trimipramine	HA1E	same_direction	GO:0008152
query_1	TRUE	0.0344611	163	667	26	0.0389805	0.159509	GO:0071347	GO:BP	cellular response to interleukin-1	12265	19432	c(\"GO:0070555\", \"GO:0071345\")	Simvastatin	Trimipramine	HA1E	same_direction	GO:0009987|GO:0050896
query_1	TRUE	0.0353881	133	667	23	0.0344828	0.172932	GO:1902652	GO:BP	secondary alcohol metabolic process	12265	25785	GO:0006066	Simvastatin	Trimipramine	HA1E	same_direction	GO:0008152
query_1	TRUE	0.0366028	206	667	30	0.0449775	0.145631	GO:0061013	GO:BP	regulation of mRNA catabolic process	12265	17813	c(\"GO:0006402\", \"GO:0010468\", \"GO:0031329\", \"GO:1903311\")	Simvastatin	Trimipramine	HA1E	same_direction	GO:0008152|GO:0009987|GO:0065007		GO:0006139
query_1	TRUE	0.0380548	251	667	34	0.0509745	0.135458	GO:0046034	GO:BP	ATP metabolic process	12265	13778	GO:0008152	Simvastatin	Trimipramine	HA1E	same_direction	GO:0008152
query_1	TRUE	0.0409285	4430	667	300	0.449775	0.0677201	GO:0044249	GO:BP	cellular biosynthetic process	12265	12733	c(\"GO:0009058\", \"GO:0044237\")	Simvastatin	Trimipramine	HA1E	same_direction	GO:0008152|GO:0009987
query_1	TRUE	0.0449806	219	667	31	0.0464768	0.141553	GO:0006364	GO:BP	rRNA processing	12265	2374	c(\"GO:0016072\", \"GO:0034470\", \"GO:0042254\")	Simvastatin	Trimipramine	HA1E	same_direction	GO:0008152|GO:0009987		GO:0006139
query_1	TRUE	6.46072e-11	60	164	15	0.0914634	0.25	GO:0016126	GO:BP	sterol biosynthetic process	12265	5735	c(\"GO:0006694\", \"GO:0016125\", \"GO:1901617\")	Fluvastatin	Desipramine	HA1E	opposite_direction	GO:0008152		GO:0006629
query_1	TRUE	3.40638e-10	54	164	14	0.0853659	0.259259	GO:0006695	GO:BP	cholesterol biosynthetic process	12265	2676	c(\"GO:0008203\", \"GO:0016126\", \"GO:1902653\")	Fluvastatin	Desipramine	HA1E	opposite_direction	GO:0008152		GO:0006629
query_1	TRUE	3.40638e-10	54	164	14	0.0853659	0.259259	GO:1902653	GO:BP	secondary alcohol biosynthetic process	12265	25786	c(\"GO:0046165\", \"GO:1902652\")	Fluvastatin	Desipramine	HA1E	opposite_direction	GO:0008152
query_1	TRUE	1.63612e-06	136	164	16	0.097561	0.117647	GO:0016125	GO:BP	sterol metabolic process	12265	5734	c(\"GO:0008202\", \"GO:1901615\")	Fluvastatin	Desipramine	HA1E	opposite_direction	GO:0008152		GO:0006629
query_1	TRUE	1.63842e-06	158	164	17	0.103659	0.107595	GO:0006694	GO:BP	steroid biosynthetic process	12265	2675	c(\"GO:0008202\", \"GO:0008610\", \"GO:1901362\")	Fluvastatin	Desipramine	HA1E	opposite_direction	GO:0008152		GO:0006629
query_1	TRUE	5.21559e-06	125	164	15	0.0914634	0.12	GO:0008203	GO:BP	cholesterol metabolic process	12265	3557	c(\"GO:0016125\", \"GO:1902652\")	Fluvastatin	Desipramine	HA1E	opposite_direction	GO:0008152		GO:0006629
query_1	TRUE	6.56062e-06	127	164	15	0.0914634	0.11811	GO:0046165	GO:BP	alcohol biosynthetic process	12265	13909	c(\"GO:0006066\", \"GO:0044283\", \"GO:1901617\")	Fluvastatin	Desipramine	HA1E	opposite_direction	GO:0008152
query_1	TRUE	1.27408e-05	133	164	15	0.0914634	0.112782	GO:1902652	GO:BP	secondary alcohol metabolic process	12265	25785	GO:0006066	Fluvastatin	Desipramine	HA1E	opposite_direction	GO:0008152
query_1	TRUE	0.000177207	213	164	17	0.103659	0.0798122	GO:1901617	GO:BP	organic hydroxy compound biosynthetic process	12265	24867	c(\"GO:1901576\", \"GO:1901615\")	Fluvastatin	Desipramine	HA1E	opposite_direction	GO:0008152
query_1	TRUE	0.00121987	273	164	18	0.109756	0.0659341	GO:0008202	GO:BP	steroid metabolic process	12265	3556	c(\"GO:0006629\", \"GO:1901360\")	Fluvastatin	Desipramine	HA1E	opposite_direction	GO:0008152		GO:0006629
query_1	TRUE	0.00484481	599	164	26	0.158537	0.0434057	GO:0008610	GO:BP	lipid biosynthetic process	12265	3642	c(\"GO:0006629\", \"GO:1901576\")	Fluvastatin	Desipramine	HA1E	opposite_direction	GO:0008152		GO:0006629
query_1	TRUE	7.7647e-14	60	106	15	0.141509	0.25	GO:0016126	GO:BP	sterol biosynthetic process	12265	5735	c(\"GO:0006694\", \"GO:0016125\", \"GO:1901617\")	Fluvastatin	Nortriptyline	HA1E	opposite_direction	GO:0008152		GO:0006629
query_1	TRUE	6.52146e-13	54	106	14	0.132075	0.259259	GO:0006695	GO:BP	cholesterol biosynthetic process	12265	2676	c(\"GO:0008203\", \"GO:0016126\", \"GO:1902653\")	Fluvastatin	Nortriptyline	HA1E	opposite_direction	GO:0008152		GO:0006629
query_1	TRUE	6.52146e-13	54	106	14	0.132075	0.259259	GO:1902653	GO:BP	secondary alcohol biosynthetic process	12265	25786	c(\"GO:0046165\", \"GO:1902652\")	Fluvastatin	Nortriptyline	HA1E	opposite_direction	GO:0008152
query_1	TRUE	1.68451e-09	136	106	16	0.150943	0.117647	GO:0016125	GO:BP	sterol metabolic process	12265	5734	c(\"GO:0008202\", \"GO:1901615\")	Fluvastatin	Nortriptyline	HA1E	opposite_direction	GO:0008152		GO:0006629
query_1	TRUE	8.38683e-09	125	106	15	0.141509	0.12	GO:0008203	GO:BP	cholesterol metabolic process	12265	3557	c(\"GO:0016125\", \"GO:1902652\")	Fluvastatin	Nortriptyline	HA1E	opposite_direction	GO:0008152		GO:0006629
query_1	TRUE	1.06446e-08	127	106	15	0.141509	0.11811	GO:0046165	GO:BP	alcohol biosynthetic process	12265	13909	c(\"GO:0006066\", \"GO:0044283\", \"GO:1901617\")	Fluvastatin	Nortriptyline	HA1E	opposite_direction	GO:0008152
query_1	TRUE	1.81581e-08	158	106	16	0.150943	0.101266	GO:0006694	GO:BP	steroid biosynthetic process	12265	2675	c(\"GO:0008202\", \"GO:0008610\", \"GO:1901362\")	Fluvastatin	Nortriptyline	HA1E	opposite_direction	GO:0008152		GO:0006629
query_1	TRUE	2.12349e-08	133	106	15	0.141509	0.112782	GO:1902652	GO:BP	secondary alcohol metabolic process	12265	25785	GO:0006066	Fluvastatin	Nortriptyline	HA1E	opposite_direction	GO:0008152
query_1	TRUE	2.37063e-07	599	106	26	0.245283	0.0434057	GO:0008610	GO:BP	lipid biosynthetic process	12265	3642	c(\"GO:0006629\", \"GO:1901576\")	Fluvastatin	Nortriptyline	HA1E	opposite_direction	GO:0008152		GO:0006629
query_1	TRUE	8.57371e-07	273	106	18	0.169811	0.0659341	GO:0008202	GO:BP	steroid metabolic process	12265	3556	c(\"GO:0006629\", \"GO:1901360\")	Fluvastatin	Nortriptyline	HA1E	opposite_direction	GO:0008152		GO:0006629
query_1	TRUE	1.81046e-06	213	106	16	0.150943	0.0751174	GO:1901617	GO:BP	organic hydroxy compound biosynthetic process	12265	24867	c(\"GO:1901576\", \"GO:1901615\")	Fluvastatin	Nortriptyline	HA1E	opposite_direction	GO:0008152
query_1	TRUE	2.78379e-06	1084	106	33	0.311321	0.0304428	GO:0006629	GO:BP	lipid metabolic process	12265	2614	c(\"GO:0044238\", \"GO:0071704\")	Fluvastatin	Nortriptyline	HA1E	opposite_direction	GO:0008152		GO:0006629
query_1	TRUE	6.70633e-05	551	106	22	0.207547	0.0399274	GO:0044283	GO:BP	small molecule biosynthetic process	12265	12755	c(\"GO:0009058\", \"GO:0044281\")	Fluvastatin	Nortriptyline	HA1E	opposite_direction	GO:0008152
query_1	TRUE	7.04416e-05	314	106	17	0.160377	0.0541401	GO:0019216	GO:BP	regulation of lipid metabolic process	12265	6490	c(\"GO:0006629\", \"GO:0080090\")	Fluvastatin	Nortriptyline	HA1E	opposite_direction	GO:0008152|GO:0065007		GO:0006629
query_1	TRUE	0.000535111	314	106	16	0.150943	0.0509554	GO:0006066	GO:BP	alcohol metabolic process	12265	2107	c(\"GO:0044281\", \"GO:1901615\")	Fluvastatin	Nortriptyline	HA1E	opposite_direction	GO:0008152
query_1	TRUE	0.000885467	1505	106	35	0.330189	0.0232558	GO:0044281	GO:BP	small molecule metabolic process	12265	12753	GO:0008152	Fluvastatin	Nortriptyline	HA1E	opposite_direction	GO:0008152
query_1	TRUE	0.0267333	471	106	17	0.160377	0.0360934	GO:1901615	GO:BP	organic hydroxy compound metabolic process	12265	24865	GO:0071704	Fluvastatin	Nortriptyline	HA1E	opposite_direction	GO:0008152
query_1	TRUE	9.7842e-11	60	134	14	0.104478	0.233333	GO:0016126	GO:BP	sterol biosynthetic process	12265	5735	c(\"GO:0006694\", \"GO:0016125\", \"GO:1901617\")	Fluvastatin	Paroxetine	HA1E	opposite_direction	GO:0008152		GO:0006629
query_1	TRUE	6.61977e-10	54	134	13	0.0970149	0.240741	GO:0006695	GO:BP	cholesterol biosynthetic process	12265	2676	c(\"GO:0008203\", \"GO:0016126\", \"GO:1902653\")	Fluvastatin	Paroxetine	HA1E	opposite_direction	GO:0008152		GO:0006629
query_1	TRUE	6.61977e-10	54	134	13	0.0970149	0.240741	GO:1902653	GO:BP	secondary alcohol biosynthetic process	12265	25786	c(\"GO:0046165\", \"GO:1902652\")	Fluvastatin	Paroxetine	HA1E	opposite_direction	GO:0008152
query_1	TRUE	7.15817e-08	136	134	16	0.119403	0.117647	GO:0016125	GO:BP	sterol metabolic process	12265	5734	c(\"GO:0008202\", \"GO:1901615\")	Fluvastatin	Paroxetine	HA1E	opposite_direction	GO:0008152		GO:0006629
query_1	TRUE	2.78813e-07	125	134	15	0.11194	0.12	GO:0008203	GO:BP	cholesterol metabolic process	12265	3557	c(\"GO:0016125\", \"GO:1902652\")	Fluvastatin	Paroxetine	HA1E	opposite_direction	GO:0008152		GO:0006629
query_1	TRUE	6.93831e-07	133	134	15	0.11194	0.112782	GO:1902652	GO:BP	secondary alcohol metabolic process	12265	25785	GO:0006066	Fluvastatin	Paroxetine	HA1E	opposite_direction	GO:0008152
query_1	TRUE	4.71401e-06	127	134	14	0.104478	0.110236	GO:0046165	GO:BP	alcohol biosynthetic process	12265	13909	c(\"GO:0006066\", \"GO:0044283\", \"GO:1901617\")	Fluvastatin	Paroxetine	HA1E	opposite_direction	GO:0008152
query_1	TRUE	8.35005e-06	158	134	15	0.11194	0.0949367	GO:0006694	GO:BP	steroid biosynthetic process	12265	2675	c(\"GO:0008202\", \"GO:0008610\", \"GO:1901362\")	Fluvastatin	Paroxetine	HA1E	opposite_direction	GO:0008152		GO:0006629
query_1	TRUE	4.66053e-05	273	134	18	0.134328	0.0659341	GO:0008202	GO:BP	steroid metabolic process	12265	3556	c(\"GO:0006629\", \"GO:1901360\")	Fluvastatin	Paroxetine	HA1E	opposite_direction	GO:0008152		GO:0006629
query_1	TRUE	0.000297422	599	134	25	0.186567	0.0417362	GO:0008610	GO:BP	lipid biosynthetic process	12265	3642	c(\"GO:0006629\", \"GO:1901576\")	Fluvastatin	Paroxetine	HA1E	opposite_direction	GO:0008152		GO:0006629
query_1	TRUE	0.000532553	213	134	15	0.11194	0.0704225	GO:1901617	GO:BP	organic hydroxy compound biosynthetic process	12265	24867	c(\"GO:1901576\", \"GO:1901615\")	Fluvastatin	Paroxetine	HA1E	opposite_direction	GO:0008152
query_1	TRUE	0.0154432	314	134	16	0.119403	0.0509554	GO:0006066	GO:BP	alcohol metabolic process	12265	2107	c(\"GO:0044281\", \"GO:1901615\")	Fluvastatin	Paroxetine	HA1E	opposite_direction	GO:0008152
query_1	TRUE	0.041335	471	134	19	0.141791	0.0403397	GO:1901615	GO:BP	organic hydroxy compound metabolic process	12265	24865	GO:0071704	Fluvastatin	Paroxetine	HA1E	opposite_direction	GO:0008152
query_1	TRUE	2.39949e-11	60	190	16	0.0842105	0.266667	GO:0016126	GO:BP	sterol biosynthetic process	12265	5735	c(\"GO:0006694\", \"GO:0016125\", \"GO:1901617\")	Fluvastatin	Sertraline	HA1E	opposite_direction	GO:0008152		GO:0006629
query_1	TRUE	1.03845e-10	54	190	15	0.0789474	0.277778	GO:1902653	GO:BP	secondary alcohol biosynthetic process	12265	25786	c(\"GO:0046165\", \"GO:1902652\")	Fluvastatin	Sertraline	HA1E	opposite_direction	GO:0008152
query_1	TRUE	1.03845e-10	54	190	15	0.0789474	0.277778	GO:0006695	GO:BP	cholesterol biosynthetic process	12265	2676	c(\"GO:0008203\", \"GO:0016126\", \"GO:1902653\")	Fluvastatin	Sertraline	HA1E	opposite_direction	GO:0008152		GO:0006629
query_1	TRUE	1.53334e-06	136	190	17	0.0894737	0.125	GO:0016125	GO:BP	sterol metabolic process	12265	5734	c(\"GO:0008202\", \"GO:1901615\")	Fluvastatin	Sertraline	HA1E	opposite_direction	GO:0008152		GO:0006629
query_1	TRUE	4.15961e-06	125	190	16	0.0842105	0.128	GO:0008203	GO:BP	cholesterol metabolic process	12265	3557	c(\"GO:0016125\", \"GO:1902652\")	Fluvastatin	Sertraline	HA1E	opposite_direction	GO:0008152		GO:0006629
query_1	TRUE	5.30624e-06	127	190	16	0.0842105	0.125984	GO:0046165	GO:BP	alcohol biosynthetic process	12265	13909	c(\"GO:0006066\", \"GO:0044283\", \"GO:1901617\")	Fluvastatin	Sertraline	HA1E	opposite_direction	GO:0008152
query_1	TRUE	1.07277e-05	133	190	16	0.0842105	0.120301	GO:1902652	GO:BP	secondary alcohol metabolic process	12265	25785	GO:0006066	Fluvastatin	Sertraline	HA1E	opposite_direction	GO:0008152
query_1	TRUE	0.00014048	158	190	16	0.0842105	0.101266	GO:0006694	GO:BP	steroid biosynthetic process	12265	2675	c(\"GO:0008202\", \"GO:0008610\", \"GO:1901362\")	Fluvastatin	Sertraline	HA1E	opposite_direction	GO:0008152		GO:0006629
query_1	TRUE	0.000411348	273	190	20	0.105263	0.0732601	GO:0008202	GO:BP	steroid metabolic process	12265	3556	c(\"GO:0006629\", \"GO:1901360\")	Fluvastatin	Sertraline	HA1E	opposite_direction	GO:0008152		GO:0006629
query_1	TRUE	0.00164043	213	190	17	0.0894737	0.0798122	GO:1901617	GO:BP	organic hydroxy compound biosynthetic process	12265	24867	c(\"GO:1901576\", \"GO:1901615\")	Fluvastatin	Sertraline	HA1E	opposite_direction	GO:0008152
query_1	TRUE	0.00345823	471	190	25	0.131579	0.0530786	GO:1901615	GO:BP	organic hydroxy compound metabolic process	12265	24865	GO:0071704	Fluvastatin	Sertraline	HA1E	opposite_direction	GO:0008152
query_1	TRUE	0.0187031	551	190	26	0.136842	0.0471869	GO:0044283	GO:BP	small molecule biosynthetic process	12265	12755	c(\"GO:0009058\", \"GO:0044281\")	Fluvastatin	Sertraline	HA1E	opposite_direction	GO:0008152
query_1	TRUE	0.0202725	314	190	19	0.1	0.0605096	GO:0006066	GO:BP	alcohol metabolic process	12265	2107	c(\"GO:0044281\", \"GO:1901615\")	Fluvastatin	Sertraline	HA1E	opposite_direction	GO:0008152
query_1	TRUE	4.51205e-09	753	734	98	0.133515	0.130146	GO:0007186	GO:BP	G protein-coupled receptor signaling pathway	12265	3097	GO:0007165	Fluvastatin	Trimipramine	HA1E	opposite_direction	GO:0009987|GO:0023052|GO:0050896|GO:0065007
query_1	TRUE	1.01776e-07	863	734	104	0.141689	0.12051	GO:0050877	GO:BP	nervous system process	12265	15439	GO:0003008	Fluvastatin	Trimipramine	HA1E	opposite_direction	GO:0032501
query_1	TRUE	1.59851e-07	452	734	67	0.0912807	0.14823	GO:0007600	GO:BP	sensory perception	12265	3474	GO:0050877	Fluvastatin	Trimipramine	HA1E	opposite_direction	GO:0032501
query_1	TRUE	8.28396e-07	1545	734	155	0.211172	0.100324	GO:0003008	GO:BP	system process	12265	1593	GO:0032501	Fluvastatin	Trimipramine	HA1E	opposite_direction	GO:0032501
query_1	TRUE	3.47886e-06	113	734	28	0.0381471	0.247788	GO:0050906	GO:BP	detection of stimulus involved in sensory perception	12265	15465	c(\"GO:0007600\", \"GO:0051606\")	Fluvastatin	Trimipramine	HA1E	opposite_direction	GO:0032501|GO:0050896
query_1	TRUE	8.33307e-05	38	734	15	0.020436	0.394737	GO:0050911	GO:BP	detection of chemical stimulus involved in sensory perception of smell	12265	15470	c(\"GO:0007608\", \"GO:0050907\")	Fluvastatin	Trimipramine	HA1E	opposite_direction	GO:0032501|GO:0050896
query_1	TRUE	0.000156272	64	734	19	0.0258856	0.296875	GO:0050907	GO:BP	detection of chemical stimulus involved in sensory perception	12265	15466	c(\"GO:0007606\", \"GO:0009593\", \"GO:0050906\")	Fluvastatin	Trimipramine	HA1E	opposite_direction	GO:0032501|GO:0050896
query_1	TRUE	0.000521807	202	734	35	0.0476839	0.173267	GO:0007188	GO:BP	adenylate cyclase-modulating G protein-coupled receptor signaling pathway	12265	3099	GO:0007186	Fluvastatin	Trimipramine	HA1E	opposite_direction	GO:0009987|GO:0023052|GO:0050896|GO:0065007
query_1	TRUE	0.00296726	308	734	44	0.0599455	0.142857	GO:0051480	GO:BP	regulation of cytosolic calcium ion concentration	12265	15921	GO:0006874	Fluvastatin	Trimipramine	HA1E	opposite_direction	GO:0009987|GO:0065007
query_1	TRUE	0.00345733	278	734	41	0.0558583	0.147482	GO:0007204	GO:BP	positive regulation of cytosolic calcium ion concentration	12265	3115	GO:0051480	Fluvastatin	Trimipramine	HA1E	opposite_direction	GO:0009987|GO:0065007
query_1	TRUE	0.00401528	161	734	29	0.0395095	0.180124	GO:0007601	GO:BP	visual perception	12265	3475	GO:0050953	Fluvastatin	Trimipramine	HA1E	opposite_direction	GO:0032501
query_1	TRUE	0.00502072	56	734	16	0.0217984	0.285714	GO:0007608	GO:BP	sensory perception of smell	12265	3482	GO:0007606	Fluvastatin	Trimipramine	HA1E	opposite_direction	GO:0032501
query_1	TRUE	0.00530568	163	734	29	0.0395095	0.177914	GO:0050953	GO:BP	sensory perception of light stimulus	12265	15512	GO:0007600	Fluvastatin	Trimipramine	HA1E	opposite_direction	GO:0032501
query_1	TRUE	0.00563632	262	734	39	0.0531335	0.148855	GO:0051606	GO:BP	detection of stimulus	12265	16014	GO:0050896	Fluvastatin	Trimipramine	HA1E	opposite_direction	GO:0050896
query_1	TRUE	0.00571034	102	734	22	0.0299728	0.215686	GO:0007606	GO:BP	sensory perception of chemical stimulus	12265	3480	GO:0007600	Fluvastatin	Trimipramine	HA1E	opposite_direction	GO:0032501
query_1	TRUE	0.00668511	617	734	70	0.0953678	0.113452	GO:0099536	GO:BP	synaptic signaling	12265	22390	GO:0007267	Fluvastatin	Trimipramine	HA1E	opposite_direction	GO:0009987|GO:0023052
query_1	TRUE	0.0177598	596	734	67	0.0912807	0.112416	GO:0099537	GO:BP	trans-synaptic signaling	12265	22391	GO:0099536	Fluvastatin	Trimipramine	HA1E	opposite_direction	GO:0009987|GO:0023052
query_1	TRUE	0.0245417	589	734	66	0.0899183	0.112054	GO:0007268	GO:BP	chemical synaptic transmission	12265	3172	GO:0098916	Fluvastatin	Trimipramine	HA1E	opposite_direction	GO:0009987|GO:0023052
query_1	TRUE	0.0245417	589	734	66	0.0899183	0.112054	GO:0098916	GO:BP	anterograde trans-synaptic signaling	12265	22221	GO:0099537	Fluvastatin	Trimipramine	HA1E	opposite_direction	GO:0009987|GO:0023052
query_1	TRUE	0.0279992	78	734	18	0.0245232	0.230769	GO:0007193	GO:BP	adenylate cyclase-inhibiting G protein-coupled receptor signaling pathway	12265	3104	GO:0007188	Fluvastatin	Trimipramine	HA1E	opposite_direction	GO:0009987|GO:0023052|GO:0050896|GO:0065007
query_1	TRUE	0.0386689	96	734	20	0.027248	0.208333	GO:0009593	GO:BP	detection of chemical stimulus	12265	3981	c(\"GO:0042221\", \"GO:0051606\")	Fluvastatin	Trimipramine	HA1E	opposite_direction	GO:0050896
query_1	TRUE	0.0407899	57	734	15	0.020436	0.263158	GO:0007187	GO:BP	G protein-coupled receptor signaling pathway, coupled to cyclic nucleotide second messenger	12265	3098	GO:0007186	Fluvastatin	Trimipramine	HA1E	opposite_direction	GO:0009987|GO:0023052|GO:0050896|GO:0065007
query_1	TRUE	5.53592e-08	60	168	13	0.077381	0.216667	GO:0016126	GO:BP	sterol biosynthetic process	12265	5735	c(\"GO:0006694\", \"GO:0016125\", \"GO:1901617\")	Lovastatin	Desipramine	HA1E	opposite_direction	GO:0008152		GO:0006629
query_1	TRUE	3.06207e-07	54	168	12	0.0714286	0.222222	GO:0006695	GO:BP	cholesterol biosynthetic process	12265	2676	c(\"GO:0008203\", \"GO:0016126\", \"GO:1902653\")	Lovastatin	Desipramine	HA1E	opposite_direction	GO:0008152		GO:0006629
query_1	TRUE	3.06207e-07	54	168	12	0.0714286	0.222222	GO:1902653	GO:BP	secondary alcohol biosynthetic process	12265	25786	c(\"GO:0046165\", \"GO:1902652\")	Lovastatin	Desipramine	HA1E	opposite_direction	GO:0008152
query_1	TRUE	2.46282e-05	136	168	15	0.0892857	0.110294	GO:0016125	GO:BP	sterol metabolic process	12265	5734	c(\"GO:0008202\", \"GO:1901615\")	Lovastatin	Desipramine	HA1E	opposite_direction	GO:0008152		GO:0006629
query_1	TRUE	7.79705e-05	125	168	14	0.0833333	0.112	GO:0008203	GO:BP	cholesterol metabolic process	12265	3557	c(\"GO:0016125\", \"GO:1902652\")	Lovastatin	Desipramine	HA1E	opposite_direction	GO:0008152		GO:0006629
query_1	TRUE	0.000177207	133	168	14	0.0833333	0.105263	GO:1902652	GO:BP	secondary alcohol metabolic process	12265	25785	GO:0006066	Lovastatin	Desipramine	HA1E	opposite_direction	GO:0008152
query_1	TRUE	0.000201983	158	168	15	0.0892857	0.0949367	GO:0006694	GO:BP	steroid biosynthetic process	12265	2675	c(\"GO:0008202\", \"GO:0008610\", \"GO:1901362\")	Lovastatin	Desipramine	HA1E	opposite_direction	GO:0008152		GO:0006629
query_1	TRUE	0.000922672	127	168	13	0.077381	0.102362	GO:0046165	GO:BP	alcohol biosynthetic process	12265	13909	c(\"GO:0006066\", \"GO:0044283\", \"GO:1901617\")	Lovastatin	Desipramine	HA1E	opposite_direction	GO:0008152
query_1	TRUE	0.00175228	213	168	16	0.0952381	0.0751174	GO:1901617	GO:BP	organic hydroxy compound biosynthetic process	12265	24867	c(\"GO:1901576\", \"GO:1901615\")	Lovastatin	Desipramine	HA1E	opposite_direction	GO:0008152
query_1	TRUE	0.0061118	551	168	25	0.14881	0.0453721	GO:0044283	GO:BP	small molecule biosynthetic process	12265	12755	c(\"GO:0009058\", \"GO:0044281\")	Lovastatin	Desipramine	HA1E	opposite_direction	GO:0008152
query_1	TRUE	0.00994601	273	168	17	0.10119	0.0622711	GO:0008202	GO:BP	steroid metabolic process	12265	3556	c(\"GO:0006629\", \"GO:1901360\")	Lovastatin	Desipramine	HA1E	opposite_direction	GO:0008152		GO:0006629
query_1	TRUE	6.00039e-10	60	90	12	0.133333	0.2	GO:0016126	GO:BP	sterol biosynthetic process	12265	5735	c(\"GO:0006694\", \"GO:0016125\", \"GO:1901617\")	Lovastatin	Nortriptyline	HA1E	opposite_direction	GO:0008152		GO:0006629
query_1	TRUE	3.62653e-09	599	90	26	0.288889	0.0434057	GO:0008610	GO:BP	lipid biosynthetic process	12265	3642	c(\"GO:0006629\", \"GO:1901576\")	Lovastatin	Nortriptyline	HA1E	opposite_direction	GO:0008152		GO:0006629
query_1	TRUE	6.54822e-09	54	90	11	0.122222	0.203704	GO:0006695	GO:BP	cholesterol biosynthetic process	12265	2676	c(\"GO:0008203\", \"GO:0016126\", \"GO:1902653\")	Lovastatin	Nortriptyline	HA1E	opposite_direction	GO:0008152		GO:0006629
query_1	TRUE	6.54822e-09	54	90	11	0.122222	0.203704	GO:1902653	GO:BP	secondary alcohol biosynthetic process	12265	25786	c(\"GO:0046165\", \"GO:1902652\")	Lovastatin	Nortriptyline	HA1E	opposite_direction	GO:0008152
query_1	TRUE	4.75532e-08	136	90	14	0.155556	0.102941	GO:0016125	GO:BP	sterol metabolic process	12265	5734	c(\"GO:0008202\", \"GO:1901615\")	Lovastatin	Nortriptyline	HA1E	opposite_direction	GO:0008152		GO:0006629
query_1	TRUE	2.87545e-07	125	90	13	0.144444	0.104	GO:0008203	GO:BP	cholesterol metabolic process	12265	3557	c(\"GO:0016125\", \"GO:1902652\")	Lovastatin	Nortriptyline	HA1E	opposite_direction	GO:0008152		GO:0006629
query_1	TRUE	3.76816e-07	158	90	14	0.155556	0.0886076	GO:0006694	GO:BP	steroid biosynthetic process	12265	2675	c(\"GO:0008202\", \"GO:0008610\", \"GO:1901362\")	Lovastatin	Nortriptyline	HA1E	opposite_direction	GO:0008152		GO:0006629
query_1	TRUE	6.39652e-07	133	90	13	0.144444	0.0977444	GO:1902652	GO:BP	secondary alcohol metabolic process	12265	25785	GO:0006066	Lovastatin	Nortriptyline	HA1E	opposite_direction	GO:0008152
query_1	TRUE	1.61293e-05	551	90	21	0.233333	0.0381125	GO:0044283	GO:BP	small molecule biosynthetic process	12265	12755	c(\"GO:0009058\", \"GO:0044281\")	Lovastatin	Nortriptyline	HA1E	opposite_direction	GO:0008152
query_1	TRUE	2.09103e-05	213	90	14	0.155556	0.0657277	GO:1901617	GO:BP	organic hydroxy compound biosynthetic process	12265	24867	c(\"GO:1901576\", \"GO:1901615\")	Lovastatin	Nortriptyline	HA1E	opposite_direction	GO:0008152
query_1	TRUE	5.70783e-05	273	90	15	0.166667	0.0549451	GO:0008202	GO:BP	steroid metabolic process	12265	3556	c(\"GO:0006629\", \"GO:1901360\")	Lovastatin	Nortriptyline	HA1E	opposite_direction	GO:0008152		GO:0006629
query_1	TRUE	8.09949e-05	1084	90	28	0.311111	0.0258303	GO:0006629	GO:BP	lipid metabolic process	12265	2614	c(\"GO:0044238\", \"GO:0071704\")	Lovastatin	Nortriptyline	HA1E	opposite_direction	GO:0008152		GO:0006629
query_1	TRUE	9.86087e-05	127	90	11	0.122222	0.0866142	GO:0046165	GO:BP	alcohol biosynthetic process	12265	13909	c(\"GO:0006066\", \"GO:0044283\", \"GO:1901617\")	Lovastatin	Nortriptyline	HA1E	opposite_direction	GO:0008152
query_1	TRUE	0.00189317	1505	90	31	0.344444	0.020598	GO:0044281	GO:BP	small molecule metabolic process	12265	12753	GO:0008152	Lovastatin	Nortriptyline	HA1E	opposite_direction	GO:0008152
query_1	TRUE	0.00304913	314	90	14	0.155556	0.044586	GO:0019216	GO:BP	regulation of lipid metabolic process	12265	6490	c(\"GO:0006629\", \"GO:0080090\")	Lovastatin	Nortriptyline	HA1E	opposite_direction	GO:0008152|GO:0065007		GO:0006629
query_1	TRUE	0.00889327	518	90	17	0.188889	0.0328185	GO:0032787	GO:BP	monocarboxylic acid metabolic process	12265	9054	GO:0019752	Lovastatin	Nortriptyline	HA1E	opposite_direction	GO:0008152|GO:0009987
query_1	TRUE	0.0221522	314	90	13	0.144444	0.0414013	GO:0006066	GO:BP	alcohol metabolic process	12265	2107	c(\"GO:0044281\", \"GO:1901615\")	Lovastatin	Nortriptyline	HA1E	opposite_direction	GO:0008152
query_1	TRUE	0.0379961	861	90	21	0.233333	0.0243902	GO:0006082	GO:BP	organic acid metabolic process	12265	2123	c(\"GO:0044237\", \"GO:0044281\", \"GO:0071704\")	Lovastatin	Nortriptyline	HA1E	opposite_direction	GO:0008152|GO:0009987
query_1	TRUE	5.53592e-08	60	168	13	0.077381	0.216667	GO:0016126	GO:BP	sterol biosynthetic process	12265	5735	c(\"GO:0006694\", \"GO:0016125\", \"GO:1901617\")	Lovastatin	Paroxetine	HA1E	opposite_direction	GO:0008152		GO:0006629
query_1	TRUE	3.06207e-07	54	168	12	0.0714286	0.222222	GO:0006695	GO:BP	cholesterol biosynthetic process	12265	2676	c(\"GO:0008203\", \"GO:0016126\", \"GO:1902653\")	Lovastatin	Paroxetine	HA1E	opposite_direction	GO:0008152		GO:0006629
query_1	TRUE	3.06207e-07	54	168	12	0.0714286	0.222222	GO:1902653	GO:BP	secondary alcohol biosynthetic process	12265	25786	c(\"GO:0046165\", \"GO:1902652\")	Lovastatin	Paroxetine	HA1E	opposite_direction	GO:0008152
query_1	TRUE	2.46282e-05	136	168	15	0.0892857	0.110294	GO:0016125	GO:BP	sterol metabolic process	12265	5734	c(\"GO:0008202\", \"GO:1901615\")	Lovastatin	Paroxetine	HA1E	opposite_direction	GO:0008152		GO:0006629
query_1	TRUE	7.79705e-05	125	168	14	0.0833333	0.112	GO:0008203	GO:BP	cholesterol metabolic process	12265	3557	c(\"GO:0016125\", \"GO:1902652\")	Lovastatin	Paroxetine	HA1E	opposite_direction	GO:0008152		GO:0006629
query_1	TRUE	0.000177207	133	168	14	0.0833333	0.105263	GO:1902652	GO:BP	secondary alcohol metabolic process	12265	25785	GO:0006066	Lovastatin	Paroxetine	HA1E	opposite_direction	GO:0008152
query_1	TRUE	0.000922672	127	168	13	0.077381	0.102362	GO:0046165	GO:BP	alcohol biosynthetic process	12265	13909	c(\"GO:0006066\", \"GO:0044283\", \"GO:1901617\")	Lovastatin	Paroxetine	HA1E	opposite_direction	GO:0008152
query_1	TRUE	0.00165003	158	168	14	0.0833333	0.0886076	GO:0006694	GO:BP	steroid biosynthetic process	12265	2675	c(\"GO:0008202\", \"GO:0008610\", \"GO:1901362\")	Lovastatin	Paroxetine	HA1E	opposite_direction	GO:0008152		GO:0006629
query_1	TRUE	0.00794641	599	168	26	0.154762	0.0434057	GO:0008610	GO:BP	lipid biosynthetic process	12265	3642	c(\"GO:0006629\", \"GO:1901576\")	Lovastatin	Paroxetine	HA1E	opposite_direction	GO:0008152		GO:0006629
query_1	TRUE	0.0111536	213	168	15	0.0892857	0.0704225	GO:1901617	GO:BP	organic hydroxy compound biosynthetic process	12265	24867	c(\"GO:1901576\", \"GO:1901615\")	Lovastatin	Paroxetine	HA1E	opposite_direction	GO:0008152
query_1	TRUE	0.0298898	1505	168	44	0.261905	0.0292359	GO:0044281	GO:BP	small molecule metabolic process	12265	12753	GO:0008152	Lovastatin	Paroxetine	HA1E	opposite_direction	GO:0008152
query_1	TRUE	4.84024e-07	60	156	12	0.0769231	0.2	GO:0016126	GO:BP	sterol biosynthetic process	12265	5735	c(\"GO:0006694\", \"GO:0016125\", \"GO:1901617\")	Lovastatin	Sertraline	HA1E	opposite_direction	GO:0008152		GO:0006629
query_1	TRUE	2.95554e-06	54	156	11	0.0705128	0.203704	GO:0006695	GO:BP	cholesterol biosynthetic process	12265	2676	c(\"GO:0008203\", \"GO:0016126\", \"GO:1902653\")	Lovastatin	Sertraline	HA1E	opposite_direction	GO:0008152		GO:0006629
query_1	TRUE	2.95554e-06	54	156	11	0.0705128	0.203704	GO:1902653	GO:BP	secondary alcohol biosynthetic process	12265	25786	c(\"GO:0046165\", \"GO:1902652\")	Lovastatin	Sertraline	HA1E	opposite_direction	GO:0008152
query_1	TRUE	0.000401862	599	156	27	0.173077	0.0450751	GO:0008610	GO:BP	lipid biosynthetic process	12265	3642	c(\"GO:0006629\", \"GO:1901576\")	Lovastatin	Sertraline	HA1E	opposite_direction	GO:0008152		GO:0006629
query_1	TRUE	0.000606485	213	156	16	0.102564	0.0751174	GO:1901617	GO:BP	organic hydroxy compound biosynthetic process	12265	24867	c(\"GO:1901576\", \"GO:1901615\")	Lovastatin	Sertraline	HA1E	opposite_direction	GO:0008152
query_1	TRUE	0.000867847	136	156	13	0.0833333	0.0955882	GO:0016125	GO:BP	sterol metabolic process	12265	5734	c(\"GO:0008202\", \"GO:1901615\")	Lovastatin	Sertraline	HA1E	opposite_direction	GO:0008152		GO:0006629
query_1	TRUE	0.00136958	471	156	23	0.147436	0.0488323	GO:1901615	GO:BP	organic hydroxy compound metabolic process	12265	24865	GO:0071704	Lovastatin	Sertraline	HA1E	opposite_direction	GO:0008152
query_1	TRUE	0.00299769	125	156	12	0.0769231	0.096	GO:0008203	GO:BP	cholesterol metabolic process	12265	3557	c(\"GO:0016125\", \"GO:1902652\")	Lovastatin	Sertraline	HA1E	opposite_direction	GO:0008152		GO:0006629
query_1	TRUE	0.00357997	127	156	12	0.0769231	0.0944882	GO:0046165	GO:BP	alcohol biosynthetic process	12265	13909	c(\"GO:0006066\", \"GO:0044283\", \"GO:1901617\")	Lovastatin	Sertraline	HA1E	opposite_direction	GO:0008152
query_1	TRUE	0.00521755	158	156	13	0.0833333	0.0822785	GO:0006694	GO:BP	steroid biosynthetic process	12265	2675	c(\"GO:0008202\", \"GO:0008610\", \"GO:1901362\")	Lovastatin	Sertraline	HA1E	opposite_direction	GO:0008152		GO:0006629
query_1	TRUE	0.00576139	551	156	24	0.153846	0.0435572	GO:0044283	GO:BP	small molecule biosynthetic process	12265	12755	c(\"GO:0009058\", \"GO:0044281\")	Lovastatin	Sertraline	HA1E	opposite_direction	GO:0008152
query_1	TRUE	0.00598197	133	156	12	0.0769231	0.0902256	GO:1902652	GO:BP	secondary alcohol metabolic process	12265	25785	GO:0006066	Lovastatin	Sertraline	HA1E	opposite_direction	GO:0008152
query_1	TRUE	0.0190373	273	156	16	0.102564	0.0586081	GO:0008202	GO:BP	steroid metabolic process	12265	3556	c(\"GO:0006629\", \"GO:1901360\")	Lovastatin	Sertraline	HA1E	opposite_direction	GO:0008152		GO:0006629
query_1	TRUE	0.0247718	314	156	17	0.108974	0.0541401	GO:0006066	GO:BP	alcohol metabolic process	12265	2107	c(\"GO:0044281\", \"GO:1901615\")	Lovastatin	Sertraline	HA1E	opposite_direction	GO:0008152
query_1	TRUE	3.33724e-06	60	232	13	0.0560345	0.216667	GO:0016126	GO:BP	sterol biosynthetic process	12265	5735	c(\"GO:0006694\", \"GO:0016125\", \"GO:1901617\")	Lovastatin	Trimipramine	HA1E	opposite_direction	GO:0008152		GO:0006629
query_1	TRUE	1.19198e-05	127	232	17	0.0732759	0.133858	GO:0046165	GO:BP	alcohol biosynthetic process	12265	13909	c(\"GO:0006066\", \"GO:0044283\", \"GO:1901617\")	Lovastatin	Trimipramine	HA1E	opposite_direction	GO:0008152
query_1	TRUE	1.34322e-05	54	232	12	0.0517241	0.222222	GO:1902653	GO:BP	secondary alcohol biosynthetic process	12265	25786	c(\"GO:0046165\", \"GO:1902652\")	Lovastatin	Trimipramine	HA1E	opposite_direction	GO:0008152
query_1	TRUE	1.34322e-05	54	232	12	0.0517241	0.222222	GO:0006695	GO:BP	cholesterol biosynthetic process	12265	2676	c(\"GO:0008203\", \"GO:0016126\", \"GO:1902653\")	Lovastatin	Trimipramine	HA1E	opposite_direction	GO:0008152		GO:0006629
query_1	TRUE	2.49099e-05	133	232	17	0.0732759	0.12782	GO:1902652	GO:BP	secondary alcohol metabolic process	12265	25785	GO:0006066	Lovastatin	Trimipramine	HA1E	opposite_direction	GO:0008152
query_1	TRUE	2.95841e-05	213	232	21	0.0905172	0.0985915	GO:1901617	GO:BP	organic hydroxy compound biosynthetic process	12265	24867	c(\"GO:1901576\", \"GO:1901615\")	Lovastatin	Trimipramine	HA1E	opposite_direction	GO:0008152
query_1	TRUE	3.54736e-05	136	232	17	0.0732759	0.125	GO:0016125	GO:BP	sterol metabolic process	12265	5734	c(\"GO:0008202\", \"GO:1901615\")	Lovastatin	Trimipramine	HA1E	opposite_direction	GO:0008152		GO:0006629
query_1	TRUE	5.1159e-05	158	232	18	0.0775862	0.113924	GO:0006694	GO:BP	steroid biosynthetic process	12265	2675	c(\"GO:0008202\", \"GO:0008610\", \"GO:1901362\")	Lovastatin	Trimipramine	HA1E	opposite_direction	GO:0008152		GO:0006629
query_1	TRUE	8.02239e-05	125	232	16	0.0689655	0.128	GO:0008203	GO:BP	cholesterol metabolic process	12265	3557	c(\"GO:0016125\", \"GO:1902652\")	Lovastatin	Trimipramine	HA1E	opposite_direction	GO:0008152		GO:0006629
query_1	TRUE	9.74864e-05	273	232	23	0.0991379	0.0842491	GO:0008202	GO:BP	steroid metabolic process	12265	3556	c(\"GO:0006629\", \"GO:1901360\")	Lovastatin	Trimipramine	HA1E	opposite_direction	GO:0008152		GO:0006629
query_1	TRUE	0.00139577	314	232	23	0.0991379	0.0732484	GO:0006066	GO:BP	alcohol metabolic process	12265	2107	c(\"GO:0044281\", \"GO:1901615\")	Lovastatin	Trimipramine	HA1E	opposite_direction	GO:0008152
query_1	TRUE	0.00143871	599	232	33	0.142241	0.0550918	GO:0008610	GO:BP	lipid biosynthetic process	12265	3642	c(\"GO:0006629\", \"GO:1901576\")	Lovastatin	Trimipramine	HA1E	opposite_direction	GO:0008152		GO:0006629
query_1	TRUE	0.0134483	471	232	27	0.116379	0.0573248	GO:1901615	GO:BP	organic hydroxy compound metabolic process	12265	24865	GO:0071704	Lovastatin	Trimipramine	HA1E	opposite_direction	GO:0008152
query_1	TRUE	0.0251101	53	166	8	0.0481928	0.150943	GO:0072577	GO:BP	endothelial cell apoptotic process	12265	20398	GO:1904019	Mevastatin	Paroxetine	HA1E	opposite_direction	GO:0009987
query_1	TRUE	1.09077e-16	863	818	134	0.163814	0.155272	GO:0050877	GO:BP	nervous system process	12265	15439	GO:0003008	Mevastatin	Trimipramine	HA1E	opposite_direction	GO:0032501
query_1	TRUE	1.04961e-14	452	818	86	0.105134	0.190265	GO:0007600	GO:BP	sensory perception	12265	3474	GO:0050877	Mevastatin	Trimipramine	HA1E	opposite_direction	GO:0032501
query_1	TRUE	1.54153e-13	753	818	116	0.141809	0.15405	GO:0007186	GO:BP	G protein-coupled receptor signaling pathway	12265	3097	GO:0007165	Mevastatin	Trimipramine	HA1E	opposite_direction	GO:0009987|GO:0023052|GO:0050896|GO:0065007
query_1	TRUE	1.20538e-09	1545	818	178	0.217604	0.11521	GO:0003008	GO:BP	system process	12265	1593	GO:0032501	Mevastatin	Trimipramine	HA1E	opposite_direction	GO:0032501
query_1	TRUE	8.86475e-09	113	818	33	0.0403423	0.292035	GO:0050906	GO:BP	detection of stimulus involved in sensory perception	12265	15465	c(\"GO:0007600\", \"GO:0051606\")	Mevastatin	Trimipramine	HA1E	opposite_direction	GO:0032501|GO:0050896
query_1	TRUE	3.52178e-06	596	818	83	0.101467	0.139262	GO:0099537	GO:BP	trans-synaptic signaling	12265	22391	GO:0099536	Mevastatin	Trimipramine	HA1E	opposite_direction	GO:0009987|GO:0023052
query_1	TRUE	4.70538e-06	589	818	82	0.100244	0.139219	GO:0098916	GO:BP	anterograde trans-synaptic signaling	12265	22221	GO:0099537	Mevastatin	Trimipramine	HA1E	opposite_direction	GO:0009987|GO:0023052
query_1	TRUE	4.70538e-06	589	818	82	0.100244	0.139219	GO:0007268	GO:BP	chemical synaptic transmission	12265	3172	GO:0098916	Mevastatin	Trimipramine	HA1E	opposite_direction	GO:0009987|GO:0023052
query_1	TRUE	8.58413e-06	617	818	84	0.102689	0.136143	GO:0099536	GO:BP	synaptic signaling	12265	22390	GO:0007267	Mevastatin	Trimipramine	HA1E	opposite_direction	GO:0009987|GO:0023052
query_1	TRUE	2.0777e-05	64	818	21	0.0256724	0.328125	GO:0050907	GO:BP	detection of chemical stimulus involved in sensory perception	12265	15466	c(\"GO:0007606\", \"GO:0009593\", \"GO:0050906\")	Mevastatin	Trimipramine	HA1E	opposite_direction	GO:0032501|GO:0050896
query_1	TRUE	3.67263e-05	38	818	16	0.0195599	0.421053	GO:0050911	GO:BP	detection of chemical stimulus involved in sensory perception of smell	12265	15470	c(\"GO:0007608\", \"GO:0050907\")	Mevastatin	Trimipramine	HA1E	opposite_direction	GO:0032501|GO:0050896
query_1	TRUE	6.5688e-05	161	818	34	0.0415648	0.21118	GO:0007601	GO:BP	visual perception	12265	3475	GO:0050953	Mevastatin	Trimipramine	HA1E	opposite_direction	GO:0032501
query_1	TRUE	8.76219e-05	102	818	26	0.0317848	0.254902	GO:0007606	GO:BP	sensory perception of chemical stimulus	12265	3480	GO:0007600	Mevastatin	Trimipramine	HA1E	opposite_direction	GO:0032501
query_1	TRUE	9.23598e-05	163	818	34	0.0415648	0.208589	GO:0050953	GO:BP	sensory perception of light stimulus	12265	15512	GO:0007600	Mevastatin	Trimipramine	HA1E	opposite_direction	GO:0032501
query_1	TRUE	0.000512078	357	818	54	0.0660147	0.151261	GO:0042391	GO:BP	regulation of membrane potential	12265	11753	GO:0065008	Mevastatin	Trimipramine	HA1E	opposite_direction	GO:0065007
query_1	TRUE	0.000525097	262	818	44	0.0537897	0.167939	GO:0051606	GO:BP	detection of stimulus	12265	16014	GO:0050896	Mevastatin	Trimipramine	HA1E	opposite_direction	GO:0050896
query_1	TRUE	0.00192755	117	818	26	0.0317848	0.222222	GO:0060078	GO:BP	regulation of postsynaptic membrane potential	12265	16941	GO:0042391	Mevastatin	Trimipramine	HA1E	opposite_direction	GO:0065007
query_1	TRUE	0.00245929	202	818	36	0.0440098	0.178218	GO:0007188	GO:BP	adenylate cyclase-modulating G protein-coupled receptor signaling pathway	12265	3099	GO:0007186	Mevastatin	Trimipramine	HA1E	opposite_direction	GO:0009987|GO:0023052|GO:0050896|GO:0065007
query_1	TRUE	0.00358904	56	818	17	0.0207824	0.303571	GO:0007608	GO:BP	sensory perception of smell	12265	3482	GO:0007606	Mevastatin	Trimipramine	HA1E	opposite_direction	GO:0032501
query_1	TRUE	0.00480041	57	818	17	0.0207824	0.298246	GO:0007187	GO:BP	G protein-coupled receptor signaling pathway, coupled to cyclic nucleotide second messenger	12265	3098	GO:0007186	Mevastatin	Trimipramine	HA1E	opposite_direction	GO:0009987|GO:0023052|GO:0050896|GO:0065007
query_1	TRUE	0.00702355	490	818	64	0.0782396	0.130612	GO:0007610	GO:BP	behavior	12265	3483	GO:0008150	Mevastatin	Trimipramine	HA1E	opposite_direction	GO:0007610
query_1	TRUE	0.0119708	74	818	19	0.0232274	0.256757	GO:0007218	GO:BP	neuropeptide signaling pathway	12265	3129	GO:0007186	Mevastatin	Trimipramine	HA1E	opposite_direction	GO:0009987|GO:0023052|GO:0050896|GO:0065007
query_1	TRUE	0.0120509	96	818	22	0.0268949	0.229167	GO:0009593	GO:BP	detection of chemical stimulus	12265	3981	c(\"GO:0042221\", \"GO:0051606\")	Mevastatin	Trimipramine	HA1E	opposite_direction	GO:0050896
query_1	TRUE	0.0121644	5624	818	445	0.54401	0.0791252	GO:0032501	GO:BP	multicellular organismal process	12265	8831	GO:0008150	Mevastatin	Trimipramine	HA1E	opposite_direction	GO:0032501
query_1	TRUE	0.0333821	1417	818	140	0.171149	0.0988003	GO:0007267	GO:BP	cell-cell signaling	12265	3171	c(\"GO:0007154\", \"GO:0023052\")	Mevastatin	Trimipramine	HA1E	opposite_direction	GO:0009987|GO:0023052
query_1	TRUE	6.69713e-17	54	124	17	0.137097	0.314815	GO:1902653	GO:BP	secondary alcohol biosynthetic process	12265	25786	c(\"GO:0046165\", \"GO:1902652\")	Rosuvastatin	Desipramine	HA1E	opposite_direction	GO:0008152
query_1	TRUE	6.69713e-17	54	124	17	0.137097	0.314815	GO:0006695	GO:BP	cholesterol biosynthetic process	12265	2676	c(\"GO:0008203\", \"GO:0016126\", \"GO:1902653\")	Rosuvastatin	Desipramine	HA1E	opposite_direction	GO:0008152		GO:0006629
query_1	TRUE	5.23243e-16	60	124	17	0.137097	0.283333	GO:0016126	GO:BP	sterol biosynthetic process	12265	5735	c(\"GO:0006694\", \"GO:0016125\", \"GO:1901617\")	Rosuvastatin	Desipramine	HA1E	opposite_direction	GO:0008152		GO:0006629
query_1	TRUE	1.67111e-11	125	124	18	0.145161	0.144	GO:0008203	GO:BP	cholesterol metabolic process	12265	3557	c(\"GO:0016125\", \"GO:1902652\")	Rosuvastatin	Desipramine	HA1E	opposite_direction	GO:0008152		GO:0006629
query_1	TRUE	5.18058e-11	133	124	18	0.145161	0.135338	GO:1902652	GO:BP	secondary alcohol metabolic process	12265	25785	GO:0006066	Rosuvastatin	Desipramine	HA1E	opposite_direction	GO:0008152
query_1	TRUE	7.76311e-11	136	124	18	0.145161	0.132353	GO:0016125	GO:BP	sterol metabolic process	12265	5734	c(\"GO:0008202\", \"GO:1901615\")	Rosuvastatin	Desipramine	HA1E	opposite_direction	GO:0008152		GO:0006629
query_1	TRUE	4.12762e-10	127	124	17	0.137097	0.133858	GO:0046165	GO:BP	alcohol biosynthetic process	12265	13909	c(\"GO:0006066\", \"GO:0044283\", \"GO:1901617\")	Rosuvastatin	Desipramine	HA1E	opposite_direction	GO:0008152
query_1	TRUE	1.14013e-09	158	124	18	0.145161	0.113924	GO:0006694	GO:BP	steroid biosynthetic process	12265	2675	c(\"GO:0008202\", \"GO:0008610\", \"GO:1901362\")	Rosuvastatin	Desipramine	HA1E	opposite_direction	GO:0008152		GO:0006629
query_1	TRUE	1.68203e-07	273	124	20	0.16129	0.0732601	GO:0008202	GO:BP	steroid metabolic process	12265	3556	c(\"GO:0006629\", \"GO:1901360\")	Rosuvastatin	Desipramine	HA1E	opposite_direction	GO:0008152		GO:0006629
query_1	TRUE	2.04018e-07	213	124	18	0.145161	0.084507	GO:1901617	GO:BP	organic hydroxy compound biosynthetic process	12265	24867	c(\"GO:1901576\", \"GO:1901615\")	Rosuvastatin	Desipramine	HA1E	opposite_direction	GO:0008152
query_1	TRUE	3.1125e-07	599	124	28	0.225806	0.0467446	GO:0008610	GO:BP	lipid biosynthetic process	12265	3642	c(\"GO:0006629\", \"GO:1901576\")	Rosuvastatin	Desipramine	HA1E	opposite_direction	GO:0008152		GO:0006629
query_1	TRUE	9.63535e-06	551	124	25	0.201613	0.0453721	GO:0044283	GO:BP	small molecule biosynthetic process	12265	12755	c(\"GO:0009058\", \"GO:0044281\")	Rosuvastatin	Desipramine	HA1E	opposite_direction	GO:0008152
query_1	TRUE	0.000121055	314	124	18	0.145161	0.0573248	GO:0006066	GO:BP	alcohol metabolic process	12265	2107	c(\"GO:0044281\", \"GO:1901615\")	Rosuvastatin	Desipramine	HA1E	opposite_direction	GO:0008152
query_1	TRUE	0.000497719	4	124	4	0.0322581	1	GO:0033489	GO:BP	cholesterol biosynthetic process via desmosterol	12265	9486	GO:0006695	Rosuvastatin	Desipramine	HA1E	opposite_direction	GO:0008152		GO:0006629
query_1	TRUE	0.000497719	4	124	4	0.0322581	1	GO:0033490	GO:BP	cholesterol biosynthetic process via lathosterol	12265	9487	GO:0006695	Rosuvastatin	Desipramine	HA1E	opposite_direction	GO:0008152		GO:0006629
query_1	TRUE	0.000969917	1084	124	32	0.258065	0.0295203	GO:0006629	GO:BP	lipid metabolic process	12265	2614	c(\"GO:0044238\", \"GO:0071704\")	Rosuvastatin	Desipramine	HA1E	opposite_direction	GO:0008152		GO:0006629
query_1	TRUE	0.002413	471	124	20	0.16129	0.0424628	GO:1901615	GO:BP	organic hydroxy compound metabolic process	12265	24865	GO:0071704	Rosuvastatin	Desipramine	HA1E	opposite_direction	GO:0008152
query_1	TRUE	0.0337623	8	124	4	0.0322581	0.5	GO:0002480	GO:BP	antigen processing and presentation of exogenous peptide antigen via MHC class I, TAP-independent	12265	1135	GO:0042590	Rosuvastatin	Desipramine	HA1E	opposite_direction	GO:0002376	GO:0019882
query_1	TRUE	0.0375588	18	124	5	0.0403226	0.277778	GO:0002483	GO:BP	antigen processing and presentation of endogenous peptide antigen	12265	1138	c(\"GO:0019883\", \"GO:0048002\")	Rosuvastatin	Desipramine	HA1E	opposite_direction	GO:0002376	GO:0019882
query_1	TRUE	2.14438e-17	54	92	16	0.173913	0.296296	GO:1902653	GO:BP	secondary alcohol biosynthetic process	12265	25786	c(\"GO:0046165\", \"GO:1902652\")	Rosuvastatin	Nortriptyline	HA1E	opposite_direction	GO:0008152
query_1	TRUE	2.14438e-17	54	92	16	0.173913	0.296296	GO:0006695	GO:BP	cholesterol biosynthetic process	12265	2676	c(\"GO:0008203\", \"GO:0016126\", \"GO:1902653\")	Rosuvastatin	Nortriptyline	HA1E	opposite_direction	GO:0008152		GO:0006629
query_1	TRUE	1.46819e-16	60	92	16	0.173913	0.266667	GO:0016126	GO:BP	sterol biosynthetic process	12265	5735	c(\"GO:0006694\", \"GO:0016125\", \"GO:1901617\")	Rosuvastatin	Nortriptyline	HA1E	opposite_direction	GO:0008152		GO:0006629
query_1	TRUE	1.67994e-12	125	92	17	0.184783	0.136	GO:0008203	GO:BP	cholesterol metabolic process	12265	3557	c(\"GO:0016125\", \"GO:1902652\")	Rosuvastatin	Nortriptyline	HA1E	opposite_direction	GO:0008152		GO:0006629
query_1	TRUE	4.94453e-12	133	92	17	0.184783	0.12782	GO:1902652	GO:BP	secondary alcohol metabolic process	12265	25785	GO:0006066	Rosuvastatin	Nortriptyline	HA1E	opposite_direction	GO:0008152
query_1	TRUE	7.27577e-12	136	92	17	0.184783	0.125	GO:0016125	GO:BP	sterol metabolic process	12265	5734	c(\"GO:0008202\", \"GO:1901615\")	Rosuvastatin	Nortriptyline	HA1E	opposite_direction	GO:0008152		GO:0006629
query_1	TRUE	5.40454e-11	127	92	16	0.173913	0.125984	GO:0046165	GO:BP	alcohol biosynthetic process	12265	13909	c(\"GO:0006066\", \"GO:0044283\", \"GO:1901617\")	Rosuvastatin	Nortriptyline	HA1E	opposite_direction	GO:0008152
query_1	TRUE	9.51686e-11	158	92	17	0.184783	0.107595	GO:0006694	GO:BP	steroid biosynthetic process	12265	2675	c(\"GO:0008202\", \"GO:0008610\", \"GO:1901362\")	Rosuvastatin	Nortriptyline	HA1E	opposite_direction	GO:0008152		GO:0006629
query_1	TRUE	7.73708e-10	599	92	27	0.293478	0.0450751	GO:0008610	GO:BP	lipid biosynthetic process	12265	3642	c(\"GO:0006629\", \"GO:1901576\")	Rosuvastatin	Nortriptyline	HA1E	opposite_direction	GO:0008152		GO:0006629
query_1	TRUE	1.40177e-08	213	92	17	0.184783	0.0798122	GO:1901617	GO:BP	organic hydroxy compound biosynthetic process	12265	24867	c(\"GO:1901576\", \"GO:1901615\")	Rosuvastatin	Nortriptyline	HA1E	opposite_direction	GO:0008152
query_1	TRUE	6.43584e-08	551	92	24	0.26087	0.0435572	GO:0044283	GO:BP	small molecule biosynthetic process	12265	12755	c(\"GO:0009058\", \"GO:0044281\")	Rosuvastatin	Nortriptyline	HA1E	opposite_direction	GO:0008152
query_1	TRUE	6.89751e-08	273	92	18	0.195652	0.0659341	GO:0008202	GO:BP	steroid metabolic process	12265	3556	c(\"GO:0006629\", \"GO:1901360\")	Rosuvastatin	Nortriptyline	HA1E	opposite_direction	GO:0008152		GO:0006629
query_1	TRUE	1.081e-06	1084	92	31	0.336957	0.0285978	GO:0006629	GO:BP	lipid metabolic process	12265	2614	c(\"GO:0044238\", \"GO:0071704\")	Rosuvastatin	Nortriptyline	HA1E	opposite_direction	GO:0008152		GO:0006629
query_1	TRUE	7.03414e-06	314	92	17	0.184783	0.0541401	GO:0006066	GO:BP	alcohol metabolic process	12265	2107	c(\"GO:0044281\", \"GO:1901615\")	Rosuvastatin	Nortriptyline	HA1E	opposite_direction	GO:0008152
query_1	TRUE	6.32561e-05	314	92	16	0.173913	0.0509554	GO:0019216	GO:BP	regulation of lipid metabolic process	12265	6490	c(\"GO:0006629\", \"GO:0080090\")	Rosuvastatin	Nortriptyline	HA1E	opposite_direction	GO:0008152|GO:0065007		GO:0006629
query_1	TRUE	0.000148243	4	92	4	0.0434783	1	GO:0033490	GO:BP	cholesterol biosynthetic process via lathosterol	12265	9487	GO:0006695	Rosuvastatin	Nortriptyline	HA1E	opposite_direction	GO:0008152		GO:0006629
query_1	TRUE	0.000148243	4	92	4	0.0434783	1	GO:0033489	GO:BP	cholesterol biosynthetic process via desmosterol	12265	9486	GO:0006695	Rosuvastatin	Nortriptyline	HA1E	opposite_direction	GO:0008152		GO:0006629
query_1	TRUE	0.000505589	471	92	18	0.195652	0.0382166	GO:1901615	GO:BP	organic hydroxy compound metabolic process	12265	24865	GO:0071704	Rosuvastatin	Nortriptyline	HA1E	opposite_direction	GO:0008152
query_1	TRUE	0.000874462	1505	92	32	0.347826	0.0212625	GO:0044281	GO:BP	small molecule metabolic process	12265	12753	GO:0008152	Rosuvastatin	Nortriptyline	HA1E	opposite_direction	GO:0008152
query_1	TRUE	0.003801	4499	92	59	0.641304	0.013114	GO:1901576	GO:BP	organic substance biosynthetic process	12265	24835	c(\"GO:0009058\", \"GO:0071704\")	Rosuvastatin	Nortriptyline	HA1E	opposite_direction	GO:0008152
query_1	TRUE	0.00731668	4572	92	59	0.641304	0.0129046	GO:0009058	GO:BP	biosynthetic process	12265	3674	GO:0008152	Rosuvastatin	Nortriptyline	HA1E	opposite_direction	GO:0008152
query_1	TRUE	0.01642	799	92	21	0.228261	0.0262829	GO:0044255	GO:BP	cellular lipid metabolic process	12265	12736	c(\"GO:0006629\", \"GO:0044237\")	Rosuvastatin	Nortriptyline	HA1E	opposite_direction	GO:0008152|GO:0009987		GO:0006629
query_1	TRUE	0.0239527	309	92	13	0.141304	0.0420712	GO:0006631	GO:BP	fatty acid metabolic process	12265	2616	c(\"GO:0032787\", \"GO:0044255\")	Rosuvastatin	Nortriptyline	HA1E	opposite_direction	GO:0008152|GO:0009987		GO:0006629
query_1	TRUE	8.0375e-13	54	138	15	0.108696	0.277778	GO:0006695	GO:BP	cholesterol biosynthetic process	12265	2676	c(\"GO:0008203\", \"GO:0016126\", \"GO:1902653\")	Rosuvastatin	Paroxetine	HA1E	opposite_direction	GO:0008152		GO:0006629
query_1	TRUE	8.0375e-13	54	138	15	0.108696	0.277778	GO:1902653	GO:BP	secondary alcohol biosynthetic process	12265	25786	c(\"GO:0046165\", \"GO:1902652\")	Rosuvastatin	Paroxetine	HA1E	opposite_direction	GO:0008152
query_1	TRUE	4.66731e-12	60	138	15	0.108696	0.25	GO:0016126	GO:BP	sterol biosynthetic process	12265	5735	c(\"GO:0006694\", \"GO:0016125\", \"GO:1901617\")	Rosuvastatin	Paroxetine	HA1E	opposite_direction	GO:0008152		GO:0006629
query_1	TRUE	1.94554e-09	125	138	17	0.123188	0.136	GO:0008203	GO:BP	cholesterol metabolic process	12265	3557	c(\"GO:0016125\", \"GO:1902652\")	Rosuvastatin	Paroxetine	HA1E	opposite_direction	GO:0008152		GO:0006629
query_1	TRUE	2.54807e-09	127	138	17	0.123188	0.133858	GO:0046165	GO:BP	alcohol biosynthetic process	12265	13909	c(\"GO:0006066\", \"GO:0044283\", \"GO:1901617\")	Rosuvastatin	Paroxetine	HA1E	opposite_direction	GO:0008152
query_1	TRUE	5.56437e-09	133	138	17	0.123188	0.12782	GO:1902652	GO:BP	secondary alcohol metabolic process	12265	25785	GO:0006066	Rosuvastatin	Paroxetine	HA1E	opposite_direction	GO:0008152
query_1	TRUE	8.10025e-09	136	138	17	0.123188	0.125	GO:0016125	GO:BP	sterol metabolic process	12265	5734	c(\"GO:0008202\", \"GO:1901615\")	Rosuvastatin	Paroxetine	HA1E	opposite_direction	GO:0008152		GO:0006629
query_1	TRUE	1.15903e-06	158	138	16	0.115942	0.101266	GO:0006694	GO:BP	steroid biosynthetic process	12265	2675	c(\"GO:0008202\", \"GO:0008610\", \"GO:1901362\")	Rosuvastatin	Paroxetine	HA1E	opposite_direction	GO:0008152		GO:0006629
query_1	TRUE	4.67759e-06	599	138	28	0.202899	0.0467446	GO:0008610	GO:BP	lipid biosynthetic process	12265	3642	c(\"GO:0006629\", \"GO:1901576\")	Rosuvastatin	Paroxetine	HA1E	opposite_direction	GO:0008152		GO:0006629
query_1	TRUE	1.18389e-05	213	138	17	0.123188	0.0798122	GO:1901617	GO:BP	organic hydroxy compound biosynthetic process	12265	24867	c(\"GO:1901576\", \"GO:1901615\")	Rosuvastatin	Paroxetine	HA1E	opposite_direction	GO:0008152
query_1	TRUE	7.57608e-05	273	138	18	0.130435	0.0659341	GO:0008202	GO:BP	steroid metabolic process	12265	3556	c(\"GO:0006629\", \"GO:1901360\")	Rosuvastatin	Paroxetine	HA1E	opposite_direction	GO:0008152		GO:0006629
query_1	TRUE	0.000107636	314	138	19	0.137681	0.0605096	GO:0006066	GO:BP	alcohol metabolic process	12265	2107	c(\"GO:0044281\", \"GO:1901615\")	Rosuvastatin	Paroxetine	HA1E	opposite_direction	GO:0008152
query_1	TRUE	0.000767334	4	138	4	0.0289855	1	GO:0033490	GO:BP	cholesterol biosynthetic process via lathosterol	12265	9487	GO:0006695	Rosuvastatin	Paroxetine	HA1E	opposite_direction	GO:0008152		GO:0006629
query_1	TRUE	0.000767334	4	138	4	0.0289855	1	GO:0033489	GO:BP	cholesterol biosynthetic process via desmosterol	12265	9486	GO:0006695	Rosuvastatin	Paroxetine	HA1E	opposite_direction	GO:0008152		GO:0006629
query_1	TRUE	0.00232802	551	138	23	0.166667	0.0417423	GO:0044283	GO:BP	small molecule biosynthetic process	12265	12755	c(\"GO:0009058\", \"GO:0044281\")	Rosuvastatin	Paroxetine	HA1E	opposite_direction	GO:0008152
query_1	TRUE	0.0143448	1084	138	32	0.231884	0.0295203	GO:0006629	GO:BP	lipid metabolic process	12265	2614	c(\"GO:0044238\", \"GO:0071704\")	Rosuvastatin	Paroxetine	HA1E	opposite_direction	GO:0008152		GO:0006629
query_1	TRUE	0.0147991	471	138	20	0.144928	0.0424628	GO:1901615	GO:BP	organic hydroxy compound metabolic process	12265	24865	GO:0071704	Rosuvastatin	Paroxetine	HA1E	opposite_direction	GO:0008152
query_1	TRUE	0.045464	1505	138	38	0.275362	0.0252492	GO:0044281	GO:BP	small molecule metabolic process	12265	12753	GO:0008152	Rosuvastatin	Paroxetine	HA1E	opposite_direction	GO:0008152
query_1	TRUE	5.40753e-19	54	95	17	0.178947	0.314815	GO:0006695	GO:BP	cholesterol biosynthetic process	12265	2676	c(\"GO:0008203\", \"GO:0016126\", \"GO:1902653\")	Rosuvastatin	Sertraline	HA1E	opposite_direction	GO:0008152		GO:0006629
query_1	TRUE	5.40753e-19	54	95	17	0.178947	0.314815	GO:1902653	GO:BP	secondary alcohol biosynthetic process	12265	25786	c(\"GO:0046165\", \"GO:1902652\")	Rosuvastatin	Sertraline	HA1E	opposite_direction	GO:0008152
query_1	TRUE	4.28242e-18	60	95	17	0.178947	0.283333	GO:0016126	GO:BP	sterol biosynthetic process	12265	5735	c(\"GO:0006694\", \"GO:0016125\", \"GO:1901617\")	Rosuvastatin	Sertraline	HA1E	opposite_direction	GO:0008152		GO:0006629
query_1	TRUE	1.15294e-13	125	95	18	0.189474	0.144	GO:0008203	GO:BP	cholesterol metabolic process	12265	3557	c(\"GO:0016125\", \"GO:1902652\")	Rosuvastatin	Sertraline	HA1E	opposite_direction	GO:0008152		GO:0006629
query_1	TRUE	3.63964e-13	133	95	18	0.189474	0.135338	GO:1902652	GO:BP	secondary alcohol metabolic process	12265	25785	GO:0006066	Rosuvastatin	Sertraline	HA1E	opposite_direction	GO:0008152
query_1	TRUE	5.49125e-13	136	95	18	0.189474	0.132353	GO:0016125	GO:BP	sterol metabolic process	12265	5734	c(\"GO:0008202\", \"GO:1901615\")	Rosuvastatin	Sertraline	HA1E	opposite_direction	GO:0008152		GO:0006629
query_1	TRUE	3.92984e-12	127	95	17	0.178947	0.133858	GO:0046165	GO:BP	alcohol biosynthetic process	12265	13909	c(\"GO:0006066\", \"GO:0044283\", \"GO:1901617\")	Rosuvastatin	Sertraline	HA1E	opposite_direction	GO:0008152
query_1	TRUE	1.67549e-10	158	95	17	0.178947	0.107595	GO:0006694	GO:BP	steroid biosynthetic process	12265	2675	c(\"GO:0008202\", \"GO:0008610\", \"GO:1901362\")	Rosuvastatin	Sertraline	HA1E	opposite_direction	GO:0008152		GO:0006629
query_1	TRUE	1.71894e-09	213	95	18	0.189474	0.084507	GO:1901617	GO:BP	organic hydroxy compound biosynthetic process	12265	24867	c(\"GO:1901576\", \"GO:1901615\")	Rosuvastatin	Sertraline	HA1E	opposite_direction	GO:0008152
query_1	TRUE	1.0596e-08	273	95	19	0.2	0.0695971	GO:0008202	GO:BP	steroid metabolic process	12265	3556	c(\"GO:0006629\", \"GO:1901360\")	Rosuvastatin	Sertraline	HA1E	opposite_direction	GO:0008152		GO:0006629
query_1	TRUE	1.12276e-07	599	95	25	0.263158	0.0417362	GO:0008610	GO:BP	lipid biosynthetic process	12265	3642	c(\"GO:0006629\", \"GO:1901576\")	Rosuvastatin	Sertraline	HA1E	opposite_direction	GO:0008152		GO:0006629
query_1	TRUE	1.28739e-07	314	95	19	0.2	0.0605096	GO:0006066	GO:BP	alcohol metabolic process	12265	2107	c(\"GO:0044281\", \"GO:1901615\")	Rosuvastatin	Sertraline	HA1E	opposite_direction	GO:0008152
query_1	TRUE	1.37322e-07	551	95	24	0.252632	0.0435572	GO:0044283	GO:BP	small molecule biosynthetic process	12265	12755	c(\"GO:0009058\", \"GO:0044281\")	Rosuvastatin	Sertraline	HA1E	opposite_direction	GO:0008152
query_1	TRUE	2.63006e-06	471	95	21	0.221053	0.044586	GO:1901615	GO:BP	organic hydroxy compound metabolic process	12265	24865	GO:0071704	Rosuvastatin	Sertraline	HA1E	opposite_direction	GO:0008152
query_1	TRUE	1.1939e-05	314	95	17	0.178947	0.0541401	GO:0019216	GO:BP	regulation of lipid metabolic process	12265	6490	c(\"GO:0006629\", \"GO:0080090\")	Rosuvastatin	Sertraline	HA1E	opposite_direction	GO:0008152|GO:0065007		GO:0006629
query_1	TRUE	0.000168902	4	95	4	0.0421053	1	GO:0033489	GO:BP	cholesterol biosynthetic process via desmosterol	12265	9486	GO:0006695	Rosuvastatin	Sertraline	HA1E	opposite_direction	GO:0008152		GO:0006629
query_1	TRUE	0.000168902	4	95	4	0.0421053	1	GO:0033490	GO:BP	cholesterol biosynthetic process via lathosterol	12265	9487	GO:0006695	Rosuvastatin	Sertraline	HA1E	opposite_direction	GO:0008152		GO:0006629
query_1	TRUE	0.000315022	1084	95	28	0.294737	0.0258303	GO:0006629	GO:BP	lipid metabolic process	12265	2614	c(\"GO:0044238\", \"GO:0071704\")	Rosuvastatin	Sertraline	HA1E	opposite_direction	GO:0008152		GO:0006629
query_1	TRUE	0.000544608	1505	95	33	0.347368	0.0219269	GO:0044281	GO:BP	small molecule metabolic process	12265	12753	GO:0008152	Rosuvastatin	Sertraline	HA1E	opposite_direction	GO:0008152
query_1	TRUE	1.07936e-14	54	133	16	0.120301	0.296296	GO:0006695	GO:BP	cholesterol biosynthetic process	12265	2676	c(\"GO:0008203\", \"GO:0016126\", \"GO:1902653\")	Rosuvastatin	Trimipramine	HA1E	opposite_direction	GO:0008152		GO:0006629
query_1	TRUE	1.07936e-14	54	133	16	0.120301	0.296296	GO:1902653	GO:BP	secondary alcohol biosynthetic process	12265	25786	c(\"GO:0046165\", \"GO:1902652\")	Rosuvastatin	Trimipramine	HA1E	opposite_direction	GO:0008152
query_1	TRUE	7.25052e-14	60	133	16	0.120301	0.266667	GO:0016126	GO:BP	sterol biosynthetic process	12265	5735	c(\"GO:0006694\", \"GO:0016125\", \"GO:1901617\")	Rosuvastatin	Trimipramine	HA1E	opposite_direction	GO:0008152		GO:0006629
query_1	TRUE	3.21787e-12	125	133	19	0.142857	0.152	GO:0008203	GO:BP	cholesterol metabolic process	12265	3557	c(\"GO:0016125\", \"GO:1902652\")	Rosuvastatin	Trimipramine	HA1E	opposite_direction	GO:0008152		GO:0006629
query_1	TRUE	1.06655e-11	133	133	19	0.142857	0.142857	GO:1902652	GO:BP	secondary alcohol metabolic process	12265	25785	GO:0006066	Rosuvastatin	Trimipramine	HA1E	opposite_direction	GO:0008152
query_1	TRUE	1.63671e-11	136	133	19	0.142857	0.139706	GO:0016125	GO:BP	sterol metabolic process	12265	5734	c(\"GO:0008202\", \"GO:1901615\")	Rosuvastatin	Trimipramine	HA1E	opposite_direction	GO:0008152		GO:0006629
query_1	TRUE	7.81923e-09	273	133	22	0.165414	0.0805861	GO:0008202	GO:BP	steroid metabolic process	12265	3556	c(\"GO:0006629\", \"GO:1901360\")	Rosuvastatin	Trimipramine	HA1E	opposite_direction	GO:0008152		GO:0006629
query_1	TRUE	2.15692e-08	127	133	16	0.120301	0.125984	GO:0046165	GO:BP	alcohol biosynthetic process	12265	13909	c(\"GO:0006066\", \"GO:0044283\", \"GO:1901617\")	Rosuvastatin	Trimipramine	HA1E	opposite_direction	GO:0008152
query_1	TRUE	5.30527e-08	158	133	17	0.12782	0.107595	GO:0006694	GO:BP	steroid biosynthetic process	12265	2675	c(\"GO:0008202\", \"GO:0008610\", \"GO:1901362\")	Rosuvastatin	Trimipramine	HA1E	opposite_direction	GO:0008152		GO:0006629
query_1	TRUE	8.01254e-06	314	133	20	0.150376	0.0636943	GO:0006066	GO:BP	alcohol metabolic process	12265	2107	c(\"GO:0044281\", \"GO:1901615\")	Rosuvastatin	Trimipramine	HA1E	opposite_direction	GO:0008152
query_1	TRUE	5.81895e-05	213	133	16	0.120301	0.0751174	GO:1901617	GO:BP	organic hydroxy compound biosynthetic process	12265	24867	c(\"GO:1901576\", \"GO:1901615\")	Rosuvastatin	Trimipramine	HA1E	opposite_direction	GO:0008152
query_1	TRUE	0.000253348	599	133	25	0.18797	0.0417362	GO:0008610	GO:BP	lipid biosynthetic process	12265	3642	c(\"GO:0006629\", \"GO:1901576\")	Rosuvastatin	Trimipramine	HA1E	opposite_direction	GO:0008152		GO:0006629
query_1	TRUE	0.000316586	471	133	22	0.165414	0.0467091	GO:1901615	GO:BP	organic hydroxy compound metabolic process	12265	24865	GO:0071704	Rosuvastatin	Trimipramine	HA1E	opposite_direction	GO:0008152
query_1	TRUE	0.000660925	4	133	4	0.0300752	1	GO:0033490	GO:BP	cholesterol biosynthetic process via lathosterol	12265	9487	GO:0006695	Rosuvastatin	Trimipramine	HA1E	opposite_direction	GO:0008152		GO:0006629
query_1	TRUE	0.000660925	4	133	4	0.0300752	1	GO:0033489	GO:BP	cholesterol biosynthetic process via desmosterol	12265	9486	GO:0006695	Rosuvastatin	Trimipramine	HA1E	opposite_direction	GO:0008152		GO:0006629
query_1	TRUE	0.0229094	551	133	21	0.157895	0.0381125	GO:0044283	GO:BP	small molecule biosynthetic process	12265	12755	c(\"GO:0009058\", \"GO:0044281\")	Rosuvastatin	Trimipramine	HA1E	opposite_direction	GO:0008152
